# Supplementary material for: Expression of Circ_Satb1 Is Decreased in Mesial Temporal Lobe Epilepsy and Regulates Dendritic Spine Morphology
Source: Front Mol Neurosci. 2022 Mar 3;15:832133. doi: 10.3389/fnmol.2022.832133 (PMC8927295; doi:10.3389/fnmol.2022.832133)
Supplement: Supplementary Table 1 — DESeq2 analysis of circRNAs in mTLE versus control. List of all differentially expressed circRNAs detected after RNA-seq and DESeq2 analysis. CircRNAs are sorted by minimum p-value in mTLE (E) versus control tests (C/S). Cell colors represent the strength of significance (yellow = low, to red = high). N = 5 individuals were used per group (hg19, Homo sapiens genome assembly GRCh37; E, epilepsy; C/S, control; cx, cortex; hip, hippocampus; cyt, cytoplasm; nuc, nucleus; w0, mTLE non-HS patients; w4, mTLE + HS patients; padj, adjusted p-value). [file Table_1.XLSX]

## Sheet: S1-Normalized_counts
circRNA_name	Genomic region (hg19)	Strand	sense_gene	antisense_gene	exons	exon_bp	unspliced_length	exon_ratio	High_map_quality	Found_by_CIRCexplorer	circBase_ID	Cx_cyt_C02.05	Cx_cyt_C05.93	Cx_cyt_E05.03	Cx_cyt_E05.33	Cx_cyt_E05.35	Cx_cyt_E06.13	Cx_cyt_E06.19	Cx_cyt_E06.21	Cx_cyt_E07.21	Cx_cyt_E07.24	Cx_cyt_E07.28	Cx_cyt_E08.17	Cx_cyt_E11.17	Cx_cyt_E11.18	Cx_cyt_E15.02_Post	Cx_cyt_E15.02_Pre	Cx_cyt_E15.06_Post	Cx_cyt_E15.06_Pre	Cx_cyt_E15.07_Post	Cx_cyt_E15.07_Pre	Cx_cyt_S02.071	Cx_cyt_S10.109	Cx_cyt_S11.028	Cx_cyt_S12.002	Cx_nuc_C02.05	Cx_nuc_C05.93	Cx_nuc_E05.03	Cx_nuc_E05.33	Cx_nuc_E05.35	Cx_nuc_E06.13	Cx_nuc_E06.19	Cx_nuc_E06.21	Cx_nuc_E07.21	Cx_nuc_E07.24	Cx_nuc_E07.28	Cx_nuc_E08.17	Cx_nuc_E11.17	Cx_nuc_E11.18
circ_00027_ATXN1	chr6:16326624-16328701	-	ATXN1	.	1	2077	2077	1	1	1	hsa_circ_0007132	98.2908	121.486	87.5911	94.8596	121.407	78.1861	69.5729	182.754	83.6441	101.196	172.478	105.184	122.944	144.496	153.03	110.177	96.7073	83.0994	163.055	109.652	140.693	130.751	140.527	144.81	9.09438	15.4891	0	3.65041	0	0	3.56899	0	0	8.81661	4.91802	8.93776	0	0
circ_00310_SATB2	chr2:200173482-200246543	-	SATB2	.	7	1394	73061	0.0190799	1	1	hsa_circ_0006011	32.7636	29.6652	35.9348	29.7599	26.1858	19.1122	16.8661	45.1752	18.5876	21.1805	12.1954	9.78458	55.8836	65.6799	51.8329	24.2762	48.3537	8.90351	30.3729	24.3671	17.5866	25.5816	50.0506	22.2784	0	2.8162	0	0	0	0	0	0	0	0	1.96721	0	0	0
circ_00468_LRP6	chr12:12397195-12397589	-	LRP6	.	1	394	394	1	1	1	hsa_circ_0000378	23.1273	15.5389	20.2133	18.5999	14.2832	19.1122	6.32481	16.4274	0	14.1203	27.8753	9.78458	36.3243	29.5559	7.4047	29.8784	12.0884	14.8392	12.7886	0	20.2923	14.212	25.0253	28.9619	0	0	0	0	0	0	0	0	0	0	0	0	0	0
circ_00010_UBXN7	chr3:196118683-196129890	-	UBXN7	.	3	247	11207	0.0220398	1	1	hsa_circ_0001380	219.709	286.764	217.855	120.9	99.9821	168.534	75.8977	125.259	105.33	257.696	181.189	188.353	1603.86	1293.89	207.331	154.994	237.739	195.877	201.42	165.697	177.219	318.349	130.902	133.671	39.409	28.162	25.2041	21.9025	12.7735	0	5.35348	26.6638	27.2761	26.4498	36.3933	19.3651	0	16.6668
circ_00001_CDR1-AS	chrX:139865339-139866824	+	.	CDR1	0	0	1485	0	1	0	hsa_circ_0001946	4230.36	5483.83	5733.85	6601.12	7136.82	12124.1	5112.55	4145.86	3540.93	2050.98	2874.64	4043.48	1508.86	2443.29	3773.93	3876.73	2945.54	1635.28	2319.53	2039.53	6186.44	5778.61	5361.19	4734.16	177.34	1029.32	304.969	197.122	134.122	153.594	103.501	108.877	138.86	242.457	217.376	218.975	82.7383	69.4452
circ_00211_ARHGAP32	chr11:128993340-129034322	-	ARHGAP32	.	3	286	40982	0.0069787	1	1	hsa_circ_0007843	25.0545	21.1894	44.9185	33.4799	42.8495	26.062	8.43307	24.641	9.29379	23.5339	33.1019	29.3537	100.59	75.5319	12.3412	20.5414	48.3537	26.7105	31.9715	29.2406	32.4676	39.7937	46.2006	35.6455	0	8.4486	5.04081	7.30083	0	0	0	0	0	0	0	0	0	0
circ_00445_FMN1	chr15:33149215-33194241	-	FMN1	.	5	551	45026	0.0122374	1	1	hsa_circ_0005054	42.4	28.2526	29.197	26.0399	11.9026	24.3246	0	20.5342	12.3917	3.53008	19.1642	7.33843	16.7651	19.704	29.6188	13.0718	12.0884	11.8713	22.3801	29.2406	21.6451	0	40.4255	33.4176	0	0	0	0	0	0	0	0	0	0	0	0	0	0
circ_00128_SFMBT2	chr10:7318853-7327916	-	SFMBT2	.	3	434	9063	0.047887	1	1	hsa_circ_0000211	36.6182	14.1263	22.4593	16.7399	35.7079	34.7494	31.624	18.4808	34.0772	38.8309	38.3285	44.0306	184.416	147.78	19.7459	20.5414	116.855	53.421	49.5558	21.9304	25.7035	82.4297	17.3252	15.5949	0	5.6324	7.56122	0	4.25783	0	0	8.88792	17.3575	6.61245	9.83603	2.97925	5.17114	0
circ_00102_intergenic	chr18:44526019-44526886	+	.	.	1	100	867	0.11534	1	0	hsa_circ_0108513	52.0363	52.2673	51.6563	22.3199	35.7079	36.4868	44.2736	57.4958	18.5876	45.8911	59.2349	34.246	120.15	75.5319	44.4282	29.8784	84.6189	62.3246	63.943	73.1014	43.2902	88.1145	86.6261	35.6455	0	0	0	0	0	0	0	6.66594	7.43893	0	3.93441	0	0	5.55561
circ_00110_VMP1	chr17:57808781-57851246	+	VMP1	.	6	740	42465	0.0174261	1	1	hsa_circ_0005077	44.3272	64.9809	31.443	37.1999	42.8495	43.4367	42.1654	18.4808	52.6648	31.7707	71.4304	17.123	120.15	72.2479	19.7459	28.011	60.4421	80.1316	71.9359	92.5951	45.9958	105.169	48.1256	40.1012	3.03146	5.6324	0	0	0	0	0	0	0	0	0	0	0	0
circ_00162_STAMBPL1	chr10:90661412-90682193	+	STAMBPL1	.	9	1307	20781	0.062894	1	1	hsa_circ_0019061	40.4727	43.7915	17.9674	39.0599	33.3274	26.062	37.9488	26.6945	15.4896	40.0076	38.3285	26.9076	58.6778	49.2599	49.3646	29.8784	112.825	62.3246	47.9573	56.0444	35.1733	0	71.2259	62.3796	9.09438	9.8567	0	0	0	0	0	0	0	0	0	0	0	0
circ_00136_SATB1	chr3:18419661-18462483	-	SATB1	.	8	1599	42822	0.0373406	1	1	hsa_circ_0064555	57.8181	46.6168	40.4267	39.0599	30.9468	26.062	33.7323	24.641	30.9793	36.4775	45.2973	14.6769	69.8545	72.2479	51.8329	63.4917	52.3831	44.5175	70.3373	82.8483	52.7599	36.9512	55.8257	51.2404	3.03146	2.8162	0	0	4.25783	4.51746	0	0	0	0	3.93441	0	5.17114	0
circ_00139_SLC8A1	chr2:40387904-40405633	-	SLC8A1	SLC8A1-AS1	8	565	17729	0.0318687	1	1	hsa_circ_0054227	52.0363	35.3157	20.2133	16.7399	11.9026	20.8496	21.0827	28.7479	9.29379	43.5377	26.1331	19.5692	92.208	55.8279	32.087	29.8784	52.3831	44.5175	71.9359	34.114	22.9979	65.3753	44.2756	22.2784	0	0	0	0	0	0	0	0	0	0	1.96721	0	0	11.1112
circ_00155_ZFX	chrX:24190831-24197887	+	ZFX	.	2	674	7056	0.0955215	1	1	hsa_circ_0007108	48.1818	15.5389	33.6889	29.7599	11.9026	27.7995	35.8406	73.9231	18.5876	27.064	34.8441	24.4614	114.561	75.5319	24.6823	33.6132	124.914	41.5497	41.563	21.9304	47.3486	85.2721	82.776	28.9619	0	2.8162	0	0	0	0	0	0	0	0	0	0	0	0
circ_00817_ZBTB44	chr11:130130750-130131824	-	ZBTB44	.	1	1074	1074	1	1	1	hsa_circ_0002484	15.4182	5.65052	15.7215	11.16	16.6637	15.6372	0	18.4808	0	3.53008	13.9376	7.33843	27.9418	13.136	4.93646	7.46961	12.0884	17.807	15.9858	12.1836	6.76409	0	15.4002	22.2784	0	0	0	0	0	0	0	0	0	0	0	0	0	0
circ_00075_MIB1	chr18:19345732-19359646	+	MIB1	.	5	679	13914	0.0487998	1	1	hsa_circ_0000835	46.2545	64.9809	94.3289	57.6598	64.2742	31.2744	35.8406	55.4423	30.9793	60.0114	73.1726	31.7999	159.268	174.052	59.2376	56.0221	92.6779	62.3246	35.1687	63.3546	73.0522	56.8481	48.1256	71.2909	0	0	0	0	0	0	0	0	0	0	7.86883	4.46888	0	0
circ_00057_VCAN	chr5:82832825-82838087	+	VCAN	.	1	5262	5262	1	1	1	hsa_circ_0073237	38.5454	73.4567	56.1481	48.3598	78.5574	102.511	78.0059	43.1218	55.7627	65.8949	38.3285	53.8152	47.5011	29.5559	39.4917	35.4807	185.356	136.52	46.3587	31.6773	55.4655	45.4785	28.8754	26.7341	4.54719	5.6324	7.56122	7.30083	0	6.77619	0	0	7.43893	8.81661	9.83603	19.3651	0	0
circ_00254_MPP6	chr7:24659670-24708279	+	MPP6	.	9	1285	48609	0.0264354	1	1	hsa_circ_0133989	34.6909	15.5389	31.443	27.8999	30.9468	13.8997	18.9744	20.5342	18.5876	12.9436	19.1642	9.78458	13.9709	19.704	7.4047	37.3481	32.2358	68.2602	28.7744	19.4937	29.762	22.7392	21.1753	13.3671	0	0	0	0	0	0	0	0	0	4.4083	5.90162	2.97925	0	0
circ_00637_ST6GAL2	chr2:107446521-107460490	-	ST6GAL2	.	4	1375	13969	0.0984322	1	1	hsa_circ_0055954	19.2727	7.06315	11.2296	16.7399	14.2832	13.8997	16.8661	8.21368	15.4896	14.1203	22.6486	24.4614	64.2662	22.988	9.87293	9.33701	8.05895	14.8392	14.3872	21.9304	10.8225	0	9.62512	11.1392	0	0	0	0	0	0	0	0	0	0	0	0	0	0
circ_00829_PLPPR5	chr1:99418625-99422297	-	PLPPR5	.	2	384	3672	0.104575	1	1	hsa_circ_0013270	17.3454	0	4.49185	7.43997	19.0442	3.47494	10.5413	14.3739	0	14.1203	19.1642	9.78458	33.5302	16.42	14.8094	16.8066	16.1179	14.8392	3.19715	12.1836	5.41127	0	5.77507	6.68353	0	0	0	0	0	0	0	0	0	0	2.95081	0	0	0
circ_00467_USP25	chr21:17135209-17138460	+	USP25	.	2	223	3251	0.0685943	1	1	hsa_circ_0001178	26.9818	11.301	13.4756	14.8799	9.5221	12.1623	8.43307	8.21368	12.3917	16.4737	20.9064	4.89229	41.9127	13.136	12.3412	3.73481	28.2063	32.6462	17.5843	0	17.5866	11.3696	3.85005	4.45568	0	0	0	0	0	0	0	0	0	0	0	0	0	0
circ_00205_HABP4	chr9:99220660-99228060	+	HABP4	.	3	394	7400	0.0532432	1	1	hsa_circ_0087630	55.8909	53.6799	0	26.0399	26.1858	22.5871	23.191	20.5342	30.9793	36.4775	41.8129	7.33843	22.3534	16.42	14.8094	22.4088	52.3831	26.7105	28.7744	31.6773	28.4092	54.0057	40.4255	57.9239	0	0	0	0	0	0	0	6.66594	0	0	0	0	0	0
circ_00175_AUTS2	chr7:69364271-69364484	+	AUTS2	.	1	213	213	1	1	1	hsa_circ_0080414	32.7636	39.5536	15.7215	16.7399	7.14158	8.68734	23.191	14.3739	27.8814	70.6017	40.0707	7.33843	78.2371	36.1239	27.1505	18.674	80.5895	71.2281	35.1687	48.7343	6.76409	22.7392	42.3505	8.91137	0	0	0	0	0	0	0	0	0	0	7.86883	0	0	5.55561
circ_00095_ATRNL1	chr10:117221450-117309046	+	ATRNL1	.	5	473	87596	0.0053998	1	1	hsa_circ_0092798	84.7999	22.6021	38.1807	42.7798	61.8937	62.5489	37.9488	61.6026	21.6855	48.2445	81.8836	29.3537	170.445	177.336	32.087	29.8784	28.2063	14.8392	79.9288	48.7343	60.8768	130.751	84.7011	53.4682	4.54719	11.2648	0	0	0	0	0	0	0	0	0	0	5.17114	0
circ_00358_TMOD2	chr15:52073240-52075025	+	TMOD2	.	2	239	1785	0.133894	1	1	hsa_circ_0005566	19.2727	21.1894	20.2133	7.43997	14.2832	19.1122	16.8661	12.3205	9.29379	34.1241	19.1642	7.33843	58.6778	39.4079	19.7459	13.0718	44.3242	38.5819	9.59145	17.057	13.5282	28.424	11.5501	17.8227	0	0	0	3.65041	0	0	0	0	9.91857	0	2.95081	0	0	0
circ_00133_FMN2	chr1:240370098-240458183	+	FMN2	.	4	2229	88085	0.0253051	1	1	hsa_circ_0017184	42.4	48.0294	35.9348	52.0798	42.8495	55.599	54.815	26.6945	24.7834	35.3008	45.2973	83.1689	61.472	59.1119	49.3646	37.3481	8.05895	20.7749	23.9786	21.9304	62.2296	62.5329	30.8004	42.329	0	8.4486	0	3.65041	0	0	0	0	0	0	0	0	0	0
circ_00152_ZCCHC7	chr9:37126308-37127260	+	ZCCHC7	.	1	631	952	0.662815	1	0	hsa_circ_0138744	53.9636	45.2041	42.6726	40.9198	21.4247	27.7995	12.6496	69.8163	9.29379	34.1241	36.5863	24.4614	36.3243	36.1239	24.6823	39.2155	56.4126	56.3889	63.943	48.7343	36.5261	0	80.851	42.329	0	0	0	0	0	0	0	0	4.95928	0	4.91802	2.97925	0	0
circ_00208_TMOD3	chr15:52161413-52194233	+	TMOD3	.	7	898	32820	0.0273614	1	1	hsa_circ_0035292	36.6182	40.9662	24.7052	20.4599	14.2832	13.8997	14.7579	53.3889	30.9793	44.7144	34.8441	24.4614	50.2952	16.42	22.2141	22.4088	24.1768	32.6462	51.1544	38.9874	29.762	56.8481	21.1753	20.0506	0	2.8162	0	0	0	0	0	0	0	0	0	0	0	0
circ_00222_TMEM161B	chr5:87516379-87541609	-	TMEM161B	.	5	530	25230	0.0210067	1	0	hsa_circ_0005476	26.9818	21.1894	17.9674	39.0599	42.8495	39.9618	23.191	18.4808	21.6855	2.35339	69.6881	19.5692	47.5011	19.704	29.6188	31.7458	48.3537	47.4854	19.1829	19.4937	20.2923	14.212	36.5755	44.5568	6.06292	8.4486	0	0	0	0	0	0	0	0	0	7.44813	0	0
circ_00092_UIMC1	chr5:176370335-176385155	-	UIMC1	.	4	397	14820	0.0267881	1	1	hsa_circ_0001558	53.9636	77.6946	26.9511	42.7798	42.8495	50.3866	44.2736	20.5342	27.8814	34.1241	85.368	41.5844	103.385	68.9639	76.5152	117.646	72.5305	32.6462	43.1615	51.171	52.7599	19.8968	44.2756	82.4302	0	0	0	0	0	0	0	0	0	0	2.95081	0	0	0
circ_00312_RBM33	chr7:155457868-155473602	+	RBM33	.	4	524	15734	0.0333037	1	1	hsa_circ_0001771	25.0545	32.4905	29.197	24.1799	26.1858	19.1122	16.8661	22.5876	21.6855	20.0038	26.1331	24.4614	25.1476	16.42	9.87293	16.8066	16.1179	41.5497	15.9858	31.6773	8.11691	17.0544	11.5501	28.9619	0	0	0	0	0	0	0	0	0	0	0	0	0	5.55561
circ_00091_PSMB1	chr6:170846321-170858201	-	PSMB1	.	4	427	11880	0.0359428	1	1	hsa_circ_0078784	77.0909	62.1557	29.197	42.7798	38.0884	57.3365	35.8406	65.7094	34.0772	36.4775	52.2661	70.9382	134.121	114.94	41.9599	57.8895	60.4421	29.6784	68.7387	60.9179	66.2881	136.435	65.4508	55.6961	0	2.8162	0	0	0	0	0	0	0	0	1.96721	0	0	0
circ_00601_UNC13C	chr15:54304844-54308083	+	UNC13C	.	1	2983	3239	0.920963	1	0	hsa_circ_0103896	9.63636	11.301	6.73778	29.7599	11.9026	5.21241	23.191	22.5876	15.4896	10.5902	6.96881	12.2307	11.1767	0	0	16.8066	0	11.8713	19.1829	24.3671	20.2923	0	30.8004	20.0506	4.54719	0	0	0	0	0	0	0	0	0	2.95081	0	0	11.1112
circ_00230_ZNF292	chr6:87925620-87928449	+	ZNF292	.	3	370	2829	0.130788	1	1	hsa_circ_0004058	23.1273	50.8546	13.4756	11.16	30.9468	17.3747	8.43307	20.5342	6.19586	27.064	15.6798	9.78458	95.0021	65.6799	12.3412	18.674	16.1179	38.5819	28.7744	21.9304	4.05845	99.4841	30.8004	15.5949	0	7.0405	0	0	0	0	0	0	0	0	1.96721	0	0	0
circ_00081_N4BP2L2	chr13:33091993-33101669	-	N4BP2L2	.	4	438	9676	0.0452666	1	1	hsa_circ_0000471	77.0909	120.073	33.6889	29.7599	26.1858	34.7494	14.7579	90.3505	24.7834	78.8385	54.0083	63.5997	178.828	167.484	44.4282	54.1547	68.501	41.5497	51.1544	43.8609	43.2902	82.4297	69.3009	40.1012	3.03146	5.6324	0	3.65041	0	0	0	0	0	0	0	0	0	0
circ_00424_FARS2	chr6:5404774-5431405	+	FARS2	.	2	292	26631	0.0109647	1	1	hsa_circ_0075533	17.3454	11.301	17.9674	11.16	4.76105	8.68734	14.7579	0	6.19586	17.6504	8.71102	7.33843	47.5011	26.272	7.4047	7.46961	72.5305	5.93567	25.5772	34.114	20.2923	54.0057	17.3252	20.0506	0	0	0	0	0	0	0	0	0	0	0	0	0	0
circ_00076_ATRNL1	chr10:116879948-116931050	+	ATRNL1	.	8	1157	51102	0.022641	1	1	hsa_circ_0092763	104.073	125.724	67.3778	96.7196	49.991	85.136	21.0827	63.656	68.1545	42.361	101.048	12.2307	53.0894	45.9759	46.8964	37.3481	80.5895	77.1637	86.3231	92.5951	79.8163	28.424	59.6758	120.303	6.06292	9.8567	5.04081	5.47562	0	0	0	0	0	0	1.96721	0	0	0
circ_00349_ANKRD17	chr4:73950965-73958017	-	ANKRD17	.	2	1832	7052	0.259784	1	1	hsa_circ_0001417	15.4182	22.6021	6.73778	24.1799	4.76105	24.3246	21.0827	10.2671	9.29379	10.5902	29.6175	12.2307	13.9709	0	14.8094	22.4088	36.2653	23.7427	12.7886	29.2406	12.1754	22.7392	30.8004	26.7341	0	0	0	0	0	0	0	0	0	0	0	0	0	0
circ_00219_ZDHHC21	chr9:14639893-14680160	-	ZDHHC21	.	6	796	40267	0.019768	1	1	hsa_circ_0008952	30.8363	22.6021	35.9348	29.7599	21.4247	33.0119	18.9744	34.9081	18.5876	14.1203	26.1331	19.5692	111.767	128.076	27.1505	28.011	24.1768	41.5497	30.3729	19.4937	16.2338	42.6361	28.8754	35.6455	3.03146	2.8162	0	0	0	0	0	0	9.91857	0	2.95081	0	0	0
circ_00534_NNT	chr5:43675612-43704502	+	NNT	.	5	623	28890	0.0215646	1	0	hsa_circ_0005585	21.2	21.1894	8.9837	16.7399	14.2832	17.3747	12.6496	4.10684	12.3917	7.06017	17.422	14.6769	16.7651	22.988	9.87293	14.9392	16.1179	26.7105	23.9786	14.6203	4.05845	17.0544	13.4752	8.91137	0	0	0	0	0	0	0	0	0	0	0	4.46888	0	0
circ_00170_SHOC2	chr10:112723882-112745523	+	SHOC2	.	2	1075	21641	0.0496742	1	1	hsa_circ_0020028	25.0545	49.442	26.9511	13.02	42.8495	38.2243	21.0827	36.9616	27.8814	28.2407	52.2661	41.5844	30.736	29.5559	37.0235	50.4199	40.2947	50.4532	30.3729	38.9874	40.5845	11.3696	28.8754	64.6074	4.54719	4.2243	0	0	0	0	0	0	0	0	0	0	0	0
circ_00258_intergenic	chr5:96208988-96209375	-	.	.	0	0	387	0	1	0	hsa_circ_0130084	40.4727	2.82526	17.9674	16.7399	28.5663	19.1122	10.5413	8.21368	21.6855	12.9436	17.422	9.78458	44.7069	62.3959	46.8964	20.5414	68.501	11.8713	27.1758	21.9304	36.5261	17.0544	46.2006	66.8353	0	4.2243	0	0	0	0	0	0	0	0	0	0	0	0
circ_00142_ERC2	chr3:55922416-55984588	-	ERC2	.	2	297	62172	0.0047771	1	0	hsa_circ_0124264	48.1818	36.7284	31.443	18.5999	16.6637	17.3747	27.4075	26.6945	21.6855	68.2483	34.8441	26.9076	184.416	42.6919	39.4917	28.011	60.4421	59.3567	59.1473	51.171	24.3507	62.5329	42.3505	17.8227	4.54719	2.8162	0	0	0	4.51746	0	0	0	0	1.96721	0	0	8.33342
circ_00059_HIPK3	chr11:33307958-33309057	+	HIPK3	.	1	1099	1099	1	1	1	hsa_circ_0000284	61.6727	121.486	56.1481	53.9398	76.1768	48.6491	52.7067	49.2821	74.3503	69.425	71.4304	73.3843	83.8254	62.3959	83.9199	59.7569	84.6189	77.1637	79.9288	68.228	73.0522	54.0057	75.0759	75.7466	3.03146	7.0405	0	0	0	0	0	0	0	0	3.93441	0	0	0
circ_00178_SYT1	chr12:79679566-79693331	+	SYT1	.	4	644	13765	0.0467853	1	1	hsa_circ_0099287	42.4	52.2673	13.4756	16.7399	14.2832	20.8496	25.2992	16.4274	24.7834	38.8309	26.1331	41.5844	44.7069	29.5559	29.6188	52.2873	60.4421	14.8392	33.5701	46.2976	28.4092	11.3696	42.3505	33.4176	0	0	0	0	0	0	0	0	0	0	1.96721	0	0	0
circ_00031_RARS	chr5:167915606-167921655	+	RARS	.	4	534	6049	0.0882791	1	1	hsa_circ_0001550	158.036	100.297	101.067	72.5397	76.1768	104.248	90.6556	108.831	74.3503	95.3122	116.728	88.0612	349.273	256.152	88.8563	78.4309	193.415	83.0994	134.28	134.019	86.5804	153.49	127.052	71.2909	3.03146	7.0405	0	5.47562	0	0	0	0	0	0	1.96721	0	0	0
circ_00083_FAM13B	chr5:137320945-137324004	-	FAM13B	.	3	331	3059	0.108205	1	1	hsa_circ_0001535	73.2363	50.8546	47.1644	66.9597	57.1326	71.2362	35.8406	39.015	30.9793	37.6542	80.1414	66.0459	131.326	98.5198	39.4917	56.0221	104.766	86.0672	81.5273	75.5381	63.5824	31.2664	50.0506	66.8353	4.54719	4.2243	0	7.30083	0	0	0	0	4.95928	4.4083	3.93441	0	0	0
circ_00189_CEP70	chr3:138289159-138291774	-	CEP70	.	4	470	2615	0.179732	1	1	hsa_circ_0004524	48.1818	33.9031	22.4593	18.5999	28.5663	33.0119	27.4075	30.8013	12.3917	24.7106	45.2973	24.4614	39.1185	29.5559	54.3011	31.7458	40.2947	29.6784	43.1615	38.9874	36.5261	56.8481	44.2756	22.2784	0	0	0	0	0	0	0	0	0	0	1.96721	7.44813	0	0
circ_00077_CCSER2	chr10:86198267-86237420	+	CCSER2	.	4	457	39153	0.0116722	1	1	hsa_circ_0018998	61.6727	36.7284	17.9674	48.3598	57.1326	64.2863	82.2225	45.1752	34.0772	35.3008	118.47	88.0612	114.561	85.3838	59.2376	106.442	76.56	77.1637	68.7387	82.8483	83.8747	28.424	50.0506	55.6961	0	2.8162	0	7.30083	0	0	0	0	0	0	0	0	0	0
circ_00043_FAM228B	chr2:24357988-24369956	+	FAM228B	.	5	587	11968	0.0490475	1	1	hsa_circ_0000982	102.145	35.3157	76.3615	61.3798	71.4158	64.2863	35.8406	125.259	68.1545	110.609	73.1726	70.9382	307.36	108.372	148.094	80.2983	128.943	139.488	87.9216	75.5381	71.6994	304.137	82.776	82.4302	3.03146	2.8162	0	0	4.25783	0	0	0	0	4.4083	1.96721	0	0	0
circ_00416_PSD3	chr8:18656804-18662408	-	PSD3	.	4	448	5604	0.0799429	1	1	hsa_circ_0004458	19.2727	31.0778	0	0	7.14158	19.1122	10.5413	8.21368	12.3917	11.7669	34.8441	9.78458	53.0894	36.1239	4.93646	28.011	24.1768	26.7105	19.1829	4.87343	13.5282	11.3696	11.5501	17.8227	0	2.8162	0	0	0	0	0	0	0	0	0	0	0	0
circ_00231_OXCT1	chr5:41794104-41807540	-	OXCT1	.	6	516	13436	0.0384043	1	1	hsa_circ_0004873	52.0363	18.3642	6.73778	31.6199	9.5221	8.68734	25.2992	18.4808	15.4896	48.2445	19.1642	19.5692	33.5302	55.8279	44.4282	14.9392	44.3242	29.6784	51.1544	43.8609	40.5845	31.2664	48.1256	33.4176	0	0	0	0	0	0	0	0	0	0	1.96721	0	0	0
circ_00129_MLIP	chr6:54013853-54095715	+	MLIP	.	9	3650	81862	0.0445872	1	1	hsa_circ_0131934	73.2363	49.442	69.6237	26.0399	21.4247	22.5871	21.0827	67.7629	52.6648	49.4212	43.5551	36.6922	95.0021	62.3959	56.7693	65.3591	32.2358	38.5819	43.1615	41.4241	51.4071	39.7937	94.3262	35.6455	7.57865	5.6324	0	0	0	0	3.56899	0	0	0	4.91802	0	0	0
circ_00107_ATRNL1	chr10:116879948-116925405	+	ATRNL1	.	7	901	45457	0.0198209	1	1	hsa_circ_0020094	96.3636	32.4905	56.1481	66.9597	40.4689	53.8615	16.8661	36.9616	34.0772	32.9474	74.9148	31.7999	41.9127	59.1119	49.3646	42.9503	32.2358	38.5819	68.7387	73.1014	75.7578	8.52721	90.4761	75.7466	0	4.2243	0	0	0	0	0	0	0	0	6.88522	2.97925	0	0
circ_00227_TMEM165	chr4:56277780-56284152	+	TMEM165	.	3	585	6372	0.0918079	1	1	hsa_circ_0001414	15.4182	33.9031	33.6889	22.3199	26.1858	15.6372	12.6496	26.6945	30.9793	16.4737	31.3597	24.4614	53.0894	52.5439	24.6823	20.5414	40.2947	26.7105	14.3872	31.6773	47.3486	14.212	26.9503	24.5063	0	2.8162	0	0	0	0	0	0	0	0	0	0	0	0
circ_00218_ARHGAP32	chr11:128963515-129034322	-	ARHGAP32	.	4	373	70807	0.0052678	1	1	hsa_circ_0024843	71.309	15.5389	15.7215	9.29997	14.2832	26.062	6.32481	12.3205	24.7834	34.1241	57.4927	31.7999	69.8545	45.9759	17.2776	22.4088	40.2947	14.8392	35.1687	24.3671	28.4092	79.5873	21.1753	33.4176	0	0	0	0	0	0	0	0	0	0	0	0	0	5.55561
circ_01164_CNOT4	chr7:135078669-135082978	-	CNOT4	.	3	806	4309	0.18705	1	1	hsa_circ_0082490	7.70909	4.23789	11.2296	0	11.9026	0	0	10.2671	12.3917	9.41355	8.71102	9.78458	11.1767	19.704	7.4047	14.9392	0	5.93567	9.59145	7.31014	6.76409	14.212	9.62512	11.1392	0	0	0	0	0	0	0	0	0	0	0	0	0	0
circ_00244_FAM188A	chr10:15858833-15889942	-	FAM188A	.	9	788	31109	0.0253303	1	1	hsa_circ_0000219	13.4909	38.141	26.9511	20.4599	0	19.1122	10.5413	26.6945	9.29379	28.2407	15.6798	14.6769	36.3243	13.136	19.7459	33.6132	8.05895	29.6784	31.9715	46.2976	31.1148	11.3696	40.4255	40.1012	0	0	0	0	0	0	0	0	0	0	5.90162	4.46888	0	0
circ_00016_SATB2	chr2:200233327-200298237	-	SATB2	.	6	2018	64910	0.0310892	1	1	hsa_circ_0003915	227.418	317.842	168.444	165.539	138.071	133.785	130.713	190.968	108.428	177.681	238.682	149.215	564.424	518.871	160.435	132.586	165.208	184.006	292.539	233.925	163.691	292.768	261.803	176	4.54719	19.7134	22.6837	9.12604	6.38674	13.5524	0	8.88792	12.3982	0	11.8032	5.9585	0	8.33342
circ_00172_intergenic	chr2:24786772-24807429	+	.	.	1	84	20657	0.0040664	1	0	hsa_circ_0000983	26.9818	16.9515	20.2133	26.0399	33.3274	24.3246	14.7579	16.4274	21.6855	31.7707	24.3909	39.1383	89.4138	118.224	9.87293	13.0718	52.3831	47.4854	20.7815	26.8039	27.0564	31.2664	23.1003	26.7341	0	0	0	0	0	0	5.35348	0	0	0	2.95081	0	0	0
circ_00371_EPB41L2	chr6:131276244-131277639	-	EPB41L2	.	2	719	1395	0.515412	1	1	hsa_circ_0001640	21.2	36.7284	13.4756	29.7599	14.2832	8.68734	6.32481	36.9616	46.4689	7.06017	26.1331	17.123	5.58836	0	27.1505	13.0718	8.05895	14.8392	41.563	21.9304	22.9979	22.7392	23.1003	13.3671	0	4.2243	0	3.65041	0	0	0	0	0	0	3.93441	7.44813	0	0
circ_00546_PTK2	chr8:141889569-141900868	-	PTK2	.	2	394	11299	0.0348703	1	1	hsa_circ_0006646	0	14.1263	6.73778	0	4.76105	5.21241	29.5158	45.1752	12.3917	7.06017	20.9064	4.89229	16.7651	0	7.4047	5.60221	8.05895	23.7427	12.7886	34.114	12.1754	0	11.5501	37.8733	0	0	0	0	0	0	0	0	0	0	0	4.46888	0	0
circ_00439_FAF1	chr1:51032748-51061888	-	FAF1	.	5	524	29140	0.0179822	1	1	hsa_circ_0008197	11.5636	9.8884	8.9837	5.57998	9.5221	20.8496	21.0827	10.2671	0	16.4737	26.1331	0	39.1185	22.988	4.93646	18.674	36.2653	17.807	35.1687	17.057	16.2338	54.0057	21.1753	13.3671	0	0	0	0	0	0	0	0	0	0	0	0	0	0
circ_00148_ACVR2A	chr2:148653869-148657467	+	ACVR2A	.	3	473	3598	0.131462	1	1	hsa_circ_0001073	46.2545	21.1894	56.1481	42.7798	30.9468	22.5871	18.9744	28.7479	30.9793	21.1805	71.4304	58.7075	64.2662	108.372	41.9599	46.6851	52.3831	29.6784	30.3729	48.7343	48.7014	0	53.9007	53.4682	4.54719	0	0	0	0	0	0	0	4.95928	8.81661	0	0	0	0
circ_00188_PPP1R13B	chr14:104245081-104263855	-	PPP1R13B	.	3	345	18774	0.0183765	1	1	hsa_circ_0005791	52.0363	8.47577	40.4267	18.5999	19.0442	17.3747	18.9744	30.8013	24.7834	10.5902	57.4927	34.246	64.2662	29.5559	37.0235	35.4807	72.5305	26.7105	36.7672	17.057	39.2317	25.5816	32.7254	35.6455	6.06292	0	0	0	0	0	0	0	0	0	2.95081	5.9585	0	0
circ_00203_NPAS3	chr14:33684387-33684793	+	NPAS3	.	2	296	406	0.729064	1	1	hsa_circ_0101677	59.7454	12.7137	8.9837	14.8799	16.6637	22.5871	44.2736	4.10684	30.9793	42.361	15.6798	12.2307	69.8545	45.9759	22.2141	13.0718	60.4421	59.3567	47.9573	51.171	24.3507	105.169	15.4002	17.8227	0	0	0	0	0	0	0	0	0	0	2.95081	0	0	0
circ_00143_RERE	chr1:8601272-8674745	-	RERE	.	4	434	73473	0.0059069	1	1	hsa_circ_0008501	28.9091	36.7284	22.4593	31.6199	19.0442	43.4367	18.9744	22.5876	30.9793	28.2407	69.6881	34.246	125.738	75.5319	44.4282	44.8177	48.3537	68.2602	31.9715	56.0444	33.8205	0	30.8004	49.0125	0	0	5.04081	0	0	0	0	4.44396	0	0	0	2.97925	0	0
circ_00184_MNAT1	chr14:61275042-61346553	+	MNAT1	.	4	493	71511	0.006894	1	1	hsa_circ_0004244	32.7636	9.8884	35.9348	29.7599	30.9468	19.1122	18.9744	26.6945	24.7834	32.9474	57.4927	34.246	92.208	59.1119	24.6823	37.3481	68.501	29.6784	36.7672	58.4811	39.2317	54.0057	36.5755	17.8227	0	0	0	0	0	0	0	0	0	0	5.90162	0	5.17114	0
circ_00274_BBX	chr3:107429298-107451870	+	BBX	.	4	678	22572	0.0300372	1	1	hsa_circ_0001325	28.9091	28.2526	35.9348	11.16	16.6637	12.1623	0	41.0684	6.19586	29.4174	20.9064	9.78458	75.4429	39.4079	19.7459	14.9392	32.2358	26.7105	25.5772	26.8039	12.1754	19.8968	30.8004	6.68353	0	0	0	0	0	0	0	0	0	0	0	4.46888	0	0
circ_00562_CREBBP	chr16:3900297-3901010	-	CREBBP	.	1	713	713	1	1	1	hsa_circ_0007637	0	5.65052	20.2133	11.16	9.5221	6.94987	10.5413	6.16026	15.4896	14.1203	13.9376	24.4614	19.5593	49.2599	12.3412	11.2044	16.1179	35.614	7.99288	24.3671	6.76409	22.7392	19.2502	6.68353	3.03146	2.8162	0	5.47562	0	0	0	0	0	0	0	0	0	0
circ_00085_DPYSL2	chr8:26439484-26441499	+	DPYSL2	.	2	274	2015	0.13598	1	1	hsa_circ_0005013	48.1818	9.8884	56.1481	46.4998	59.5131	60.8114	29.5158	80.0834	86.742	58.8347	101.048	44.0306	55.8836	118.224	54.3011	52.2873	80.5895	41.5497	102.309	48.7343	74.405	76.7449	80.851	64.6074	0	2.8162	0	5.47562	0	0	0	0	0	0	0	2.97925	0	0
circ_00406_CDK8	chr13:26974589-26975761	+	CDK8	.	3	336	1172	0.286689	1	1	hsa_circ_0003489	25.0545	7.06315	29.197	14.8799	21.4247	12.1623	6.32481	24.641	9.29379	18.8271	6.96881	9.78458	55.8836	26.272	7.4047	16.8066	44.3242	38.5819	17.5843	21.9304	9.46973	22.7392	15.4002	8.91137	0	0	0	0	0	0	0	0	4.95928	6.61245	0	0	0	0
circ_00287_FBXL17	chr5:107684099-107703654	-	FBXL17	.	3	513	19555	0.0262337	1	1	hsa_circ_0001518	40.4727	15.5389	22.4593	29.7599	26.1858	41.6992	4.21654	18.4808	15.4896	8.23686	38.3285	36.6922	95.0021	39.4079	22.2141	13.0718	16.1179	11.8713	9.59145	12.1836	43.2902	0	26.9503	40.1012	0	7.0405	0	0	0	6.77619	3.56899	0	0	6.61245	4.91802	0	0	0
circ_00099_AKT3	chr1:243708811-243736350	-	AKT3	.	4	555	27539	0.0201532	1	1	hsa_circ_0000199	90.5818	33.9031	38.1807	48.3598	61.8937	78.1861	82.2225	49.2821	49.5669	22.3572	101.048	85.615	55.8836	32.8399	46.8964	24.2762	68.501	74.1959	55.9501	41.4241	48.7014	22.7392	36.5755	57.9239	0	4.2243	0	3.65041	0	0	0	0	0	0	3.93441	4.46888	0	0
circ_00108_MAP7	chr6:136709530-136710655	-	MAP7	.	2	282	1125	0.250667	1	1	hsa_circ_0130789	52.0363	118.661	26.9511	20.4599	11.9026	34.7494	31.624	36.9616	30.9793	65.8949	52.2661	34.246	92.208	49.2599	32.087	33.6132	64.4716	35.614	54.3516	56.0444	28.4092	73.9025	63.5258	49.0125	0	4.2243	0	0	0	0	0	0	0	0	0	0	0	8.33342
circ_00225_RABGAP1	chr9:125719289-125782738	+	RABGAP1	.	12	1843	63449	0.029047	1	1	hsa_circ_0137854	23.1273	14.1263	42.6726	37.1999	28.5663	17.3747	37.9488	34.9081	9.29379	18.8271	26.1331	48.9229	39.1185	9.85198	22.2141	18.674	48.3537	23.7427	28.7744	41.4241	27.0564	34.1088	40.4255	44.5568	3.03146	4.2243	0	0	0	0	0	0	0	0	0	0	0	0
circ_00176_FAM135A	chr6:71185112-71212494	+	FAM135A	.	8	950	27382	0.0346943	1	1	hsa_circ_0076961	28.9091	26.84	20.2133	31.6199	49.991	36.4868	8.43307	32.8547	34.0772	30.5941	73.1726	41.5844	47.5011	55.8279	27.1505	14.9392	68.501	44.5175	39.9644	36.5507	31.1148	11.3696	28.8754	31.1898	0	8.4486	0	0	0	0	0	0	0	0	0	0	0	0
circ_00286_ADGRB3	chr6:69943181-69949118	+	ADGRB3	.	3	334	5937	0.0562574	1	1	hsa_circ_0076952	17.3454	16.9515	22.4593	24.1799	11.9026	10.4248	12.6496	16.4274	34.0772	28.2407	40.0707	19.5692	83.8254	49.2599	19.7459	18.674	44.3242	14.8392	33.5701	21.9304	35.1733	0	13.4752	31.1898	0	0	0	0	0	0	0	0	0	0	0	0	0	0
circ_00535_RHBDD1	chr2:227729319-227779067	+	RHBDD1	.	5	946	49748	0.0190158	1	1	hsa_circ_0058495	21.2	11.301	0	5.57998	9.5221	22.5871	18.9744	10.2671	18.5876	10.5902	12.1954	17.123	30.736	16.42	19.7459	16.8066	40.2947	11.8713	12.7886	14.6203	4.05845	19.8968	13.4752	15.5949	0	2.8162	0	0	0	0	0	0	0	0	0	0	0	0
circ_00210_SOBP	chr6:107824860-107854814	+	SOBP	.	3	477	29954	0.0159244	1	1	hsa_circ_0130190	23.1273	22.6021	13.4756	13.02	14.2832	24.3246	16.8661	39.015	21.6855	20.0038	40.0707	24.4614	103.385	55.8279	14.8094	16.8066	32.2358	14.8392	28.7744	43.8609	28.4092	25.5816	30.8004	17.8227	3.03146	0	0	0	0	0	0	0	0	0	3.93441	0	0	8.33342
circ_00206_VAPB	chr20:57014000-57016139	+	VAPB	.	2	258	2139	0.120617	1	1	hsa_circ_0001173	50.1091	16.9515	44.9185	39.0599	19.0442	13.8997	23.191	18.4808	15.4896	29.4174	40.0707	34.246	86.6196	49.2599	19.7459	33.6132	92.6779	50.4532	27.1758	29.2406	22.9979	28.424	34.6504	31.1898	0	0	0	0	0	0	0	0	0	0	2.95081	0	0	5.55561
circ_00531_ZNF292	chr6:87920168-87928449	+	ZNF292	.	3	370	8281	0.0446806	1	0	hsa_circ_0004383	17.3454	11.301	8.9837	11.16	16.6637	10.4248	10.5413	16.4274	15.4896	21.1805	13.9376	7.33843	36.3243	19.704	7.4047	3.73481	24.1768	8.90351	11.19	9.74686	14.881	14.212	26.9503	15.5949	0	0	0	0	0	0	3.56899	0	0	0	2.95081	2.97925	0	0
circ_00233_GAS2	chr11:22696395-22777499	+	GAS2	.	6	743	81104	0.0091611	1	1	hsa_circ_0095626	23.1273	38.141	42.6726	18.5999	11.9026	19.1122	25.2992	34.9081	15.4896	21.1805	34.8441	48.9229	67.0603	49.2599	32.087	13.0718	52.3831	26.7105	19.1829	7.31014	36.5261	34.1088	34.6504	40.1012	0	0	0	0	0	0	0	0	0	0	3.93441	4.46888	0	0
circ_00032_NTRK2	chr9:87317073-87325706	+	NTRK2	.	4	371	8633	0.0429746	1	1	hsa_circ_0139142	92.509	43.7915	51.6563	85.5597	38.0884	81.661	107.522	71.8697	99.1337	140.027	118.47	83.1689	318.537	223.312	81.4516	82.1657	197.444	175.102	113.499	155.95	106.873	48.3209	82.776	71.2909	0	5.6324	5.04081	0	0	0	0	0	0	0	7.86883	8.93776	0	0
circ_00492_SEC62	chr3:169694733-169706147	+	SEC62	.	5	585	11414	0.0512528	1	1	hsa_circ_0001358	26.9818	12.7137	24.7052	13.02	14.2832	17.3747	8.43307	36.9616	12.3917	5.88347	13.9376	14.6769	11.1767	16.42	7.4047	0	20.1474	14.8392	11.19	9.74686	18.9395	0	15.4002	15.5949	0	2.8162	0	0	0	0	0	0	0	0	0	0	7.75671	0
circ_00323_BIRC6	chr2:32602655-32620661	+	BIRC6	.	5	709	18006	0.0393758	1	1	hsa_circ_0053441	13.4909	38.141	11.2296	9.29997	16.6637	13.8997	14.7579	16.4274	18.5876	16.4737	22.6486	9.78458	86.6196	68.9639	19.7459	5.60221	32.2358	11.8713	19.1829	24.3671	32.4676	17.0544	30.8004	26.7341	0	0	0	0	0	0	0	0	0	0	0	0	0	0
circ_00089_ANKRD12	chr18:9182379-9221997	+	ANKRD12	.	7	994	39618	0.0250896	1	1	hsa_circ_0000826	55.8909	137.025	58.3941	33.4799	61.8937	55.599	50.5984	49.2821	34.0772	40.0076	52.2661	14.6769	55.8836	55.8279	64.174	69.0939	88.6484	74.1959	62.3444	43.8609	63.5824	36.9512	63.5258	75.7466	0	0	0	0	0	0	0	0	0	4.4083	3.93441	0	0	0
circ_00153_ILKAP	chr2:239090705-239093928	-	ILKAP	.	4	411	3223	0.127521	1	1	hsa_circ_0001116	46.2545	36.7284	35.9348	33.4799	42.8495	19.1122	27.4075	30.8013	43.371	25.8873	36.5863	46.4767	114.561	98.5198	32.087	16.8066	52.3831	20.7749	46.3587	53.6077	20.2923	31.2664	30.8004	40.1012	0	0	0	0	0	0	0	0	0	0	2.95081	0	0	0
circ_00052_MSANTD3	chr9:103261046-103279053	+	MSANTD3	.	4	364	18007	0.0202144	1	1	hsa_circ_0004425	86.7272	159.627	83.0992	61.3798	97.6016	109.461	69.5729	51.3355	74.3503	65.8949	99.3056	51.369	117.356	82.0998	32.087	59.7569	92.6779	53.421	94.3159	92.5951	48.7014	62.5329	73.1509	66.8353	0	9.8567	0	3.65041	4.25783	0	8.92246	0	0	0	7.86883	5.9585	0	0
circ_00106_AAGAB	chr15:67524151-67529158	-	AAGAB	.	4	462	5007	0.0922708	1	1	hsa_circ_0000620	86.7272	28.2526	40.4267	57.6598	30.9468	46.9117	52.7067	24.641	21.6855	23.5339	81.8836	39.1383	120.15	170.768	61.7058	33.6132	68.501	44.5175	52.753	38.9874	63.5824	42.6361	40.4255	66.8353	0	0	0	0	0	0	0	0	0	0	0	0	0	0
circ_00179_NLK	chr17:26490568-26499644	+	NLK	.	3	398	9076	0.0438519	1	1	hsa_circ_0003638	26.9818	26.84	51.6563	27.8999	23.8053	34.7494	29.5158	32.8547	27.8814	38.8309	29.6175	17.123	50.2952	55.8279	46.8964	22.4088	44.3242	17.807	30.3729	34.114	35.1733	0	51.9757	40.1012	0	0	0	0	0	0	0	0	0	0	0	0	0	0
circ_00245_RAB3IP	chr12:70193988-70195501	+	RAB3IP	.	2	242	1513	0.159947	1	1	hsa_circ_0000419	13.4909	22.6021	17.9674	11.16	0	17.3747	0	10.2671	0	28.2407	15.6798	9.78458	125.738	154.348	12.3412	9.33701	16.1179	14.8392	17.5843	7.31014	6.76409	62.5329	3.85005	8.91137	0	8.4486	7.56122	3.65041	12.7735	9.03493	5.35348	13.3319	4.95928	11.0208	6.88522	2.97925	15.5134	33.3337
circ_00055_RERE	chr1:8568685-8617582	-	RERE	.	4	357	48897	0.0073011	1	1	hsa_circ_0005829	75.1636	43.7915	94.3289	68.8197	45.23	71.2362	46.3819	184.808	30.9793	80.0152	85.368	46.4767	198.387	213.46	44.4282	37.3481	88.6484	59.3567	116.696	116.962	68.9937	102.327	86.6261	84.658	3.03146	2.8162	0	0	0	0	0	6.66594	0	0	4.91802	2.97925	0	8.33342
circ_00302_LMBR1	chr7:156619298-156629579	-	LMBR1	.	3	253	10281	0.0246085	1	1	hsa_circ_0005939	48.1818	19.7768	11.2296	14.8799	11.9026	17.3747	0	6.16026	21.6855	27.064	26.1331	22.0153	69.8545	55.8279	12.3412	9.33701	24.1768	29.6784	44.7601	38.9874	13.5282	17.0544	30.8004	17.8227	0	0	0	0	0	0	0	0	0	0	0	5.9585	0	0
circ_00263_VTI1A	chr10:114286845-114298089	+	VTI1A	.	3	184	11244	0.0163643	1	1	hsa_circ_0002533	3.85454	35.3157	13.4756	9.29997	35.7079	22.5871	10.5413	22.5876	21.6855	21.1805	33.1019	7.33843	89.4138	88.6678	19.7459	24.2762	44.3242	23.7427	28.7744	26.8039	13.5282	54.0057	28.8754	35.6455	0	0	0	0	0	0	0	0	0	0	0	0	0	8.33342
circ_00260_SH3GL3	chr15:84228004-84257523	+	SH3GL3	.	7	793	29519	0.0268641	1	1	hsa_circ_0104727	26.9818	15.5389	24.7052	20.4599	33.3274	29.537	18.9744	22.5876	27.8814	11.7669	43.5551	17.123	41.9127	22.988	14.8094	28.011	52.3831	20.7749	23.9786	34.114	17.5866	42.6361	34.6504	31.1898	0	0	0	0	0	0	0	0	0	0	6.88522	0	0	0
circ_00141_TJP1	chr15:30053341-30065560	-	TJP1	.	6	926	12219	0.0757836	1	1	hsa_circ_0034293	52.0363	60.743	31.443	29.7599	26.1858	50.3866	63.2481	59.5492	24.7834	32.9474	40.0707	24.4614	25.1476	6.56799	22.2141	29.8784	52.3831	35.614	43.1615	43.8609	32.4676	42.6361	69.3009	15.5949	0	0	0	0	0	0	5.35348	0	0	0	4.91802	0	0	0
circ_00167_MNAT1	chr14:61278704-61346553	+	MNAT1	.	3	389	67849	0.0057333	1	1	hsa_circ_0008215	61.6727	24.0147	38.1807	22.3199	28.5663	26.062	31.624	24.641	0	34.1241	45.2973	36.6922	69.8545	72.2479	22.2141	33.6132	88.6484	35.614	47.9573	29.2406	29.762	173.387	40.4255	0	0	0	0	0	0	0	0	0	0	0	0	0	0	0
circ_00228_FBXO7	chr22:32874967-32881196	+	FBXO7	.	3	665	6229	0.106759	1	1	hsa_circ_0001222	9.63636	18.3642	35.9348	26.0399	9.5221	19.1122	21.0827	45.1752	9.29379	30.5941	24.3909	34.246	83.8254	62.3959	22.2141	11.2044	40.2947	17.807	46.3587	17.057	28.4092	11.3696	46.2006	8.91137	0	0	0	0	0	0	0	0	0	0	0	0	0	5.55561
circ_00874_FAM172A	chr5:93386435-93410474	-	FAM172A	.	3	327	24039	0.0136029	1	1	hsa_circ_0130015	3.85454	0	0	3.71999	4.76105	3.47494	12.6496	4.10684	0	12.9436	6.96881	14.6769	25.1476	39.4079	4.93646	5.60221	48.3537	23.7427	15.9858	24.3671	10.8225	8.52721	0	11.1392	0	0	0	0	0	0	0	0	0	0	0	0	0	0
circ_00024_RBM23	chr14:23378691-23380612	-	RBM23	.	2	189	1921	0.0983863	1	1	hsa_circ_0000524	117.564	141.263	128.018	40.9198	97.6016	119.885	59.0315	84.1902	71.2524	182.388	73.1726	102.738	318.537	334.967	91.3246	106.442	217.592	166.199	284.546	207.121	91.9916	355.3	63.5258	57.9239	16.673	12.6729	10.0816	0	6.38674	11.2937	0	4.44396	0	6.61245	8.85243	0	0	0
circ_00191_YPEL2	chr17:57430575-57430887	+	YPEL2	.	1	312	312	1	1	1	hsa_circ_0005600	36.6182	35.3157	38.1807	16.7399	21.4247	38.2243	23.191	26.6945	15.4896	28.2407	29.6175	31.7999	30.736	42.6919	27.1505	26.1436	100.737	74.1959	47.9573	38.9874	44.643	0	63.5258	33.4176	4.54719	5.6324	0	0	0	0	0	0	0	0	0	4.46888	0	0
circ_00241_CRBN	chr3:3197902-3215945	-	CRBN	.	4	576	18043	0.0319237	1	1	hsa_circ_0003400	34.6909	29.6652	33.6889	20.4599	26.1858	36.4868	16.8661	47.2287	12.3917	5.88347	33.1019	19.5692	55.8836	72.2479	17.2776	11.2044	44.3242	32.6462	43.1615	24.3671	41.9374	8.52721	26.9503	66.8353	0	0	0	0	0	0	0	0	0	0	0	0	0	0
circ_00610_TGOLN2-AS	chr2:85554123-85554249	+	.	TGOLN2	0	0	126	0	1	0	.	11.5636	12.0073	13.4756	0	3.57079	0	11.5955	24.641	12.3917	13.532	12.1954	9.78458	0	19.704	27.1505	4.66851	14.1032	10.3874	12.7886	8.5285	0	5.68481	27.9129	5.56961	0	0	0	0	0	0	0	0	0	0	4.42621	0	2.58557	5.55561
circ_00192_BEND6	chr6:56846508-56857353	+	BEND6	.	2	398	10845	0.0366989	1	1	hsa_circ_0131980	19.2727	48.0294	15.7215	27.8999	7.14158	8.68734	23.191	26.6945	21.6855	61.1881	29.6175	14.6769	86.6196	75.5319	39.4917	24.2762	44.3242	41.5497	46.3587	26.8039	22.9979	5.68481	42.3505	33.4176	6.06292	0	0	0	0	0	0	0	0	0	0	0	0	0
circ_00183_SLC12A2	chr5:127474288-127488497	+	SLC12A2	.	8	955	14209	0.0672109	1	1	hsa_circ_0006034	38.5454	72.0441	31.443	33.4799	14.2832	22.5871	21.0827	28.7479	34.0772	37.6542	12.1954	22.0153	75.4429	49.2599	22.2141	14.9392	28.2063	20.7749	30.3729	38.9874	17.5866	88.1145	40.4255	20.0506	0	0	0	0	0	0	0	0	0	0	0	2.97925	0	0
circ_00265_ZNF827	chr4:146744573-146770713	-	ZNF827	.	3	402	26140	0.0153787	1	1	hsa_circ_0001447	28.9091	8.47577	13.4756	16.7399	11.9026	17.3747	48.4902	12.3205	30.9793	28.2407	47.0395	51.369	33.5302	22.988	61.7058	29.8784	44.3242	53.421	22.3801	31.6773	17.5866	8.52721	36.5755	17.8227	0	0	0	0	0	0	0	0	0	0	1.96721	2.97925	0	0
circ_00417_UBXN7	chr3:196118683-196120490	-	UBXN7	.	2	179	1807	0.0990592	1	1	hsa_circ_0005051	15.4182	14.1263	8.9837	0	0	10.4248	0	0	0	12.9436	5.22661	19.5692	150.886	131.36	22.2141	13.0718	28.2063	11.8713	11.19	0	8.11691	45.4785	5.77507	0	4.54719	4.2243	0	0	6.38674	9.03493	0	0	0	0	0	0	0	0
circ_00299_PTK2	chr8:141856358-141900868	-	PTK2	.	5	625	44510	0.0140418	1	1	hsa_circ_0003221	42.4	15.5389	17.9674	11.16	28.5663	27.7995	18.9744	26.6945	12.3917	20.0038	43.5551	17.123	33.5302	49.2599	27.1505	31.7458	20.1474	17.807	22.3801	29.2406	27.0564	0	17.3252	31.1898	0	5.6324	0	0	0	0	0	0	0	0	4.91802	4.46888	0	0
circ_00120_BACH1	chr21:30693541-30702014	+	BACH1	.	3	1836	8473	0.216688	1	1	hsa_circ_0001181	19.2727	52.2673	17.9674	55.7998	7.14158	20.8496	31.624	47.2287	58.8607	37.6542	31.3597	44.0306	44.7069	22.988	78.9834	42.9503	52.3831	38.5819	49.5558	60.9179	41.9374	19.8968	69.3009	55.6961	16.673	0	5.04081	0	0	0	3.56899	0	0	0	4.91802	4.46888	0	0
circ_00247_ITCH	chr20:33057852-33080402	+	ITCH	.	9	992	22550	0.0439911	1	1	hsa_circ_0059957	23.1273	42.3789	38.1807	13.02	26.1858	38.2243	33.7323	26.6945	0	25.8873	47.0395	19.5692	8.38254	13.136	17.2776	3.73481	16.1179	5.93567	31.9715	14.6203	20.2923	0	30.8004	46.7847	0	0	0	0	0	0	0	0	0	6.61245	2.95081	2.97925	0	0
circ_01037_CNTN4	chr3:2924828-2944689	+	CNTN4	.	5	601	19861	0.0302603	1	1	hsa_circ_0123465	0	0	13.4756	9.29997	11.9026	5.21241	10.5413	16.4274	12.3917	20.0038	12.1954	4.89229	8.38254	16.42	12.3412	3.73481	16.1179	14.8392	17.5843	9.74686	13.5282	0	5.77507	4.45568	0	0	0	0	0	0	0	0	0	0	0	0	0	0
circ_00306_ATP8A2	chr13:26343183-26349097	+	ATP8A2	.	2	295	5914	0.0498816	1	1	hsa_circ_0100141	17.3454	4.23789	40.4267	27.8999	7.14158	20.8496	0	22.5876	24.7834	11.7669	43.5551	17.123	142.503	62.3959	14.8094	13.0718	24.1768	41.5497	27.1758	19.4937	8.11691	25.5816	15.4002	26.7341	0	2.8162	0	7.30083	0	0	0	0	0	0	1.96721	2.97925	0	0
circ_00322_LRCH3	chr3:197541778-197547301	+	LRCH3	.	3	378	5523	0.0684411	1	1	hsa_circ_0002266	26.9818	8.47577	22.4593	11.16	9.5221	13.8997	16.8661	34.9081	12.3917	21.1805	20.9064	24.4614	111.767	91.9518	7.4047	20.5414	24.1768	62.3246	22.3801	14.6203	16.2338	0	23.1003	33.4176	0	0	0	0	0	0	0	0	0	0	0	0	0	0
circ_00283_ESYT2	chr7:158580694-158591763	-	ESYT2	.	5	417	11069	0.0376728	1	1	hsa_circ_0001777	23.1273	8.47577	22.4593	27.8999	11.9026	15.6372	12.6496	26.6945	9.29379	11.7669	19.1642	36.6922	44.7069	65.6799	14.8094	20.5414	84.6189	44.5175	15.9858	26.8039	28.4092	5.68481	36.5755	22.2784	0	5.6324	0	0	0	0	0	0	0	0	0	0	0	0
circ_00396_MSH3	chr5:80071512-80109560	+	MSH3	.	5	560	38048	0.0147183	1	1	hsa_circ_0129802	21.2	22.6021	24.7052	14.8799	4.76105	8.68734	21.0827	10.2671	9.29379	16.4737	20.9064	14.6769	41.9127	42.6919	9.87293	26.1436	40.2947	17.807	17.5843	9.74686	5.41127	25.5816	21.1753	13.3671	0	0	0	0	0	0	0	0	0	0	0	0	0	0
circ_00096_RPAP2	chr1:92798947-92811471	+	RPAP2	.	3	233	12524	0.0186043	1	1	hsa_circ_0004463	48.1818	15.5389	35.9348	33.4799	33.3274	33.0119	37.9488	36.9616	30.9793	76.4851	55.7505	36.6922	287.801	266.004	41.9599	35.4807	88.6484	47.4854	67.1402	80.4116	25.7035	68.2177	30.8004	44.5568	0	5.6324	0	0	0	0	0	0	7.43893	0	4.91802	0	0	0
circ_00202_MGA	chr15:41988272-41991357	+	MGA	.	3	1124	3085	0.364344	1	1	hsa_circ_0000592	34.6909	59.3304	22.4593	33.4799	14.2832	36.4868	4.21654	8.21368	24.7834	28.2407	38.3285	34.246	55.8836	32.8399	19.7459	29.8784	64.4716	38.5819	43.1615	36.5507	41.9374	31.2664	28.8754	26.7341	0	0	0	0	0	0	0	0	0	4.4083	2.95081	0	0	0
circ_00365_LPXN	chr11:58317258-58318705	-	LPXN	.	3	424	1447	0.29302	1	1	hsa_circ_0002904	26.9818	25.4273	6.73778	31.6199	21.4247	15.6372	16.8661	6.16026	24.7834	10.5902	43.5551	24.4614	50.2952	6.56799	12.3412	14.9392	0	8.90351	20.7815	14.6203	16.2338	85.2721	23.1003	33.4176	0	0	0	3.65041	0	0	0	0	0	0	0	0	0	0
circ_00764_HPS5	chr11:18312988-18314523	-	HPS5	.	2	656	1535	0.427362	1	1	hsa_circ_0000280	13.4909	18.3642	13.4756	5.57998	9.5221	20.8496	12.6496	12.3205	18.5876	9.41355	15.6798	14.6769	8.38254	6.56799	7.4047	5.60221	16.1179	5.93567	7.99288	7.31014	8.11691	8.52721	15.4002	6.68353	3.03146	2.8162	0	0	0	0	0	0	0	0	0	0	0	0
circ_00488_HAGH	chr16:1859238-1859834	-	HAGH	.	2	225	596	0.377517	1	0	hsa_circ_0105101	15.4182	36.7284	11.2296	5.57998	7.14158	10.4248	12.6496	18.4808	0	12.9436	3.48441	12.2307	30.736	68.9639	0	9.33701	24.1768	5.93567	6.3943	9.74686	4.05845	19.8968	17.3252	6.68353	0	4.2243	0	0	0	0	0	0	0	0	0	0	5.17114	0
circ_00232_EPS15	chr1:51868106-51874004	-	EPS15	.	4	607	5898	0.102916	1	1	hsa_circ_0005567	30.8363	42.3789	44.9185	29.7599	30.9468	45.1742	16.8661	32.8547	21.6855	22.3572	22.6486	39.1383	30.736	39.4079	22.2141	11.2044	36.2653	14.8392	23.9786	36.5507	45.9958	25.5816	23.1003	20.0506	0	0	0	5.47562	0	0	0	0	0	0	0	0	0	0
circ_00067_FNDC3B	chr3:171965322-171969331	+	FNDC3B	.	2	526	4009	0.131205	1	1	hsa_circ_0006156	90.5818	12.7137	103.313	122.76	52.3716	81.661	48.4902	92.4039	24.7834	30.5941	128.923	88.0612	69.8545	45.9759	61.7058	52.2873	112.825	133.553	62.3444	53.6077	125.812	5.68481	107.801	55.6961	0	2.8162	0	0	0	0	0	0	0	0	1.96721	5.9585	0	0
circ_00229_ERC1	chr12:1372199-1399178	+	ERC1	.	2	293	26979	0.0108603	1	1	hsa_circ_0097961	11.5636	26.84	17.9674	14.8799	7.14158	8.68734	14.7579	0	34.0772	23.5339	41.8129	17.123	81.0312	39.4079	9.87293	14.9392	32.2358	38.5819	35.1687	43.8609	18.9395	48.3209	19.2502	13.3671	0	0	0	0	0	0	0	0	0	0	4.91802	0	0	0
circ_00214_LOC101927587	chr1:84376847-84412965	-	LOC101927587	.	11	1462	36118	0.0404784	1	1	hsa_circ_0114278	17.3454	77.6946	13.4756	11.16	16.6637	29.537	25.2992	18.4808	37.1752	29.4174	22.6486	12.2307	11.1767	0	29.6188	57.8895	16.1179	5.93567	41.563	63.3546	17.5866	5.68481	40.4255	33.4176	0	0	0	0	0	0	0	0	0	0	4.91802	0	0	0
circ_00346_DYNC1H1	chr14:102506572-102507010	+	DYNC1H1	.	2	251	438	0.573059	1	1	hsa_circ_0002398	34.6909	11.301	26.9511	27.8999	19.0442	20.8496	21.0827	30.8013	18.5876	18.8271	33.1019	14.6769	41.9127	36.1239	17.2776	13.0718	28.2063	11.8713	11.19	17.057	12.1754	65.3753	15.4002	28.9619	0	0	0	3.65041	0	0	0	0	0	0	0	0	0	0
circ_00366_RIMS1	chr6:73001636-73043538	+	RIMS1	.	4	629	41902	0.0150112	1	1	hsa_circ_0132244	21.2	18.3642	13.4756	29.7599	7.14158	20.8496	14.7579	22.5876	12.3917	17.6504	31.3597	36.6922	25.1476	13.136	22.2141	13.0718	12.0884	14.8392	19.1829	29.2406	27.0564	0	19.2502	20.0506	0	0	0	0	0	0	0	4.44396	0	0	0	0	0	0
circ_00395_BBS9	chr7:33185853-33217203	+	BBS9	.	4	453	31350	0.0144498	1	1	hsa_circ_0003162	15.4182	29.6652	4.49185	16.7399	11.9026	15.6372	14.7579	8.21368	15.4896	22.3572	17.422	12.2307	30.736	49.2599	24.6823	24.2762	12.0884	23.7427	22.3801	26.8039	13.5282	22.7392	11.5501	11.1392	0	4.2243	0	0	0	0	0	0	0	0	0	0	0	0
circ_00620_EPB41L4B	chr9:111954557-111962614	-	EPB41L4B	.	3	355	8057	0.0440611	1	1	hsa_circ_0137676	28.9091	12.7137	15.7215	0	11.9026	12.1623	6.32481	16.4274	6.19586	14.1203	17.422	4.89229	30.736	49.2599	17.2776	7.46961	16.1179	20.7749	11.19	12.1836	2.70564	65.3753	21.1753	15.5949	0	0	0	0	0	0	0	0	0	0	0	0	5.17114	0
circ_00051_HERC1	chr15:63988322-64008672	-	HERC1	.	6	1143	20350	0.0561671	1	1	hsa_circ_0035796	171.527	59.3304	69.6237	85.5597	54.7521	86.8734	44.2736	73.9231	49.5669	83.5453	121.954	88.0612	198.387	29.5559	83.9199	54.1547	84.6189	94.9708	70.3373	119.399	114.99	62.5329	117.426	142.582	0	5.6324	0	0	6.38674	4.51746	3.56899	6.66594	0	4.4083	2.95081	7.44813	0	0
circ_00131_MSH3	chr5:80071512-80088663	+	MSH3	.	4	402	17151	0.0234389	1	1	hsa_circ_0001508	25.0545	14.1263	71.8696	22.3199	26.1858	24.3246	29.5158	49.2821	27.8814	36.4775	83.6258	36.6922	136.915	65.6799	27.1505	28.011	56.4126	74.1959	57.5487	65.7913	45.9958	39.7937	36.5755	35.6455	0	0	0	0	0	0	0	0	0	0	1.96721	0	0	0
circ_00158_UTP18	chr17:49340634-49346265	+	UTP18	.	3	280	5631	0.0497247	1	1	hsa_circ_0002789	25.0545	57.9178	29.197	14.8799	7.14158	33.0119	25.2992	26.6945	27.8814	35.3008	38.3285	26.9076	81.0312	62.3959	27.1505	31.7458	48.3537	59.3567	36.7672	29.2406	60.8768	76.7449	19.2502	31.1898	0	4.2243	0	0	0	0	0	0	0	0	2.95081	0	5.17114	11.1112
circ_00266_MVB12B	chr9:129154344-129184227	+	MVB12B	NRON	3	2284	29883	0.0764314	1	1	hsa_circ_0088614	21.2	72.0441	29.197	14.8799	42.8495	31.2744	21.0827	16.4274	9.29379	12.9436	10.4532	17.123	95.0021	45.9759	34.5552	7.46961	28.2063	38.5819	19.1829	17.057	10.8225	17.0544	9.62512	13.3671	0	4.2243	0	0	0	0	0	0	0	0	0	0	0	0
circ_00248_PABPC5-AS1	chrX:90669902-90673870	-	PABPC5-AS1	.	3	303	3968	0.0763609	1	0	hsa_circ_0140700	26.9818	40.9662	17.9674	13.02	0	24.3246	23.191	30.8013	21.6855	32.9474	41.8129	29.3537	78.2371	36.1239	19.7459	11.2044	48.3537	0	23.9786	29.2406	24.3507	19.8968	30.8004	24.5063	0	0	7.56122	3.65041	0	0	0	0	0	0	4.91802	2.97925	0	0
circ_00335_ATP2C1	chr3:130649259-130660543	+	ATP2C1	.	6	525	11284	0.0465261	1	1	hsa_circ_0005797	26.9818	15.5389	29.197	9.29997	11.9026	26.062	31.624	22.5876	9.29379	14.1203	24.3909	14.6769	47.5011	68.9639	24.6823	11.2044	24.1768	35.614	31.9715	12.1836	29.762	25.5816	30.8004	22.2784	0	7.0405	0	0	0	0	0	0	0	0	0	0	0	0
circ_00580_ABHD2	chr15:89656955-89659752	+	ABHD2	.	2	300	2797	0.107258	1	1	hsa_circ_0007099	7.70909	21.1894	0	14.8799	4.76105	5.21241	4.21654	10.2671	6.19586	4.70678	12.1954	17.123	39.1185	16.42	9.87293	11.2044	16.1179	8.90351	19.1829	14.6203	17.5866	42.6361	0	20.0506	3.03146	0	0	0	0	0	0	0	0	0	0	0	0	5.55561
circ_00331_SLC38A1	chr12:46622935-46637097	-	SLC38A1	.	4	522	14162	0.0368592	1	1	hsa_circ_0000396	7.70909	12.7137	11.2296	27.8999	14.2832	26.062	29.5158	43.1218	24.7834	11.7669	20.9064	31.7999	19.5593	36.1239	0	22.4088	40.2947	68.2602	23.9786	12.1836	24.3507	0	19.2502	8.91137	0	0	0	0	0	0	0	0	0	0	0	0	0	0
circ_00548_LRRC7	chr1:70518708-70573509	+	LRRC7	.	4	510	54801	0.0093064	1	1	hsa_circ_0114014	21.2	4.23789	20.2133	3.71999	11.9026	8.68734	12.6496	26.6945	18.5876	17.6504	15.6798	14.6769	47.5011	32.8399	9.87293	9.33701	8.05895	29.6784	17.5843	7.31014	6.76409	0	23.1003	6.68353	0	0	0	0	0	0	0	0	0	0	0	0	5.17114	0
circ_00380_intergenic	chrX:128250586-128256170	-	.	.	0	0	5584	0	1	0	hsa_circ_0139742	25.0545	8.47577	8.9837	9.29997	14.2832	8.68734	21.0827	10.2671	15.4896	9.41355	10.4532	14.6769	44.7069	59.1119	27.1505	20.5414	0	20.7749	17.5843	21.9304	13.5282	51.1633	7.7001	20.0506	0	0	5.04081	0	0	4.51746	0	0	0	0	0	0	0	0
circ_00425_GIN1	chr5:102432244-102433485	-	GIN1	.	3	655	1241	0.5278	1	1	hsa_circ_0006499	23.1273	18.3642	13.4756	3.71999	7.14158	13.8997	16.8661	8.21368	21.6855	24.7106	20.9064	22.0153	25.1476	16.42	19.7459	20.5414	8.05895	29.6784	15.9858	24.3671	13.5282	17.0544	28.8754	13.3671	0	0	0	0	0	0	0	0	0	0	0	0	0	0
circ_00804_ADGRB3	chr6:69723929-69785930	+	ADGRB3	.	6	551	62001	0.008887	1	1	hsa_circ_0076948	5.78181	45.2041	11.2296	0	0	3.47494	0	0	9.29379	20.0038	15.6798	0	0	29.5559	4.93646	7.46961	0	17.807	12.7886	19.4937	9.46973	19.8968	15.4002	8.91137	0	0	0	0	0	0	0	0	0	0	0	0	0	0
circ_00663_MIB1	chr18:19345732-19399607	+	MIB1	.	11	1600	53875	0.0296984	1	1	hsa_circ_0000836	13.4909	9.8884	11.2296	3.71999	16.6637	5.21241	14.7579	10.2671	0	7.06017	5.22661	12.2307	13.9709	16.42	9.87293	18.674	12.0884	23.7427	14.3872	9.74686	20.2923	0	21.1753	15.5949	0	0	0	0	0	0	0	0	0	0	0	0	0	0
circ_00449_UBAP2	chr9:33986757-34017187	-	UBAP2	.	5	561	30430	0.0184358	1	1	hsa_circ_0086735	25.0545	29.6652	0	14.8799	16.6637	12.1623	0	22.5876	12.3917	10.5902	12.1954	22.0153	36.3243	22.988	19.7459	7.46961	20.1474	17.807	19.1829	29.2406	10.8225	8.52721	23.1003	24.5063	0	0	0	0	0	0	0	0	0	0	2.95081	4.46888	0	0
circ_00852_CCSER2	chr10:86223688-86237420	+	CCSER2	.	3	261	13732	0.0190067	1	1	hsa_circ_0094301	0	4.23789	0	0	0	5.21241	6.32481	4.10684	6.19586	22.3572	3.48441	0	33.5302	9.85198	17.2776	9.33701	0	20.7749	17.5843	14.6203	13.5282	17.0544	3.85005	6.68353	0	0	0	0	0	0	0	0	0	0	0	0	0	0
circ_00171_TNIK	chr3:170906490-170912424	-	TNIK	.	3	333	5934	0.0561173	1	1	hsa_circ_0002387	34.6909	31.0778	31.443	22.3199	19.0442	34.7494	10.5413	49.2821	61.9586	32.9474	52.2661	31.7999	72.6487	55.8279	4.93646	3.73481	56.4126	71.2281	35.1687	24.3671	31.1148	150.647	38.5005	37.8733	0	0	0	0	0	0	0	0	0	0	0	2.97925	0	0
circ_00255_intergenic	chr14:101403739-101417831	+	.	.	5	369	14092	0.0261851	1	0	hsa_circ_0002571	15.4182	16.9515	20.2133	37.1999	11.9026	19.1122	12.6496	20.5342	15.4896	8.23686	40.0707	26.9076	55.8836	39.4079	34.5552	9.33701	44.3242	5.93567	17.5843	19.4937	39.2317	14.212	13.4752	24.5063	0	0	0	0	0	0	0	0	0	0	0	7.44813	0	0
circ_00118_SLC25A16	chr10:70246900-70266475	-	SLC25A16	.	6	619	19575	0.031622	1	1	hsa_circ_0007778	40.4727	29.6652	58.3941	68.8197	45.23	39.9618	27.4075	30.8013	34.0772	15.297	57.4927	68.492	142.503	98.5198	56.7693	35.4807	72.5305	50.4532	28.7744	36.5507	50.0543	36.9512	50.0506	80.2023	3.03146	7.0405	5.04081	0	4.25783	0	0	0	0	0	5.90162	4.46888	0	5.55561
circ_00307_CARNMT1	chr9:77631183-77632364	-	CARNMT1	.	2	360	1181	0.304826	1	1	hsa_circ_0004189	17.3454	22.6021	35.9348	37.1999	14.2832	24.3246	16.8661	32.8547	15.4896	24.7106	24.3909	14.6769	78.2371	55.8279	7.4047	7.46961	28.2063	32.6462	28.7744	34.114	18.9395	11.3696	23.1003	17.8227	4.54719	0	0	0	0	0	0	0	0	0	0	0	0	0
circ_00105_EPB41L5	chr2:120885263-120932580	+	EPB41L5	.	9	962	47317	0.020331	1	0	hsa_circ_0008278	71.309	77.6946	51.6563	46.4998	38.0884	55.599	14.7579	86.2436	43.371	48.2445	48.7817	78.2766	111.767	82.0998	66.6423	52.2873	32.2358	11.8713	55.9501	68.228	54.1127	22.7392	57.7507	44.5568	0	0	0	0	0	0	0	0	0	0	0	4.46888	0	5.55561
circ_00317_MAPK8	chr10:49609654-49618211	+	MAPK8	.	4	499	8557	0.0583148	1	1	hsa_circ_0002968	15.4182	33.9031	35.9348	22.3199	21.4247	20.8496	0	10.2671	15.4896	14.1203	36.5863	14.6769	55.8836	42.6919	14.8094	22.4088	28.2063	53.421	19.1829	19.4937	21.6451	11.3696	23.1003	0	0	0	0	0	0	0	0	0	0	0	0	0	0	0
circ_00408_PDE4DIP	chr1:144994590-145021167	-	PDE4DIP	NBPF20	4	729	26577	0.0274297	1	1	hsa_circ_0008390	26.9818	16.9515	15.7215	0	4.76105	10.4248	6.32481	28.7479	12.3917	11.7669	10.4532	12.2307	75.4429	26.272	14.8094	5.60221	20.1474	32.6462	12.7886	34.114	13.5282	48.3209	26.9503	28.9619	0	0	0	0	0	0	0	0	0	0	0	0	0	0
circ_00251_DOPEY2	chr21:37619814-37620866	+	DOPEY2	.	2	301	1052	0.286122	1	1	hsa_circ_0001187	21.2	19.7768	15.7215	18.5999	16.6637	8.68734	23.191	45.1752	15.4896	34.1241	20.9064	14.6769	64.2662	45.9759	34.5552	11.2044	44.3242	26.7105	28.7744	34.114	25.7035	28.424	25.0253	11.1392	0	0	0	0	0	0	0	0	0	0	0	2.97925	0	0
circ_00026_FBXO7	chr22:32874967-32875262	+	FBXO7	.	1	295	295	1	1	1	hsa_circ_0008832	113.709	84.7577	132.51	124.62	157.115	173.747	56.9233	127.312	108.428	89.4288	144.603	85.615	271.036	272.572	71.5787	91.5027	217.592	136.52	126.287	119.399	143.399	110.854	123.202	124.759	13.6416	16.8972	7.56122	0	6.38674	0	0	0	7.43893	11.0208	5.90162	4.46888	7.75671	0
circ_00293_SFMBT2	chr10:7285519-7327916	-	SFMBT2	.	5	684	42397	0.0161332	1	1	hsa_circ_0017636	11.5636	11.301	17.9674	5.57998	26.1858	24.3246	25.2992	10.2671	6.19586	29.4174	33.1019	17.123	75.4429	68.9639	22.2141	9.33701	16.1179	41.5497	27.1758	12.1836	17.5866	73.9025	17.3252	20.0506	0	2.8162	0	0	0	4.51746	0	0	0	0	0	0	0	0
circ_00005_SLC4A7	chr3:27420739-27465643	-	SLC4A7	.	18	2548	44904	0.0567433	1	1	hsa_circ_0064615	213.927	211.894	98.8207	262.259	190.442	132.048	278.291	158.113	356.262	523.629	346.699	364.475	399.568	137.928	362.83	222.221	519.802	507.5	361.278	343.577	178.572	51.1633	304.154	171.544	0	12.6729	5.04081	9.12604	19.1602	0	0	0	0	8.81661	27.5409	19.3651	0	0
circ_00440_SLC4A7	chr3:27420739-27493989	-	SLC4A7	.	24	3638	73250	0.0496655	1	1	hsa_circ_0064616	5.78181	2.82526	22.4593	26.0399	9.5221	6.94987	18.9744	20.5342	0	24.7106	6.96881	19.5692	19.5593	19.704	14.8094	11.2044	16.1179	20.7749	6.3943	12.1836	10.8225	5.68481	21.1753	15.5949	0	0	0	0	0	0	0	0	0	0	1.96721	4.46888	0	0
circ_00239_TMCC1	chr3:129599151-129599402	-	TMCC1	.	1	251	251	1	1	1	hsa_circ_0001340	21.2	18.3642	20.2133	13.02	11.9026	39.9618	4.21654	4.10684	9.29379	21.1805	20.9064	14.6769	139.709	141.212	7.4047	28.011	36.2653	14.8392	22.3801	12.1836	24.3507	54.0057	21.1753	11.1392	0	2.8162	5.04081	0	0	0	0	4.44396	0	0	5.90162	2.97925	0	11.1112
circ_00407_MTHFD2L	chr4:75040222-75091111	+	MTHFD2L	.	5	662	50889	0.0130087	1	1	hsa_circ_0069982	17.3454	9.8884	6.73778	3.71999	16.6637	8.68734	18.9744	22.5876	18.5876	16.4737	60.9771	24.4614	25.1476	26.272	0	0	48.3537	50.4532	12.7886	14.6203	12.1754	0	5.77507	15.5949	3.03146	0	0	0	0	0	0	0	0	0	1.96721	0	0	0
circ_00386_NTRK2	chr9:87317073-87342874	+	NTRK2	.	7	947	25801	0.036704	1	1	hsa_circ_0139143	28.9091	11.301	8.9837	18.5999	16.6637	10.4248	0	26.6945	40.2731	20.0038	19.1642	14.6769	33.5302	45.9759	14.8094	16.8066	20.1474	29.6784	14.3872	21.9304	18.9395	11.3696	23.1003	20.0506	0	0	0	0	0	0	0	0	4.95928	0	2.95081	0	0	0
circ_00599_intergenic	chr13:76773758-76774170	-	.	.	0	0	412	0	1	0	hsa_circ_0100869	15.4182	0	0	7.43997	4.76105	0	0	14.3739	0	37.6542	31.3597	4.89229	50.2952	16.42	19.7459	13.0718	36.2653	8.90351	23.9786	14.6203	0	0	9.62512	8.91137	0	0	0	0	0	0	0	0	0	0	0	0	0	0
circ_00270_VPS13A	chr9:79996891-80022523	+	VPS13A	.	6	1730	25632	0.0674938	1	1	hsa_circ_0008075	15.4182	25.4273	11.2296	22.3199	11.9026	15.6372	14.7579	34.9081	18.5876	45.8911	22.6486	39.1383	39.1185	32.8399	12.3412	18.674	48.3537	8.90351	31.9715	36.5507	16.2338	0	32.7254	24.5063	0	0	0	0	0	0	0	0	0	0	6.88522	0	0	0
circ_00968_AGTPBP1	chr9:88190229-88211364	-	AGTPBP1	.	8	1168	21135	0.0552638	1	1	hsa_circ_0005202	0	14.1263	13.4756	7.43997	16.6637	24.3246	12.6496	4.10684	12.3917	8.23686	6.96881	7.33843	5.58836	0	0	0	0	0	6.3943	14.6203	13.5282	0	5.77507	13.3671	0	0	0	0	0	0	0	0	0	0	0	2.97925	0	0
circ_00454_FARSA	chr19:13039155-13039661	-	FARSA	.	3	338	506	0.667984	1	1	hsa_circ_0000896	19.2727	14.1263	13.4756	13.02	7.14158	22.5871	8.43307	16.4274	27.8814	7.06017	22.6486	7.33843	27.9418	13.136	22.2141	20.5414	16.1179	14.8392	7.99288	4.87343	29.762	14.212	23.1003	6.68353	0	0	0	0	0	0	0	0	0	0	5.90162	0	0	0
circ_00465_ERCC6L2	chr9:98740342-98766983	+	ERCC6L2	.	2	337	26641	0.0126497	1	1	hsa_circ_0008720	23.1273	32.4905	11.2296	7.43997	4.76105	3.47494	10.5413	12.3205	18.5876	8.23686	8.71102	19.5692	47.5011	36.1239	0	14.9392	20.1474	29.6784	14.3872	24.3671	6.76409	0	13.4752	6.68353	4.54719	2.8162	0	0	0	0	0	0	0	0	0	0	0	0
circ_00379_APLF	chr2:68717321-68772444	+	APLF	.	7	1190	55123	0.0215881	1	1	hsa_circ_0001023	11.5636	5.65052	33.6889	18.5999	21.4247	17.3747	4.21654	32.8547	15.4896	8.23686	26.1331	9.78458	33.5302	19.704	4.93646	14.9392	20.1474	14.8392	6.3943	9.74686	17.5866	0	11.5501	8.91137	0	0	5.04081	0	0	0	0	0	0	0	0	0	0	0
circ_00123_RTN4	chr2:55209650-55214834	-	RTN4	.	2	347	5184	0.0669367	1	1	hsa_circ_0001006	79.0181	19.7768	29.197	48.3598	45.23	79.9236	50.5984	8.21368	18.5876	14.1203	90.5946	44.0306	58.6778	55.8279	17.2776	31.7458	28.2063	11.8713	11.19	26.8039	86.5804	36.9512	25.0253	64.6074	0	0	0	0	0	0	3.56899	0	0	0	2.95081	0	0	0
circ_01116_KCNH7	chr2:163360952-163374668	-	KCNH7	.	3	665	13716	0.0484835	1	1	hsa_circ_0117881	5.78181	7.06315	0	5.57998	7.14158	0	10.5413	8.21368	0	8.23686	17.422	4.89229	16.7651	32.8399	12.3412	26.1436	0	5.93567	17.5843	0	5.41127	0	9.62512	11.1392	0	0	0	0	0	0	0	0	0	0	0	0	0	0
circ_01408_PAPD4	chr5:78936673-78964851	+	PAPD4	.	8	743	28178	0.0263681	1	1	hsa_circ_0002260	11.5636	11.301	15.7215	3.71999	0	3.47494	0	6.16026	0	3.53008	0	0	0	26.272	4.93646	7.46961	0	0	6.3943	9.74686	6.76409	8.52721	7.7001	6.68353	0	0	0	0	0	0	0	0	0	0	0	0	0	0
circ_00039_R3HDM1	chr2:136432901-136437894	+	R3HDM1	.	2	307	4993	0.0614861	1	1	hsa_circ_0001070	173.454	66.3936	110.05	76.2597	61.8937	59.0739	92.7638	102.671	37.1752	111.786	95.8212	85.615	388.391	318.547	145.626	104.575	40.2947	139.488	139.076	121.836	98.7557	68.2177	152.077	66.8353	15.1573	8.4486	0	0	8.51565	0	0	0	4.95928	0	2.95081	0	0	5.55561
circ_00461_AGTPBP1	chr9:88190229-88248289	-	AGTPBP1	.	12	2201	58060	0.0379091	1	1	hsa_circ_0139171	11.5636	29.6652	24.7052	13.02	21.4247	22.5871	23.191	4.10684	24.7834	16.4737	19.1642	9.78458	5.58836	13.136	7.4047	9.33701	0	0	19.1829	7.31014	33.8205	5.68481	13.4752	20.0506	0	0	0	0	0	0	0	0	0	0	0	0	0	0
circ_00402_CDC42BPA	chr1:227381486-227441856	-	CDC42BPA	.	4	421	60370	0.0069737	1	1	hsa_circ_0016754	32.7636	31.0778	8.9837	9.29997	4.76105	10.4248	0	14.3739	6.19586	16.4737	27.8753	7.33843	22.3534	32.8399	12.3412	5.60221	16.1179	38.5819	27.1758	29.2406	16.2338	17.0544	9.62512	15.5949	3.03146	0	5.04081	0	0	0	0	0	0	0	0	0	0	0
circ_00304_GNAO1	chr16:56385295-56388993	+	GNAO1	.	2	370	3698	0.100054	1	1	hsa_circ_0105619	17.3454	56.5052	22.4593	13.02	19.0442	19.1122	33.7323	51.3355	18.5876	15.297	29.6175	26.9076	33.5302	55.8279	9.87293	13.0718	12.0884	11.8713	33.5701	24.3671	9.46973	0	13.4752	17.8227	0	4.2243	0	0	0	0	0	0	0	0	1.96721	0	0	0
circ_00378_SCAF8	chr6:155095122-155116273	+	SCAF8	.	5	576	21151	0.0272328	1	1	hsa_circ_0001654	19.2727	55.0925	8.9837	7.43997	16.6637	8.68734	10.5413	14.3739	27.8814	10.5902	20.9064	26.9076	33.5302	26.272	4.93646	16.8066	24.1768	5.93567	17.5843	7.31014	14.881	14.212	25.0253	11.1392	0	2.8162	0	0	0	4.51746	0	0	0	0	0	0	0	0
circ_00450_ZNF638	chr2:71653589-71654544	+	ZNF638	.	1	955	955	1	1	1	hsa_circ_0120910	11.5636	25.4273	17.9674	18.5999	30.9468	22.5871	23.191	16.4274	15.4896	14.1203	15.6798	22.0153	0	9.85198	24.6823	9.33701	44.3242	26.7105	11.19	0	8.11691	0	34.6504	15.5949	0	0	0	0	0	0	0	0	0	0	0	2.97925	0	0
circ_00573_ADAMTS19	chr5:129015456-129040084	+	ADAMTS19	.	5	806	24628	0.032727	1	1	hsa_circ_0073816	9.63636	5.65052	22.4593	7.43997	7.14158	13.8997	6.32481	24.641	0	18.8271	6.96881	19.5692	69.8545	29.5559	9.87293	13.0718	28.2063	17.807	9.59145	4.87343	12.1754	0	25.0253	4.45568	0	0	0	0	0	0	0	0	0	0	0	0	0	0
circ_00275_GAN	chr16:81385187-81411307	+	GAN	.	10	1733	26120	0.0663476	1	0	hsa_circ_0003857	28.9091	22.6021	15.7215	39.0599	28.5663	10.4248	16.8661	24.641	9.29379	37.6542	8.71102	9.78458	58.6778	42.6919	22.2141	29.8784	40.2947	23.7427	31.9715	34.114	20.2923	14.212	32.7254	22.2784	0	4.2243	0	0	4.25783	0	0	0	0	0	1.96721	0	0	0
circ_00392_SLC4A7	chr3:27424643-27465643	-	SLC4A7	.	17	2440	41000	0.0595122	1	1	hsa_circ_0064618	19.2727	22.6021	15.7215	16.7399	9.5221	8.68734	0	18.4808	15.4896	28.2407	31.3597	36.6922	55.8836	0	14.8094	7.46961	36.2653	5.93567	9.59145	12.1836	6.76409	11.3696	9.62512	13.3671	0	0	0	0	0	0	0	0	0	0	0	0	0	0
circ_00090_PSMA7	chr20:60714130-60716000	-	PSMA7	.	3	375	1870	0.200535	1	1	hsa_circ_0003456	61.6727	31.0778	51.6563	35.3399	42.8495	38.2243	46.3819	55.4423	40.2731	35.3008	48.7817	22.0153	159.268	128.076	32.087	31.7458	60.4421	47.4854	70.3373	58.4811	41.9374	275.713	51.9757	53.4682	0	5.6324	0	3.65041	4.25783	4.51746	0	4.44396	0	0	6.88522	2.97925	10.3423	5.55561
circ_00104_FAM208B	chr10:5741487-5756170	+	FAM208B	.	1	96	14683	0.0065382	1	0	hsa_circ_0000209	67.4545	62.1557	6.73778	26.0399	45.23	24.3246	75.8977	49.2821	0	56.4813	0	70.9382	114.561	85.3838	14.8094	18.674	52.3831	56.3889	105.506	102.342	86.5804	59.6905	82.776	60.1517	0	0	0	0	0	0	5.35348	0	0	0	0	4.46888	0	5.55561
circ_00556_PDE8A	chr15:85657103-85664245	+	PDE8A	.	5	767	7142	0.107393	1	1	hsa_circ_0036629	13.4909	14.1263	31.443	7.43997	23.8053	13.8997	27.4075	10.2671	0	11.7669	20.9064	19.5692	27.9418	19.704	9.87293	5.60221	8.05895	14.8392	15.9858	7.31014	9.46973	11.3696	0	13.3671	0	0	0	0	0	0	0	0	0	0	1.96721	5.9585	0	0
circ_00696_CLASP1	chr2:122363276-122363756	-	CLASP1	.	1	480	480	1	1	1	hsa_circ_0007052	7.70909	7.06315	8.9837	16.7399	21.4247	5.21241	6.32481	8.21368	15.4896	10.5902	12.1954	7.33843	36.3243	22.988	4.93646	5.60221	8.05895	17.807	9.59145	14.6203	5.41127	0	11.5501	8.91137	3.03146	0	0	0	0	0	0	0	0	0	0	0	0	5.55561
circ_00668_HABP4	chr9:99220660-99220823	+	HABP4	.	1	163	163	1	1	1	hsa_circ_0009125	11.5636	24.0147	6.73778	13.02	21.4247	12.1623	0	8.21368	0	10.5902	19.1642	12.2307	33.5302	22.988	9.87293	7.46961	16.1179	0	6.3943	0	2.70564	36.9512	3.85005	8.91137	0	2.8162	0	0	0	0	0	0	0	0	1.96721	0	0	0
circ_00347_AGAP1	chr2:236649606-236659132	+	AGAP1	.	3	363	9526	0.0381062	1	1	hsa_circ_0005003	28.9091	25.4273	6.73778	14.8799	11.9026	10.4248	4.21654	20.5342	9.29379	9.41355	19.1642	17.123	61.472	55.8279	24.6823	14.9392	40.2947	26.7105	25.5772	19.4937	35.1733	11.3696	25.0253	24.5063	0	4.2243	0	0	0	0	0	0	0	0	0	0	0	0
circ_00903_GUCY1A3	chr4:156617907-156643344	+	GUCY1A3	.	7	1983	25437	0.0779573	1	1	hsa_circ_0125604	11.5636	7.06315	11.2296	0	9.5221	3.47494	6.32481	10.2671	0	3.53008	17.422	12.2307	8.38254	0	7.4047	7.46961	8.05895	11.8713	14.3872	7.31014	18.9395	0	5.77507	13.3671	0	0	0	0	0	0	0	4.44396	0	0	1.96721	0	0	0
circ_00303_CCDC66	chr3:56600621-56601081	+	CCDC66	.	2	270	460	0.586956	1	1	hsa_circ_0001312	26.9818	21.1894	13.4756	22.3199	11.9026	31.2744	8.43307	41.0684	30.9793	15.297	48.7817	17.123	50.2952	26.272	9.87293	26.1436	28.2063	14.8392	23.9786	26.8039	28.4092	0	32.7254	24.5063	0	0	0	0	0	0	0	0	0	0	0	0	0	0
circ_00806_FANCL	chr2:58449076-58459247	-	FANCL	.	4	278	10171	0.0273326	1	1	hsa_circ_0001009	0	14.1263	17.9674	18.5999	0	10.4248	8.43307	8.21368	0	10.5902	13.9376	12.2307	11.1767	26.272	4.93646	7.46961	24.1768	8.90351	12.7886	0	0	0	7.7001	8.91137	3.03146	7.0405	0	0	6.38674	0	0	0	0	6.61245	0	0	0	0
circ_00109_FAM169A	chr5:74130250-74137504	-	FAM169A	.	4	493	7254	0.0679625	1	1	hsa_circ_0004405	55.8909	24.0147	67.3778	57.6598	30.9468	67.7613	33.7323	30.8013	43.371	21.1805	99.3056	61.1536	97.7963	49.2599	29.6188	50.4199	68.501	32.6462	28.7744	21.9304	73.0522	56.8481	51.9757	84.658	0	0	10.0816	3.65041	0	0	0	0	4.95928	6.61245	5.90162	0	0	0
circ_00276_FCHO2	chr5:72370568-72373320	+	FCHO2	.	2	268	2752	0.0973837	1	1	hsa_circ_0002490	3.85454	19.7768	11.2296	22.3199	38.0884	26.062	6.32481	4.10684	15.4896	28.2407	40.0707	22.0153	78.2371	52.5439	27.1505	7.46961	40.2947	29.6784	30.3729	19.4937	14.881	25.5816	21.1753	11.1392	0	2.8162	0	0	0	0	3.56899	0	0	0	3.93441	0	0	0
circ_00372_RPAP2	chr1:92798947-92846430	+	RPAP2	.	4	383	47483	0.008066	1	1	hsa_circ_0000091	0	46.6168	15.7215	11.16	21.4247	20.8496	4.21654	12.3205	12.3917	11.7669	10.4532	0	33.5302	49.2599	22.2141	41.0829	24.1768	23.7427	25.5772	21.9304	31.1148	0	13.4752	17.8227	0	0	0	0	0	0	0	0	0	4.4083	1.96721	0	0	0
circ_00600_PPHLN1	chr12:42745686-42792796	+	PPHLN1	.	7	837	47110	0.0177669	1	1	hsa_circ_0004815	15.4182	5.65052	4.49185	11.16	35.7079	10.4248	8.43307	16.4274	0	12.9436	15.6798	7.33843	19.5593	19.704	9.87293	16.8066	16.1179	0	15.9858	26.8039	13.5282	0	21.1753	8.91137	0	0	0	0	0	0	0	0	0	0	0	0	0	0
circ_00809_REPS2	chrX:17121840-17157084	+	REPS2	.	4	398	35244	0.0112927	1	1	hsa_circ_0089972	13.4909	7.06315	11.2296	11.16	4.76105	0	14.7579	8.21368	12.3917	7.06017	19.1642	17.123	16.7651	16.42	7.4047	5.60221	0	17.807	9.59145	7.31014	12.1754	8.52721	19.2502	6.68353	0	0	0	0	0	0	0	0	0	0	0	0	0	0
circ_00613_ATXN10	chr22:46085591-46114373	+	ATXN10	.	5	612	28782	0.0212633	1	1	hsa_circ_0003054	3.85454	11.301	0	9.29997	4.76105	13.8997	6.32481	14.3739	12.3917	11.7669	12.1954	24.4614	33.5302	26.272	7.4047	9.33701	32.2358	5.93567	11.19	12.1836	20.2923	11.3696	19.2502	22.2784	3.03146	4.2243	0	0	0	0	0	0	0	0	0	0	0	0
circ_00877_NDUFA10	chr2:240929490-240946787	-	NDUFA10	.	3	250	17297	0.0144534	1	1	hsa_circ_0001118	5.78181	12.7137	17.9674	3.71999	0	12.1623	4.21654	0	9.29379	8.23686	3.48441	4.89229	30.736	9.85198	12.3412	9.33701	0	0	0	4.87343	10.8225	39.7937	7.7001	0	0	0	0	0	0	0	0	0	0	0	1.96721	0	0	0
circ_00391_KATNAL1	chr13:30801548-30857928	-	KATNAL1	.	8	1161	56380	0.0205924	1	1	hsa_circ_0008068	9.63636	18.3642	29.197	9.29997	7.14158	20.8496	0	28.7479	6.19586	32.9474	36.5863	26.9076	19.5593	22.988	27.1505	20.5414	12.0884	38.5819	27.1758	38.9874	16.2338	25.5816	21.1753	0	0	0	0	0	0	0	0	0	0	0	2.95081	0	0	0
circ_00710_TMCC1	chr3:129546645-129551669	-	TMCC1	.	2	759	5024	0.151075	1	1	hsa_circ_0067323	17.3454	9.8884	4.49185	0	14.2832	5.21241	8.43307	0	0	10.5902	29.6175	17.123	33.5302	0	4.93646	9.33701	44.3242	0	12.7886	14.6203	14.881	11.3696	11.5501	13.3671	0	0	0	0	0	0	5.35348	4.44396	0	0	2.95081	0	5.17114	0
circ_00181_ZKSCAN1	chr7:99621041-99621930	+	ZKSCAN1	.	2	668	889	0.751406	1	1	hsa_circ_0001727	52.0363	52.2673	44.9185	26.0399	26.1858	31.2744	14.7579	39.015	18.5876	28.2407	29.6175	31.7999	44.7069	42.6919	19.7459	31.7458	56.4126	50.4532	22.3801	17.057	36.5261	8.52721	30.8004	31.1898	0	7.0405	0	0	0	0	0	0	0	0	2.95081	0	0	0
circ_00665_UBAP2	chr9:33948371-33956144	-	UBAP2	.	4	563	7773	0.0724302	1	1	hsa_circ_0007367	25.0545	2.82526	4.49185	11.16	7.14158	5.21241	4.21654	6.16026	15.4896	12.9436	19.1642	0	11.1767	16.42	4.93646	7.46961	28.2063	11.8713	11.19	14.6203	10.8225	0	26.9503	4.45568	0	0	0	0	0	0	0	0	0	0	0	0	0	0
circ_00198_DMD	chrX:32305645-32366645	-	DMD	.	6	965	61000	0.0158197	1	1	hsa_circ_0140203	42.4	28.2526	20.2133	18.5999	28.5663	17.3747	35.8406	30.8013	6.19586	32.9474	15.6798	46.4767	22.3534	26.272	29.6188	26.1436	32.2358	32.6462	46.3587	51.171	27.0564	22.7392	51.9757	8.91137	3.03146	0	0	0	0	0	0	0	0	0	1.96721	0	0	8.33342
circ_00215_KCNH1	chr1:211192205-211264032	-	KCNH1	.	3	641	71827	0.0089242	1	1	hsa_circ_0111832	36.6182	31.0778	6.73778	50.2198	40.4689	33.0119	16.8661	14.3739	9.29379	21.1805	45.2973	19.5692	111.767	121.508	19.7459	39.2155	12.0884	26.7105	12.7886	19.4937	16.2338	45.4785	19.2502	53.4682	0	4.2243	0	0	0	0	0	0	0	0	1.96721	2.97925	0	0
circ_00367_KIFAP3	chr1:169947225-170001116	-	KIFAP3	.	9	1146	53891	0.0212651	1	0	hsa_circ_0111121	17.3454	22.6021	24.7052	14.8799	21.4247	29.537	18.9744	6.16026	21.6855	16.4737	43.5551	17.123	22.3534	0	0	14.9392	0	20.7749	17.5843	31.6773	27.0564	0	5.77507	15.5949	0	0	0	0	0	0	0	0	0	0	0	0	0	0
circ_01791_ATF6	chr1:161816238-161833102	+	ATF6	.	5	532	16864	0.0315465	1	1	hsa_circ_0008857	0	0	0	0	0	0	10.5413	4.10684	12.3917	5.88347	24.3909	0	13.9709	6.56799	0	9.33701	0	0	3.19715	4.87343	12.1754	0	0	0	0	0	0	0	0	0	0	0	0	0	0	0	0	0
circ_00294_RANBP9	chr6:13632601-13644961	-	RANBP9	NOL7	7	1020	12360	0.0825243	1	1	hsa_circ_0001577	19.2727	24.0147	47.1644	16.7399	14.2832	38.2243	10.5413	20.5342	0	17.6504	47.0395	31.7999	25.1476	16.42	22.2141	22.4088	8.05895	47.4854	19.1829	26.8039	31.1148	22.7392	26.9503	17.8227	0	0	0	0	0	0	0	0	0	0	4.91802	0	0	0
circ_00355_ANKS1B	chr12:100166699-100175875	-	ANKS1B	.	4	459	9176	0.0500218	1	1	hsa_circ_0007294	23.1273	25.4273	0	16.7399	21.4247	15.6372	18.9744	12.3205	0	14.1203	20.9064	17.123	30.736	22.988	32.087	31.7458	40.2947	44.5175	20.7815	14.6203	20.2923	31.2664	23.1003	37.8733	0	0	0	0	0	0	3.56899	0	0	4.4083	0	0	0	0
circ_00612_RSRC1	chr3:157839891-157841780	+	RSRC1	.	2	322	1889	0.170461	1	1	hsa_circ_0001355	26.9818	16.9515	15.7215	13.02	0	19.1122	8.43307	8.21368	15.4896	7.06017	17.422	9.78458	22.3534	19.704	4.93646	16.8066	8.05895	17.807	6.3943	21.9304	6.76409	8.52721	3.85005	13.3671	0	0	0	0	0	0	0	0	0	0	0	0	0	0
circ_00351_TNPO3	chr7:128655032-128658211	-	TNPO3	.	3	432	3179	0.135892	1	1	hsa_circ_0001741	17.3454	24.0147	15.7215	13.02	30.9468	10.4248	18.9744	12.3205	12.3917	12.9436	54.0083	17.123	55.8836	32.8399	14.8094	18.674	16.1179	29.6784	23.9786	17.057	24.3507	11.3696	32.7254	11.1392	0	0	0	0	0	0	0	0	0	0	1.96721	2.97925	0	0
circ_00087_ERC1	chr12:1399017-1399178	+	ERC1	.	1	161	161	1	1	1	hsa_circ_0024996	55.8909	69.2188	8.9837	24.1799	16.6637	15.6372	33.7323	28.7479	24.7834	76.4851	52.2661	24.4614	167.651	98.5198	22.2141	44.8177	100.737	59.3567	71.9359	65.7913	40.5845	31.2664	55.8257	44.5568	0	2.8162	0	0	0	0	0	8.88792	4.95928	0	3.93441	0	0	0
circ_00786_CCDC9	chr19:47767859-47768203	+	CCDC9	.	2	258	344	0.75	1	1	hsa_circ_0000944	11.5636	9.8884	8.9837	5.57998	7.14158	0	8.43307	12.3205	9.29379	10.5902	6.96881	0	22.3534	22.988	7.4047	9.33701	28.2063	8.90351	15.9858	14.6203	6.76409	39.7937	15.4002	4.45568	0	0	0	0	0	0	0	0	0	0	0	0	0	0
circ_00700_MAPK1	chr22:22153300-22162135	-	MAPK1	.	3	490	8835	0.0554612	1	1	hsa_circ_0004872	15.4182	19.7768	11.2296	11.16	11.9026	15.6372	0	0	6.19586	4.70678	8.71102	7.33843	33.5302	45.9759	0	11.2044	20.1474	20.7749	0	4.87343	5.41127	11.3696	3.85005	20.0506	0	0	0	0	0	0	0	0	0	0	0	0	0	0
circ_00332_KAT6B	chr10:76598440-76603236	+	KAT6B	.	2	949	4796	0.197873	1	1	hsa_circ_0005164	19.2727	11.301	22.4593	7.43997	11.9026	15.6372	18.9744	39.015	15.4896	17.6504	40.0707	14.6769	47.5011	39.4079	27.1505	16.8066	24.1768	23.7427	19.1829	7.31014	27.0564	5.68481	38.5005	13.3671	0	0	0	0	0	0	0	0	0	0	0	0	0	0
circ_00082_BPTF	chr17:65941524-65972074	+	BPTF	.	7	2026	30550	0.0663175	1	1	hsa_circ_0000799	57.8181	33.9031	58.3941	40.9198	59.5131	48.6491	42.1654	55.4423	58.8607	41.1843	52.2661	92.9535	55.8836	49.2599	76.5152	37.3481	44.3242	100.906	49.5558	53.6077	109.578	68.2177	78.926	66.8353	3.03146	4.2243	5.04081	5.47562	0	0	5.35348	0	0	0	0	0	0	0
circ_00213_MAGI2	chr7:77973094-77975360	-	MAGI2	.	2	305	2266	0.134598	1	1	hsa_circ_0134748	15.4182	18.3642	17.9674	27.8999	11.9026	22.5871	54.815	4.10684	15.4896	45.8911	34.8441	14.6769	103.385	98.5198	19.7459	24.2762	40.2947	59.3567	41.563	36.5507	0	56.8481	21.1753	13.3671	0	4.2243	5.04081	0	0	4.51746	0	6.66594	0	4.4083	5.90162	2.97925	0	0
circ_00086_ASH1L	chr1:155408117-155408859	-	ASH1L	.	1	742	742	1	1	1	hsa_circ_0000137	79.0181	72.0441	33.6889	39.0599	42.8495	46.9117	25.2992	63.656	52.6648	68.2483	109.759	41.5844	114.561	101.804	22.2141	24.2762	80.5895	62.3246	75.133	77.9749	75.7578	34.1088	46.2006	80.2023	0	4.2243	0	7.30083	0	0	0	0	0	8.81661	1.96721	0	0	0
circ_00135_intergenic	chr6:62362159-62390965	-	.	.	1	1101	28806	0.0382212	1	0	hsa_circ_0132022	63.6	45.2041	24.7052	39.0599	45.23	22.5871	29.5158	30.8013	12.3917	64.7182	81.8836	53.8152	55.8836	52.5439	32.087	22.4088	60.4421	53.421	83.1259	114.526	39.2317	0	25.0253	24.5063	0	5.6324	0	0	0	0	0	0	0	0	0	0	0	0
circ_00520_CDC73	chr1:193110979-193121574	+	CDC73	.	4	460	10595	0.0434167	1	1	hsa_circ_0111574	11.5636	11.301	4.49185	11.16	9.5221	15.6372	6.32481	22.5876	0	7.06017	10.4532	7.33843	22.3534	9.85198	17.2776	3.73481	68.501	44.5175	23.9786	17.057	18.9395	11.3696	11.5501	0	0	0	0	0	0	0	0	0	0	0	0	0	0	0
circ_00965_HM13	chr20:30115286-30115853	+	HM13	.	1	99	567	0.174603	1	0	hsa_circ_0002035	28.9091	7.06315	13.4756	9.29997	4.76105	8.68734	0	6.16026	9.29379	3.53008	6.96881	0	22.3534	13.136	14.8094	7.46961	16.1179	8.90351	4.79573	0	6.76409	11.3696	9.62512	15.5949	0	0	0	0	0	0	0	0	0	0	0	0	0	0
circ_00490_RNF220	chr1:44877652-44878394	+	RNF220	.	1	742	742	1	1	1	hsa_circ_0012152	17.3454	18.3642	15.7215	31.6199	7.14158	33.0119	12.6496	4.10684	21.6855	14.1203	12.1954	12.2307	30.736	36.1239	0	18.674	16.1179	0	19.1829	9.74686	9.46973	0	0	11.1392	0	0	0	0	0	0	0	0	0	0	0	0	0	0
circ_00161_PLEKHM3	chr2:208841374-208842310	-	PLEKHM3	.	1	936	936	1	1	1	hsa_circ_0001095	55.8909	24.0147	31.443	48.3598	30.9468	29.537	27.4075	20.5342	27.8814	31.7707	52.2661	19.5692	58.6778	85.3838	39.4917	35.4807	20.1474	23.7427	35.1687	48.7343	25.7035	136.435	51.9757	22.2784	0	0	0	3.65041	4.25783	4.51746	0	0	0	0	3.93441	2.97925	0	0
circ_00150_ALMS1	chr2:73784346-73786269	+	ALMS1	.	2	306	1923	0.159126	1	1	hsa_circ_0120964	44.3272	48.0294	44.9185	44.6398	23.8053	20.8496	23.191	24.641	9.29379	30.5941	29.6175	17.123	111.767	59.1119	32.087	37.3481	88.6484	35.614	30.3729	43.8609	40.5845	34.1088	42.3505	46.7847	0	0	0	0	0	0	0	0	0	0	4.91802	0	0	0
circ_00805_ATP8A1	chr4:42505466-42546003	-	ATP8A1	.	5	499	40537	0.0123097	1	1	hsa_circ_0069613	11.5636	5.65052	13.4756	3.71999	11.9026	8.68734	10.5413	6.16026	21.6855	5.88347	19.1642	9.78458	11.1767	13.136	0	5.60221	16.1179	5.93567	0	9.74686	9.46973	17.0544	11.5501	6.68353	0	5.6324	0	0	0	0	0	0	0	0	0	0	0	0
circ_00757_intergenic	chr5:155544887-155551029	+	.	.	0	0	6142	0	1	0	hsa_circ_0128415	3.85454	2.82526	6.73778	7.43997	9.5221	15.6372	8.43307	6.16026	0	4.70678	20.9064	14.6769	67.0603	36.1239	9.87293	0	8.05895	11.8713	12.7886	21.9304	17.5866	25.5816	0	4.45568	3.03146	0	0	0	0	6.77619	0	0	0	0	0	0	0	5.55561
circ_00413_C16orf62	chr16:19627435-19659204	+	C16orf62	.	12	1005	31769	0.0316346	1	1	hsa_circ_0006797	15.4182	7.06315	38.1807	13.02	16.6637	24.3246	21.0827	12.3205	21.6855	5.88347	6.96881	22.0153	55.8836	26.272	14.8094	0	8.05895	20.7749	22.3801	21.9304	13.5282	22.7392	17.3252	24.5063	0	0	0	3.65041	0	0	0	0	0	0	5.90162	0	0	0
circ_00368_ANK3	chr10:61844359-61845011	-	ANK3	.	2	326	652	0.5	1	1	hsa_circ_0093804	15.4182	18.3642	6.73778	13.02	7.14158	19.1122	27.4075	10.2671	12.3917	7.06017	31.3597	12.2307	53.0894	29.5559	12.3412	14.9392	28.2063	14.8392	28.7744	9.74686	22.9979	22.7392	0	26.7341	0	0	0	0	0	0	0	0	0	0	0	0	0	8.33342
circ_00237_AFF2	chrX:147743428-147744289	+	AFF2	.	1	861	861	1	1	1	hsa_circ_0001947	23.1273	19.7768	44.9185	14.8799	9.5221	29.537	4.21654	26.6945	21.6855	14.1203	34.8441	7.33843	22.3534	29.5559	12.3412	29.8784	20.1474	11.8713	30.3729	14.6203	21.6451	17.0544	15.4002	31.1898	0	0	0	0	0	0	0	0	0	0	0	0	0	0
circ_00646_LOC101929709	chr8:90734242-90737869	-	LOC101929709	.	3	604	3627	0.166529	1	1	hsa_circ_0008587	11.5636	19.7768	6.73778	16.7399	4.76105	20.8496	0	4.10684	6.19586	21.1805	15.6798	7.33843	27.9418	13.136	9.87293	5.60221	12.0884	11.8713	0	14.6203	12.1754	25.5816	11.5501	22.2784	0	0	0	0	0	0	0	0	0	0	0	0	0	0
circ_00329_PIK3C3	chr18:39607406-39629569	+	PIK3C3	.	8	779	22163	0.0351487	1	1	hsa_circ_0007765	21.2	12.7137	11.2296	26.0399	16.6637	31.2744	14.7579	26.6945	12.3917	9.41355	41.8129	24.4614	50.2952	45.9759	9.87293	16.8066	24.1768	26.7105	15.9858	38.9874	18.9395	25.5816	21.1753	24.5063	0	0	0	0	0	0	0	0	0	0	1.96721	2.97925	0	0
circ_00611_ELAVL2	chr9:23762003-23765097	-	ELAVL2	.	1	244	3094	0.0788623	1	0	hsa_circ_0138518	0	7.06315	13.4756	11.16	11.9026	6.94987	23.191	10.2671	24.7834	5.88347	10.4532	17.123	58.6778	65.6799	9.87293	7.46961	12.0884	11.8713	15.9858	14.6203	18.9395	11.3696	15.4002	11.1392	0	0	0	0	0	0	0	0	0	0	0	0	0	0
circ_01573_RSF1	chr11:77404551-77413540	-	RSF1	.	3	2087	8989	0.232173	1	1	hsa_circ_0096499	9.63636	14.1263	11.2296	11.16	4.76105	0	0	0	0	0	0	0	0	0	9.87293	0	12.0884	17.807	4.79573	12.1836	2.70564	0	3.85005	8.91137	0	0	0	0	0	0	0	0	0	0	0	0	0	0
circ_00117_ANKIB1	chr7:91924202-91948826	+	ANKIB1	.	3	759	24624	0.0308236	1	1	hsa_circ_0001723	38.5454	57.9178	53.9022	42.7798	42.8495	38.2243	50.5984	49.2821	18.5876	38.8309	55.7505	53.8152	61.472	45.9759	27.1505	22.4088	64.4716	62.3246	31.9715	51.171	63.5824	39.7937	77.001	37.8733	4.54719	0	5.04081	0	0	6.77619	0	0	0	0	1.96721	0	0	0
circ_00124_ATRNL1	chr10:117221450-117278834	+	ATRNL1	.	4	394	57384	0.006866	1	1	hsa_circ_0020097	73.2363	80.5199	31.443	31.6199	30.9468	20.8496	21.0827	6.16026	34.0772	54.1279	54.0083	7.33843	134.121	124.792	37.0235	48.5525	28.2063	11.8713	75.133	92.5951	44.643	59.6905	55.8257	55.6961	6.06292	0	0	0	0	0	0	0	0	0	1.96721	0	0	0
circ_00163_CCDC7	chr10:32740519-32762951	+	CCDC7	.	8	847	22432	0.0377586	1	1	hsa_circ_0093546	46.2545	33.9031	35.9348	22.3199	26.1858	57.3365	33.7323	18.4808	27.8814	27.064	69.6881	31.7999	58.6778	52.5439	12.3412	22.4088	48.3537	17.807	47.9573	53.6077	51.4071	62.5329	25.0253	28.9619	0	0	0	0	0	0	0	0	0	0	2.95081	0	0	0
circ_00894_DENND4C	chr9:19286766-19300329	+	DENND4C	.	7	1006	13563	0.0741724	1	1	hsa_circ_0138389	26.9818	14.1263	4.49185	0	7.14158	6.94987	0	6.16026	0	3.53008	5.22661	9.78458	22.3534	9.85198	12.3412	7.46961	20.1474	8.90351	9.59145	21.9304	0	0	13.4752	0	0	4.2243	0	0	0	0	0	0	0	0	0	0	0	0
circ_00022_SOBP	chr6:107824860-107827631	+	SOBP	.	2	325	2771	0.117286	1	1	hsa_circ_0001633	156.109	59.3304	172.936	128.34	109.504	93.8233	115.955	160.167	77.4482	109.433	205.58	151.661	382.803	292.275	86.3881	85.9005	213.562	222.588	169.449	112.089	143.399	179.071	117.426	100.253	19.7045	18.3053	7.56122	10.9512	4.25783	0	10.707	8.88792	0	8.81661	5.90162	5.9585	0	8.33342
circ_00267_PTK2	chr8:141828375-141900868	-	PTK2	.	8	899	72493	0.0124012	1	1	hsa_circ_0005982	32.7636	22.6021	24.7052	18.5999	21.4247	17.3747	27.4075	20.5342	18.5876	20.0038	34.8441	29.3537	25.1476	19.704	64.174	24.2762	12.0884	38.5819	19.1829	41.4241	39.2317	0	44.2756	13.3671	0	0	0	0	0	0	0	0	0	0	3.93441	0	0	0
circ_00426_FGD6	chr12:95602618-95605043	-	FGD6	.	1	2425	2425	1	1	1	hsa_circ_0099549	9.63636	19.7768	20.2133	16.7399	11.9026	15.6372	6.32481	26.6945	15.4896	18.8271	12.1954	14.6769	5.58836	9.85198	39.4917	14.9392	12.0884	26.7105	17.5843	19.4937	29.762	0	21.1753	15.5949	0	0	0	0	0	0	0	0	0	0	2.95081	4.46888	0	0
circ_00715_MCCC1	chr3:182804480-182810333	-	MCCC1	.	2	233	5853	0.0398086	1	1	hsa_circ_0068147	21.2	9.8884	4.49185	9.29997	9.5221	15.6372	21.0827	12.3205	0	8.23686	15.6798	7.33843	47.5011	39.4079	9.87293	0	8.05895	0	12.7886	7.31014	20.2923	8.52721	7.7001	17.8227	0	0	0	0	0	0	0	0	0	0	0	0	0	0
circ_00713_MTM1	chrX:149761066-149787612	+	MTM1	.	5	454	26546	0.0171024	1	1	hsa_circ_0139897	5.78181	0	8.9837	11.16	7.14158	8.68734	4.21654	14.3739	0	5.88347	19.1642	14.6769	41.9127	29.5559	7.4047	13.0718	8.05895	14.8392	14.3872	12.1836	4.05845	0	15.4002	11.1392	0	8.4486	0	0	0	0	0	0	0	0	0	0	0	0
circ_00186_SDCCAG8	chr1:243579003-243589860	+	SDCCAG8	.	3	369	10857	0.0339873	1	1	hsa_circ_0017241	19.2727	55.0925	31.443	20.4599	21.4247	20.8496	37.9488	30.8013	18.5876	35.3008	33.1019	19.5692	89.4138	65.6799	17.2776	33.6132	60.4421	41.5497	43.1615	36.5507	28.4092	11.3696	15.4002	13.3671	0	4.2243	0	0	0	0	0	0	0	0	0	0	0	0
circ_00842_SETD2	chr3:47147486-47158244	-	SETD2	.	3	385	10758	0.0357873	1	1	hsa_circ_0123913	9.63636	4.23789	8.9837	5.57998	0	3.47494	14.7579	24.641	12.3917	18.8271	15.6798	9.78458	11.1767	6.56799	4.93646	5.60221	8.05895	8.90351	17.5843	17.057	4.05845	11.3696	13.4752	4.45568	0	0	0	0	0	0	0	0	0	0	0	0	0	0
circ_00438_CLOCK	chr4:56319220-56322467	-	CLOCK	.	4	414	3247	0.127502	1	1	hsa_circ_0069789	19.2727	11.301	20.2133	7.43997	16.6637	24.3246	12.6496	6.16026	9.29379	16.4737	26.1331	7.33843	53.0894	55.8279	7.4047	7.46961	16.1179	0	19.1829	7.31014	10.8225	34.1088	15.4002	26.7341	0	0	0	0	0	0	0	0	0	0	0	0	0	0
circ_00034_YY1AP1	chr1:155644800-155649303	-	YY1AP1	.	4	596	4503	0.132356	1	1	hsa_circ_0003608	86.7272	32.4905	38.1807	61.3798	69.0353	72.9737	124.388	139.633	92.9379	143.557	134.15	107.63	391.185	262.72	78.9834	57.8895	108.796	148.392	116.696	95.0319	94.6973	102.327	128.977	86.8858	4.54719	9.8567	0	5.47562	8.51565	0	0	0	0	0	7.86883	0	0	0
circ_01057_KIAA0907	chr1:155896466-155896947	-	KIAA0907	.	2	217	481	0.451143	1	1	hsa_circ_0008339	15.4182	8.47577	8.9837	3.71999	0	3.47494	16.8661	0	15.4896	11.7669	0	9.78458	16.7651	6.56799	7.4047	3.73481	0	14.8392	4.79573	12.1836	5.41127	11.3696	9.62512	0	4.54719	2.8162	5.04081	0	0	0	0	0	0	0	0	0	0	0
circ_00420_FIP1L1	chr4:54249939-54256040	+	FIP1L1	.	2	169	6101	0.0277004	1	1	hsa_circ_0001411	11.5636	19.7768	11.2296	16.7399	11.9026	5.21241	0	10.2671	6.19586	21.1805	6.96881	0	89.4138	85.3838	7.4047	18.674	24.1768	17.807	36.7672	14.6203	18.9395	28.424	3.85005	6.68353	0	0	0	0	0	0	0	0	0	0	0	0	0	0
circ_00463_ZFY	chrY:2821949-2829687	+	ZFY	.	2	662	7738	0.0855518	1	1	hsa_circ_0001953	55.8909	0	35.9348	0	28.5663	39.9618	27.4075	0	0	29.4174	43.5551	44.0306	0	0	0	0	0	0	0	0	0	28.424	0	28.9619	0	0	0	0	0	0	0	0	0	0	0	0	0	0
circ_00277_ATP6V0A1	chr17:40650941-40653322	+	ATP6V0A1	.	3	444	2381	0.186476	1	1	hsa_circ_0043837	15.4182	15.5389	29.197	31.6199	9.5221	39.9618	25.2992	8.21368	9.29379	12.9436	27.8753	29.3537	69.8545	59.1119	19.7459	16.8066	44.3242	32.6462	15.9858	34.114	20.2923	19.8968	17.3252	44.5568	0	0	0	0	0	0	0	0	0	6.61245	0	0	0	0
circ_00009_ATRNL1	chr10:116879948-116889297	+	ATRNL1	.	5	638	9349	0.0682426	1	1	hsa_circ_0020093	314.145	168.103	224.593	299.459	214.247	215.446	187.636	188.915	198.267	251.813	480.848	232.384	659.427	545.143	204.863	175.536	322.358	376.915	438.01	385.001	284.092	125.066	367.68	298.531	24.2517	32.3863	17.6429	12.7764	0	0	8.92246	0	4.95928	0	9.83603	8.93776	10.3423	0
circ_00744_PCM1	chr8:17868745-17869336	+	PCM1	.	2	291	591	0.492386	1	1	hsa_circ_0083465	7.70909	12.7137	0	14.8799	9.5221	10.4248	6.32481	20.5342	12.3917	8.23686	10.4532	0	13.9709	6.56799	4.93646	5.60221	12.0884	14.8392	11.19	21.9304	16.2338	8.52721	17.3252	15.5949	0	0	0	5.47562	0	0	0	0	0	0	0	0	0	0
circ_00567_EIF4E3	chr3:71733722-71759635	-	EIF4E3	.	6	609	25913	0.0235017	1	0	hsa_circ_0001322	11.5636	8.47577	0	13.02	14.2832	6.94987	0	6.16026	15.4896	10.5902	10.4532	0	53.0894	26.272	7.4047	3.73481	20.1474	0	25.5772	17.057	5.41127	0	21.1753	17.8227	3.03146	5.6324	0	0	0	0	0	0	0	0	0	0	0	0
circ_00115_AKAP7	chr6:131466424-131490413	+	AKAP7	.	4	570	23989	0.0237609	1	1	hsa_circ_0130687	48.1818	22.6021	42.6726	31.6199	49.991	53.8615	40.0571	41.0684	34.0772	38.8309	78.3992	48.9229	67.0603	45.9759	61.7058	59.7569	80.5895	74.1959	54.3516	56.0444	44.643	22.7392	61.6008	40.1012	0	2.8162	0	0	6.38674	0	0	0	0	4.4083	0	0	0	0
circ_01460_GSK3B	chr3:119582265-119624699	-	GSK3B	.	4	420	42434	0.0098977	1	1	hsa_circ_0008797	3.85454	5.65052	6.73778	3.71999	4.76105	6.94987	12.6496	6.16026	0	5.88347	0	0	13.9709	13.136	0	7.46961	20.1474	0	0	9.74686	13.5282	0	7.7001	6.68353	0	0	0	0	0	0	0	0	0	0	0	0	0	0
circ_00819_ETNPPL	chr4:109669160-109677648	-	ETNPPL	.	6	747	8488	0.0880066	1	1	.	0	7.06315	6.73778	7.43997	7.14158	10.4248	6.32481	8.21368	12.3917	16.4737	6.96881	12.2307	13.9709	6.56799	7.4047	0	0	17.807	14.3872	14.6203	0	0	9.62512	0	0	0	0	0	0	0	0	0	0	0	1.96721	4.46888	0	0
circ_00381_LIFR	chr5:38523520-38530768	-	LIFR	.	4	580	7248	0.0800221	1	1	hsa_circ_0072309	9.63636	32.4905	24.7052	14.8799	23.8053	24.3246	18.9744	10.2671	21.6855	5.88347	41.8129	7.33843	19.5593	16.42	9.87293	16.8066	16.1179	20.7749	9.59145	9.74686	25.7035	31.2664	13.4752	26.7341	0	0	0	0	0	0	0	0	0	0	0	2.97925	0	0
circ_01132_DLGAP1	chr18:3534191-3582246	-	DLGAP1	.	3	888	48055	0.0184788	1	1	hsa_circ_0108380	26.9818	4.23789	0	5.57998	7.14158	0	8.43307	10.2671	6.19586	3.53008	6.96881	0	16.7651	6.56799	0	11.2044	0	8.90351	19.1829	4.87343	6.76409	14.212	7.7001	6.68353	0	0	0	0	0	0	0	0	0	0	0	0	0	0
circ_00112_ATRNL1	chr10:117221450-117228839	+	ATRNL1	.	3	332	7389	0.0449317	1	1	hsa_circ_0092796	75.1636	77.6946	40.4267	42.7798	47.6105	15.6372	29.5158	30.8013	43.371	54.1279	48.7817	36.6922	145.297	164.2	29.6188	56.0221	32.2358	59.3567	57.5487	63.3546	33.8205	59.6905	69.3009	60.1517	0	0	0	0	0	0	0	0	0	0	0	0	0	5.55561
circ_00341_SPIDR	chr8:48308935-48353104	+	SPIDR	.	3	572	44169	0.0129503	1	1	hsa_circ_0136657	28.9091	19.7768	31.443	13.02	21.4247	17.3747	14.7579	53.3889	27.8814	32.9474	22.6486	29.3537	47.5011	26.272	12.3412	0	12.0884	11.8713	33.5701	31.6773	17.5866	14.212	38.5005	8.91137	0	0	0	0	0	0	0	0	0	0	1.96721	2.97925	0	0
circ_00226_REPS1	chr6:139264649-139265759	-	REPS1	.	3	352	1110	0.317117	1	1	hsa_circ_0004368	65.5272	5.65052	49.4104	31.6199	21.4247	29.537	48.4902	20.5342	0	11.7669	38.3285	26.9076	97.7963	68.9639	39.4917	31.7458	28.2063	29.6784	14.3872	26.8039	37.8789	28.424	32.7254	20.0506	0	0	0	0	0	0	0	0	0	0	0	0	0	0
circ_00560_ATRNL1	chr10:116873771-116889297	+	ATRNL1	.	5	638	15526	0.0410924	1	0	hsa_circ_0092759	36.6182	7.06315	22.4593	13.02	11.9026	20.8496	12.6496	14.3739	6.19586	24.7106	12.1954	0	5.58836	16.42	7.4047	5.60221	0	23.7427	31.9715	17.057	20.2923	17.0544	15.4002	11.1392	0	7.0405	0	0	0	0	0	0	0	0	0	0	0	0
circ_00491_HMBOX1	chr8:28827559-28876430	+	HMBOX1	.	4	828	48871	0.0169426	1	1	hsa_circ_0136274	19.2727	11.301	22.4593	14.8799	11.9026	6.94987	10.5413	6.16026	21.6855	16.4737	22.6486	4.89229	36.3243	19.704	17.2776	18.674	8.05895	20.7749	4.79573	0	16.2338	8.52721	17.3252	11.1392	0	0	0	0	0	0	0	0	0	0	0	2.97925	0	0
circ_00261_PTK2	chr8:141828375-141874498	-	PTK2	.	6	505	46123	0.010949	1	1	hsa_circ_0008345	30.8363	19.7768	47.1644	27.8999	16.6637	12.1623	18.9744	34.9081	24.7834	25.8873	29.6175	22.0153	19.5593	39.4079	14.8094	11.2044	56.4126	47.4854	30.3729	24.3671	21.6451	31.2664	25.0253	20.0506	0	0	0	0	0	0	0	0	0	0	0	0	0	0
circ_00243_intergenic	chrX:128166326-128256170	-	.	.	0	0	89844	0	1	0	hsa_circ_0139737	42.4	21.1894	26.9511	14.8799	30.9468	13.8997	0	16.4274	12.3917	32.9474	31.3597	12.2307	58.6778	65.6799	17.2776	18.674	56.4126	20.7749	20.7815	58.4811	25.7035	36.9512	34.6504	20.0506	0	0	0	0	0	0	0	0	0	0	3.93441	0	0	0
circ_00224_PDE4B	chr1:66378927-66384518	+	PDE4B	.	3	365	5591	0.0652835	1	1	hsa_circ_0008433	30.8363	35.3157	38.1807	26.0399	26.1858	10.4248	10.5413	49.2821	15.4896	35.3008	29.6175	26.9076	86.6196	91.9518	17.2776	39.2155	24.1768	14.8392	28.7744	24.3671	25.7035	22.7392	36.5755	33.4176	0	2.8162	0	0	0	0	0	0	0	0	3.93441	0	0	0
circ_01002_EXTL3	chr8:28570973-28575724	+	EXTL3	.	2	2717	4751	0.57188	1	1	hsa_circ_0003885	11.5636	7.06315	4.49185	11.16	0	3.47494	12.6496	6.16026	6.19586	2.35339	17.422	7.33843	19.5593	19.704	4.93646	11.2044	0	5.93567	4.79573	9.74686	10.8225	0	7.7001	4.45568	0	0	0	0	0	0	0	0	0	0	0	2.97925	0	0
circ_01946_KCNQ5	chr6:73713630-73751785	+	KCNQ5	.	2	218	38155	0.0057135	1	1	hsa_circ_0004136	0	0	0	0	0	0	4.21654	0	0	0	8.71102	0	11.1767	19.704	7.4047	11.2044	0	0	6.3943	9.74686	5.41127	0	3.85005	4.45568	0	0	0	0	0	0	0	0	0	0	3.93441	0	0	0
circ_00437_STX6	chr1:180953812-180962561	-	STX6	.	4	391	8749	0.0446908	1	1	hsa_circ_0007905	17.3454	26.84	6.73778	11.16	9.5221	6.94987	25.2992	12.3205	0	17.6504	8.71102	9.78458	33.5302	36.1239	24.6823	9.33701	28.2063	11.8713	19.1829	9.74686	9.46973	11.3696	19.2502	20.0506	0	0	0	0	0	0	0	4.44396	0	0	1.96721	0	0	0
circ_00169_MRPL30	chr2:99802639-99812219	+	MRPL30	.	5	564	9580	0.0588727	1	1	hsa_circ_0001051	21.2	32.4905	35.9348	22.3199	14.2832	15.6372	27.4075	73.9231	27.8814	21.1805	43.5551	26.9076	117.356	55.8279	27.1505	26.1436	56.4126	41.5497	46.3587	60.9179	27.0564	17.0544	67.3759	13.3671	0	0	0	0	0	0	0	0	0	0	0	0	0	0
circ_00353_ZMYND8	chr20:45891031-45905539	-	ZMYND8	.	2	623	14508	0.0429418	1	1	hsa_circ_0007026	19.2727	7.06315	22.4593	18.5999	11.9026	15.6372	4.21654	12.3205	9.29379	14.1203	20.9064	0	47.5011	32.8399	39.4917	13.0718	12.0884	17.807	12.7886	9.74686	33.8205	22.7392	32.7254	15.5949	0	0	0	0	0	0	0	0	0	0	0	0	0	0
circ_00539_PHKB	chr16:47531309-47630442	+	PHKB	.	12	1287	99133	0.0129826	1	1	hsa_circ_0039264	17.3454	8.47577	4.49185	14.8799	9.5221	15.6372	18.9744	18.4808	21.6855	10.5902	15.6798	9.78458	30.736	13.136	19.7459	20.5414	12.0884	11.8713	15.9858	19.4937	22.9979	5.68481	25.0253	20.0506	0	2.8162	0	0	0	0	0	0	0	0	0	0	0	0
circ_01247_HTT	chr4:3088665-3109150	+	HTT	.	5	484	20485	0.023627	1	1	hsa_circ_0001392	21.2	0	4.49185	7.43997	4.76105	5.21241	0	4.10684	0	0	15.6798	7.33843	13.9709	0	12.3412	22.4088	0	0	0	0	10.8225	0	13.4752	8.91137	0	0	0	0	0	0	0	0	0	0	0	0	0	0
circ_00006_MAN1A2	chr1:117944807-117963271	+	MAN1A2	.	4	553	18464	0.0299502	1	1	hsa_circ_0000118	321.854	673.824	123.526	193.439	223.769	217.184	193.961	252.571	207.561	433.023	332.761	237.276	352.067	239.732	308.529	386.552	467.419	415.497	495.558	533.64	319.265	213.18	304.154	229.468	15.1573	30.9782	7.56122	9.12604	12.7735	6.77619	5.35348	6.66594	9.91857	15.4291	20.6557	11.917	10.3423	19.4446
circ_00602_AKAP6	chr14:33046325-33069998	+	AKAP6	.	3	384	23673	0.016221	1	1	hsa_circ_0101659	13.4909	31.0778	4.49185	5.57998	0	6.94987	4.21654	8.21368	0	7.06017	15.6798	9.78458	13.9709	19.704	0	5.60221	0	0	17.5843	21.9304	12.1754	17.0544	9.62512	17.8227	0	0	0	0	0	0	0	4.44396	0	0	3.93441	0	0	5.55561
circ_00235_SPIDR	chr8:48308935-48320523	+	SPIDR	.	2	352	11588	0.0303763	1	1	hsa_circ_0001798	11.5636	29.6652	26.9511	13.02	33.3274	31.2744	10.5413	36.9616	12.3917	37.6542	36.5863	17.123	103.385	91.9518	19.7459	11.2044	84.6189	41.5497	19.1829	51.171	14.881	42.6361	30.8004	8.91137	0	0	0	0	0	0	0	4.44396	0	0	0	0	0	0
circ_00681_LRP1B	chr2:141200072-141232906	-	LRP1B	.	7	989	32834	0.0301212	1	1	hsa_circ_0117442	21.2	4.23789	8.9837	24.1799	14.2832	12.1623	12.6496	8.21368	18.5876	10.5902	13.9376	14.6769	36.3243	0	7.4047	9.33701	20.1474	17.807	11.19	24.3671	10.8225	14.212	11.5501	8.91137	0	0	0	0	0	0	0	0	0	0	2.95081	0	0	0
circ_01670_HACE1	chr6:105280916-105297121	-	HACE1	.	3	313	16205	0.019315	1	1	hsa_circ_0077520	0	4.23789	0	0	11.9026	3.47494	0	0	0	0	0	0	39.1185	13.136	0	0	20.1474	0	0	0	12.1754	8.52721	3.85005	4.45568	0	0	0	0	0	0	0	0	0	0	0	0	0	0
circ_00634_KCNK2	chr1:215342541-215368435	+	KCNK2	.	3	488	25894	0.0188461	1	1	hsa_circ_0007131	0	0	13.4756	7.43997	16.6637	10.4248	29.5158	24.641	6.19586	9.41355	8.71102	19.5692	75.4429	26.272	4.93646	9.33701	44.3242	20.7749	6.3943	7.31014	13.5282	11.3696	0	8.91137	0	0	0	0	0	0	0	0	0	0	0	0	0	0
circ_00145_PROSC	chr8:37623043-37623873	+	PROSC	.	3	220	830	0.26506	1	1	hsa_circ_0001788	86.7272	38.141	29.197	13.02	40.4689	43.4367	44.2736	6.16026	15.4896	38.8309	36.5863	24.4614	184.416	88.6678	27.1505	48.5525	40.2947	20.7749	25.5772	26.8039	40.5845	62.5329	23.1003	46.7847	0	5.6324	0	0	0	11.2937	0	0	0	0	4.91802	0	0	0
circ_00097_MAN2A1	chr5:109049220-109065214	+	MAN2A1	.	3	572	15994	0.0357634	1	1	hsa_circ_0001519	67.4545	101.709	96.5748	33.4799	16.6637	74.7112	46.3819	51.3355	24.7834	48.2445	45.2973	17.123	83.8254	91.9518	54.3011	46.6851	60.4421	14.8392	27.1758	68.228	63.5824	19.8968	65.4508	62.3796	0	0	0	0	0	0	0	0	0	0	0	0	5.17114	0
circ_00359_NFATC3	chr16:68155889-68157024	+	NFATC3	.	1	1135	1135	1	1	1	hsa_circ_0005615	36.6182	9.8884	17.9674	22.3199	11.9026	29.537	12.6496	16.4274	12.3917	9.41355	38.3285	26.9076	22.3534	26.272	24.6823	16.8066	12.0884	38.5819	14.3872	14.6203	29.762	14.212	17.3252	13.3671	0	0	0	0	0	0	0	0	0	0	1.96721	0	0	0
circ_01515_CTNNA3	chr10:68526021-68535282	-	CTNNA3	.	2	234	9261	0.0252672	1	1	hsa_circ_0093881	0	8.47577	8.9837	7.43997	9.5221	10.4248	8.43307	0	6.19586	5.88347	0	0	19.5593	13.136	0	3.73481	8.05895	0	7.99288	0	5.41127	17.0544	0	0	0	0	0	0	0	0	0	0	0	0	0	0	0	0
circ_01673_MAN2A1	chr5:109103235-109159538	+	MAN2A1	.	11	1731	56303	0.0307444	1	1	hsa_circ_0127523	3.85454	11.301	11.2296	5.57998	4.76105	13.8997	0	0	6.19586	0	10.4532	9.78458	0	0	0	0	0	0	0	7.31014	8.11691	11.3696	3.85005	0	0	0	0	0	0	0	0	0	0	0	0	0	0	0
circ_00479_CEP350	chr1:179972308-179975702	+	CEP350	.	2	228	3394	0.0671774	1	1	hsa_circ_0003942	32.7636	33.9031	6.73778	13.02	7.14158	13.8997	6.32481	0	9.29379	9.41355	12.1954	0	58.6778	22.988	4.93646	18.674	40.2947	23.7427	17.5843	4.87343	10.8225	11.3696	11.5501	6.68353	0	5.6324	0	0	0	0	0	0	0	0	0	2.97925	0	0
circ_00327_ROCK1	chr18:18571136-18600200	-	ROCK1	.	7	871	29064	0.0299683	1	1	hsa_circ_0108003	23.1273	76.282	24.7052	13.02	23.8053	10.4248	14.7579	26.6945	0	21.1805	10.4532	12.2307	22.3534	22.988	19.7459	14.9392	0	26.7105	11.19	29.2406	24.3507	0	17.3252	20.0506	0	0	0	0	0	0	0	0	0	0	3.93441	0	0	0
circ_00253_PTK2	chr8:141745349-141762415	-	PTK2	.	6	698	17066	0.0409	1	1	hsa_circ_0004238	59.7454	24.0147	47.1644	16.7399	23.8053	39.9618	29.5158	16.4274	52.6648	16.4737	43.5551	34.246	25.1476	55.8279	14.8094	11.2044	24.1768	14.8392	35.1687	17.057	13.5282	8.52721	19.2502	26.7341	0	4.2243	0	0	0	0	0	0	0	0	0	0	0	0
circ_00250_PIAS1	chr15:68434283-68457142	+	PIAS1	.	6	539	22859	0.0235793	1	1	hsa_circ_0036044	28.9091	8.47577	24.7052	31.6199	16.6637	13.8997	25.2992	30.8013	12.3917	22.3572	38.3285	17.123	44.7069	26.272	39.4917	14.9392	36.2653	23.7427	35.1687	34.114	28.4092	11.3696	48.1256	26.7341	3.03146	0	0	0	0	0	0	0	0	0	0	0	0	0
circ_00269_AGTPBP1	chr9:88233897-88248289	-	AGTPBP1	.	4	1033	14392	0.071776	1	1	hsa_circ_0001868	21.2	26.84	76.3615	26.0399	40.4689	41.6992	27.4075	12.3205	34.0772	7.06017	83.6258	24.4614	16.7651	26.272	9.87293	13.0718	16.1179	8.90351	6.3943	12.1836	28.4092	5.68481	23.1003	17.8227	0	0	0	0	0	0	0	0	0	0	0	0	0	0
circ_00869_GAS7	chr17:9843442-9850300	-	GAS7	.	3	281	6858	0.040974	1	1	hsa_circ_0042079	5.78181	8.47577	4.49185	11.16	16.6637	8.68734	0	0	6.19586	5.88347	12.1954	4.89229	39.1185	39.4079	7.4047	14.9392	20.1474	0	0	14.6203	5.41127	0	9.62512	17.8227	0	0	0	0	0	0	0	0	0	0	0	0	0	0
circ_00429_NECTIN3	chr3:110830876-110866331	+	NECTIN3	.	7	5056	35455	0.142603	1	1	hsa_circ_0121449	13.4909	11.301	11.2296	20.4599	30.9468	0	10.5413	0	15.4896	20.0038	24.3909	7.33843	22.3534	9.85198	12.3412	5.60221	20.1474	14.8392	20.7815	14.6203	37.8789	0	19.2502	8.91137	0	0	0	0	0	0	0	4.44396	0	0	0	0	0	0
circ_00387_AKAP12	chr6:151669845-151674887	+	AKAP12	.	1	5042	5042	1	1	1	hsa_circ_0078299	3.85454	22.6021	22.4593	18.5999	21.4247	15.6372	16.8661	16.4274	15.4896	23.5339	15.6798	9.78458	22.3534	9.85198	29.6188	22.4088	28.2063	50.4532	17.5843	29.2406	13.5282	14.212	15.4002	4.45568	0	0	0	3.65041	0	0	0	0	0	0	1.96721	0	0	0
circ_00614_SASH1	chr6:148789680-148808851	+	SASH1	.	4	343	19171	0.0178916	1	1	hsa_circ_0130986	9.63636	12.7137	6.73778	0	7.14158	8.68734	8.43307	14.3739	6.19586	17.6504	10.4532	7.33843	19.5593	16.42	12.3412	7.46961	12.0884	26.7105	23.9786	19.4937	16.2338	22.7392	17.3252	8.91137	0	0	0	5.47562	0	0	0	0	0	0	0	0	0	0
circ_00523_PDCD11	chr10:105197771-105198565	+	PDCD11	.	2	180	794	0.2267	1	1	hsa_circ_0000258	13.4909	8.47577	15.7215	5.57998	4.76105	15.6372	10.5413	10.2671	21.6855	12.9436	10.4532	0	27.9418	32.8399	7.4047	13.0718	20.1474	0	15.9858	9.74686	6.76409	22.7392	9.62512	8.91137	9.09438	0	0	5.47562	6.38674	0	0	0	0	0	2.95081	0	0	0
circ_00046_PCMTD1	chr8:52773404-52773806	-	PCMTD1	.	1	402	402	1	1	1	hsa_circ_0001801	73.2363	83.3451	89.837	66.9597	52.3716	62.5489	63.2481	114.992	77.4482	76.4851	111.501	66.0459	226.329	167.484	39.4917	46.6851	124.914	121.681	121.492	85.285	85.2275	28.424	67.3759	89.1137	0	0	0	7.30083	0	0	3.56899	11.1099	0	0	3.93441	2.97925	0	0
circ_00405_CCDC88A	chr2:55559701-55562300	-	CCDC88A	.	2	1199	2599	0.461331	1	1	hsa_circ_0054618	25.0545	72.0441	22.4593	9.29997	21.4247	38.2243	8.43307	22.5876	15.4896	10.5902	12.1954	14.6769	8.38254	6.56799	9.87293	22.4088	8.05895	0	11.19	12.1836	16.2338	0	0	6.68353	0	5.6324	0	0	0	0	0	0	0	0	0	0	0	0
circ_00297_MTCL1	chr18:8718421-8720494	+	MTCL1	.	2	384	2073	0.185239	1	1	hsa_circ_0000825	30.8363	19.7768	31.443	29.7599	28.5663	17.3747	48.4902	12.3205	21.6855	22.3572	40.0707	19.5692	39.1185	39.4079	37.0235	16.8066	32.2358	29.6784	39.9644	38.9874	14.881	34.1088	32.7254	22.2784	3.03146	0	0	0	0	0	0	0	0	0	0	0	0	0
circ_01056_PHKB	chr16:47531309-47581459	+	PHKB	.	6	634	50150	0.0126421	1	1	hsa_circ_0004791	3.85454	14.1263	8.9837	0	11.9026	5.21241	18.9744	8.21368	0	8.23686	8.71102	9.78458	19.5593	9.85198	7.4047	3.73481	12.0884	11.8713	9.59145	7.31014	10.8225	0	17.3252	0	0	2.8162	0	0	0	0	0	0	0	0	0	0	0	0
circ_00058_CDYL	chr6:4891946-4892613	+	CDYL	.	1	667	667	1	1	1	hsa_circ_0008285	65.5272	97.4714	31.443	20.4599	52.3716	20.8496	59.0315	63.656	58.8607	112.963	85.368	46.4767	153.68	105.088	46.8964	59.7569	137.002	71.2281	119.893	134.019	44.643	68.2177	80.851	44.5568	0	5.6324	0	0	6.38674	0	0	0	0	0	6.88522	2.97925	5.17114	0
circ_00019_RMST	chr12:97886238-97954825	+	RMST	.	7	1988	68587	0.0289851	1	0	hsa_circ_0099634	185.018	57.9178	195.395	161.819	204.725	121.623	143.362	114.992	130.113	85.8987	177.705	149.215	176.033	154.348	162.903	110.177	213.562	192.909	161.456	163.26	311.148	82.4297	248.328	260.658	12.1258	0	0	5.47562	8.51565	0	8.92246	6.66594	0	0	11.8032	0	0	0
circ_00337_EIF4G3	chr1:21231375-21268823	-	EIF4G3	.	3	1080	37448	0.02884	1	1	hsa_circ_0111887	19.2727	24.0147	24.7052	18.5999	14.2832	15.6372	14.7579	20.5342	15.4896	21.1805	27.8753	24.4614	19.5593	36.1239	32.087	13.0718	20.1474	23.7427	22.3801	14.6203	21.6451	42.6361	30.8004	13.3671	0	0	0	0	0	0	0	0	0	0	0	0	0	0
circ_00271_STK39	chr2:168869143-168931741	-	STK39	.	6	409	62598	0.0065338	1	1	hsa_circ_0005280	32.7636	32.4905	15.7215	7.43997	19.0442	22.5871	16.8661	20.5342	15.4896	52.9512	33.1019	4.89229	33.5302	32.8399	12.3412	18.674	40.2947	20.7749	39.9644	29.2406	16.2338	31.2664	23.1003	20.0506	0	0	0	0	0	0	0	0	0	0	3.93441	0	0	0
circ_00421_SPHKAP	chr2:228881121-228884872	-	SPHKAP	.	1	3751	3751	1	1	1	hsa_circ_0119274	17.3454	14.1263	17.9674	5.57998	11.9026	13.8997	0	20.5342	9.29379	21.1805	15.6798	0	27.9418	0	24.6823	11.2044	12.0884	11.8713	20.7815	17.057	27.0564	0	3.85005	4.45568	0	5.6324	0	0	0	0	0	0	0	0	0	0	0	0
circ_00132_WDR78	chr1:67356836-67371058	-	WDR78	.	3	473	14222	0.0332583	1	1	hsa_circ_0006677	36.6182	48.0294	31.443	35.3399	35.7079	34.7494	40.0571	22.5876	27.8814	28.2407	73.1726	39.1383	136.915	85.3838	41.9599	41.0829	24.1768	26.7105	22.3801	43.8609	36.5261	0	28.8754	49.0125	0	0	0	0	0	0	0	0	0	0	0	0	0	0
circ_00021_ZNF609	chr15:64791491-64792365	+	ZNF609	.	1	747	874	0.854691	1	0	hsa_circ_0000615	163.818	90.4083	139.247	89.2797	92.8405	104.248	84.3307	215.609	80.5462	180.034	198.611	119.861	254.27	111.656	148.094	59.7569	193.415	198.845	211.012	209.557	85.2275	102.327	136.677	86.8858	0	8.4486	0	9.12604	0	6.77619	3.56899	15.5539	0	6.61245	11.8032	5.9585	0	5.55561
circ_01152_PTK2	chr8:141810557-141900868	-	PTK2	.	10	1125	90311	0.012457	1	1	hsa_circ_0007521	9.63636	0	8.9837	5.57998	4.76105	8.68734	12.6496	4.10684	6.19586	0	0	14.6769	0	6.56799	0	9.33701	12.0884	14.8392	3.19715	9.74686	13.5282	0	9.62512	4.45568	0	0	0	3.65041	0	9.03493	0	0	0	0	0	0	0	0
circ_00318_FARP2	chr2:242346951-242373736	+	FARP2	.	6	700	26785	0.026134	1	1	hsa_circ_0119504	9.63636	9.8884	40.4267	40.9198	16.6637	39.9618	18.9744	12.3205	0	18.8271	17.422	0	33.5302	32.8399	22.2141	0	20.1474	68.2602	17.5843	26.8039	35.1733	14.212	53.9007	11.1392	0	0	0	0	0	0	0	0	0	0	0	0	0	0
circ_01541_KIAA0319L	chr1:35936463-35944813	-	KIAA0319L	.	3	447	8350	0.0535329	1	1	hsa_circ_0011571	5.78181	0	0	7.43997	11.9026	0	0	10.2671	0	3.53008	6.96881	0	11.1767	9.85198	0	9.33701	12.0884	5.93567	6.3943	0	10.8225	5.68481	5.77507	11.1392	0	0	0	0	0	0	0	0	0	0	0	0	0	0
circ_00991_ATP6V0A1	chr17:40652724-40653322	+	ATP6V0A1	.	2	325	598	0.543478	1	1	hsa_circ_0008179	3.85454	12.7137	4.49185	5.57998	28.5663	10.4248	8.43307	4.10684	0	0	6.96881	0	44.7069	49.2599	7.4047	3.73481	12.0884	0	3.19715	4.87343	8.11691	0	5.77507	13.3671	0	0	0	0	0	0	0	0	0	0	0	0	0	0
circ_00452_CHD9	chr16:53175090-53191453	+	CHD9	.	1	1616	16363	0.0987594	1	0	hsa_circ_0105527	23.1273	4.23789	15.7215	18.5999	21.4247	33.0119	16.8661	18.4808	18.5876	8.23686	5.22661	24.4614	11.1767	13.136	0	13.0718	20.1474	26.7105	27.1758	17.057	21.6451	11.3696	25.0253	0	0	0	0	5.47562	0	0	0	0	0	0	0	0	0	0
circ_00963_ZBTB46	chr20:62407030-62422143	-	ZBTB46	.	2	1255	15113	0.0830411	1	1	hsa_circ_0002805	5.78181	2.82526	6.73778	13.02	0	5.21241	8.43307	6.16026	0	3.53008	19.1642	4.89229	16.7651	16.42	4.93646	0	16.1179	5.93567	7.99288	14.6203	18.9395	42.6361	11.5501	4.45568	0	0	0	0	0	0	0	0	0	0	1.96721	0	0	0
circ_01093_CDK8	chr13:26911703-26928017	+	CDK8	.	3	328	16314	0.0201054	1	1	hsa_circ_0029803	3.85454	5.65052	11.2296	7.43997	4.76105	13.8997	0	6.16026	0	3.53008	13.9376	12.2307	8.38254	29.5559	7.4047	20.5414	12.0884	11.8713	7.99288	9.74686	9.46973	0	7.7001	6.68353	0	0	0	0	0	0	0	0	0	0	0	0	0	0
circ_00712_CLPX	chr15:65471271-65472542	-	CLPX	.	2	279	1271	0.219512	1	1	hsa_circ_0004374	15.4182	16.9515	15.7215	5.57998	14.2832	15.6372	0	6.16026	15.4896	12.9436	27.8753	17.123	11.1767	22.988	4.93646	7.46961	24.1768	0	3.19715	4.87343	8.11691	0	0	26.7341	0	0	0	0	0	0	0	0	0	0	1.96721	5.9585	0	0
circ_01144_AFF1	chr4:87967317-87968746	+	AFF1	.	2	1021	1429	0.714486	1	1	hsa_circ_0001423	15.4182	25.4273	6.73778	11.16	4.76105	6.94987	0	4.10684	15.4896	4.70678	6.96881	19.5692	0	0	7.4047	0	0	0	14.3872	9.74686	6.76409	5.68481	5.77507	15.5949	0	0	0	0	0	0	0	0	0	0	0	0	0	0
circ_00510_NDST3	chr4:119026172-119064839	+	NDST3	.	4	558	38667	0.0144309	1	1	hsa_circ_0125149	13.4909	5.65052	11.2296	11.16	16.6637	8.68734	0	10.2671	6.19586	15.297	17.422	19.5692	55.8836	49.2599	4.93646	20.5414	28.2063	20.7749	20.7815	17.057	14.881	22.7392	21.1753	13.3671	0	0	0	0	0	0	0	0	0	0	0	2.97925	0	0
circ_00357_STK39	chr2:168986050-168997268	-	STK39	.	5	461	11218	0.0410947	1	1	hsa_circ_0003296	9.63636	14.1263	22.4593	31.6199	14.2832	24.3246	18.9744	26.6945	21.6855	10.5902	41.8129	7.33843	36.3243	32.8399	34.5552	35.4807	12.0884	20.7749	17.5843	17.057	22.9979	0	15.4002	31.1898	0	0	0	0	0	0	0	0	0	0	0	0	0	0
circ_00433_FAM169A	chr5:74109664-74137504	-	FAM169A	.	5	673	27840	0.0241739	1	1	hsa_circ_0007158	19.2727	11.301	22.4593	13.02	26.1858	26.062	23.191	22.5876	0	12.9436	40.0707	9.78458	55.8836	49.2599	9.87293	9.33701	24.1768	17.807	11.19	4.87343	22.9979	14.212	13.4752	26.7341	0	0	7.56122	0	0	0	0	0	0	0	0	0	0	0
circ_00545_NALCN	chr13:101997616-102031004	-	NALCN	.	4	508	33388	0.015215	1	1	hsa_circ_0030788	0	16.9515	4.49185	11.16	23.8053	0	10.5413	20.5342	12.3917	2.35339	24.3909	0	58.6778	36.1239	4.93646	7.46961	12.0884	20.7749	22.3801	4.87343	12.1754	0	30.8004	4.45568	0	0	0	0	0	0	0	0	0	4.4083	2.95081	0	0	0
circ_00384_HDGFRP3	chr15:83819966-83826793	-	HDGFRP3	.	3	445	6827	0.0651824	1	1	hsa_circ_0104714	23.1273	21.1894	20.2133	0	14.2832	13.8997	23.191	43.1218	12.3917	21.1805	26.1331	12.2307	25.1476	9.85198	22.2141	9.33701	8.05895	26.7105	49.5558	19.4937	24.3507	5.68481	28.8754	20.0506	0	5.6324	0	0	0	0	0	0	0	0	0	0	0	0
circ_00216_ATXN10	chr22:46125304-46136418	+	ATXN10	.	3	445	11114	0.0400396	1	1	hsa_circ_0001247	38.5454	39.5536	15.7215	22.3199	33.3274	33.0119	37.9488	8.21368	37.1752	16.4737	62.7193	14.6769	78.2371	49.2599	9.87293	24.2762	20.1474	14.8392	19.1829	19.4937	31.1148	76.7449	23.1003	33.4176	0	0	0	3.65041	0	0	0	0	0	0	2.95081	0	0	0
circ_00140_CRKL	chr22:21288066-21288532	+	CRKL	.	1	466	466	1	1	1	hsa_circ_0001206	48.1818	26.84	24.7052	29.7599	45.23	41.6992	27.4075	49.2821	52.6648	29.4174	54.0083	46.4767	120.15	124.792	46.8964	29.8784	48.3537	50.4532	22.3801	43.8609	52.7599	59.6905	28.8754	28.9619	0	2.8162	7.56122	0	0	0	5.35348	0	0	0	2.95081	4.46888	0	0
circ_00311_FAM193B	chr5:176963358-176966148	-	FAM193B	.	3	866	2790	0.310394	1	1	hsa_circ_0002972	25.0545	26.84	13.4756	33.4799	23.8053	24.3246	10.5413	22.5876	24.7834	16.4737	19.1642	9.78458	22.3534	39.4079	39.4917	28.011	32.2358	32.6462	14.3872	14.6203	17.5866	31.2664	36.5755	13.3671	0	2.8162	0	0	0	0	0	0	0	0	1.96721	5.9585	0	0
circ_00065_FKBP8	chr19:18650180-18650530	-	FKBP8	.	2	259	350	0.74	1	1	hsa_circ_0000915	69.3818	77.6946	38.1807	31.6199	90.46	50.3866	61.1398	63.656	52.6648	48.2445	67.9459	58.7075	178.828	183.904	59.2376	44.8177	84.6189	62.3246	62.3444	65.7913	68.9937	270.028	73.1509	69.0631	6.06292	4.2243	0	0	8.51565	0	0	8.88792	4.95928	6.61245	6.88522	7.44813	5.17114	11.1112
circ_00375_FAM188A	chr10:15875628-15885271	-	FAM188A	.	6	556	9643	0.0576584	1	1	hsa_circ_0005825	30.8363	0	13.4756	11.16	14.2832	6.94987	25.2992	20.5342	12.3917	14.1203	12.1954	22.0153	36.3243	22.988	14.8094	14.9392	20.1474	8.90351	19.1829	31.6773	18.9395	127.908	28.8754	11.1392	0	0	0	0	0	0	0	0	0	6.61245	0	0	0	0
circ_02308_PHC3	chr3:169840378-169843795	-	PHC3	.	1	154	3417	0.0450688	1	0	hsa_circ_0007854	0	0	0	7.43997	0	0	0	0	0	0	0	0	8.38254	16.42	7.4047	3.73481	12.0884	8.90351	7.99288	4.87343	5.41127	0	0	0	0	0	0	0	0	0	0	0	0	0	0	0	0	0
circ_00412_GALK2	chr15:49528047-49531564	+	GALK2	.	2	238	3517	0.0676713	1	1	hsa_circ_0008488	21.2	9.8884	6.73778	3.71999	9.5221	19.1122	18.9744	12.3205	15.4896	21.1805	15.6798	14.6769	41.9127	22.988	29.6188	16.8066	24.1768	11.8713	19.1829	12.1836	18.9395	19.8968	9.62512	17.8227	0	2.8162	0	0	0	0	0	0	0	0	1.96721	5.9585	5.17114	0
circ_00798_EFCAB2	chr1:245180543-245246990	+	EFCAB2	.	5	348	66447	0.0052373	1	1	hsa_circ_0112831	15.4182	0	6.73778	14.8799	11.9026	5.21241	12.6496	10.2671	6.19586	11.7669	24.3909	12.2307	36.3243	26.272	0	7.46961	12.0884	20.7749	17.5843	12.1836	6.76409	0	5.77507	6.68353	0	0	0	0	0	0	0	0	0	0	0	0	0	0
circ_00776_KHDRBS2	chr6:62687970-62757899	-	KHDRBS2	.	2	264	69929	0.0037753	1	1	hsa_circ_0132047	3.85454	18.3642	15.7215	0	9.5221	0	8.43307	10.2671	9.29379	0	15.6798	4.89229	30.736	16.42	14.8094	11.2044	8.05895	8.90351	22.3801	0	14.881	54.0057	13.4752	8.91137	0	0	0	0	0	0	0	0	0	0	0	0	0	0
circ_00444_LZIC	chr1:9991948-9994918	-	LZIC	.	3	277	2970	0.093266	1	1	hsa_circ_0000014	23.1273	11.301	20.2133	13.02	19.0442	12.1623	14.7579	16.4274	6.19586	16.4737	12.1954	9.78458	69.8545	68.9639	7.4047	16.8066	28.2063	17.807	19.1829	19.4937	10.8225	25.5816	5.77507	6.68353	0	0	0	0	0	0	0	0	0	0	0	0	0	0
circ_00281_DEK	chr6:18236682-18258636	-	DEK	.	7	902	21954	0.0410859	1	1	hsa_circ_0075796	11.5636	46.6168	24.7052	22.3199	45.23	15.6372	27.4075	8.21368	24.7834	24.7106	24.3909	29.3537	11.1767	0	37.0235	20.5414	28.2063	38.5819	28.7744	51.171	36.5261	8.52721	32.7254	11.1392	0	4.2243	0	0	0	0	0	0	0	0	0	4.46888	0	0
circ_01457_SEC24A	chr5:134002512-134007576	+	SEC24A	.	2	252	5064	0.049763	1	1	hsa_circ_0003180	7.70909	0	6.73778	14.8799	0	10.4248	0	0	0	7.06017	0	0	19.5593	26.272	4.93646	5.60221	12.0884	0	7.99288	7.31014	4.05845	25.5816	3.85005	0	0	0	0	0	0	0	0	0	0	0	0	0	0	0
circ_00623_DCLK2	chr4:151023629-151023964	+	DCLK2	.	1	335	335	1	1	1	hsa_circ_0005480	15.4182	0	8.9837	16.7399	19.0442	12.1623	6.32481	0	12.3917	7.06017	15.6798	0	39.1185	19.704	22.2141	5.60221	16.1179	5.93567	11.19	12.1836	6.76409	8.52721	0	22.2784	6.06292	0	0	0	0	0	0	0	0	0	0	0	0	0
circ_00127_intergenic	chr13:84376511-84389879	-	.	.	0	0	13368	0	1	0	hsa_circ_0100973	84.7999	29.6652	49.4104	26.0399	23.8053	26.062	12.6496	55.4423	21.6855	43.5377	38.3285	31.7999	78.2371	91.9518	39.4917	52.2873	64.4716	86.0672	60.7459	75.5381	58.1712	85.2721	55.8257	40.1012	0	0	0	0	0	0	0	0	0	0	0	0	0	0
circ_00360_ANKIB1	chr7:91924202-91957214	+	ANKIB1	.	4	877	33012	0.0265661	1	1	hsa_circ_0135062	36.6182	63.5683	24.7052	11.16	14.2832	34.7494	12.6496	12.3205	6.19586	16.4737	10.4532	7.33843	39.1185	32.8399	7.4047	7.46961	28.2063	0	15.9858	17.057	17.5866	28.424	21.1753	11.1392	0	0	0	0	0	0	0	0	0	0	2.95081	0	0	0
circ_00319_HERPUD2	chr7:35707043-35712888	-	HERPUD2	.	3	347	5845	0.059367	1	1	hsa_circ_0001696	28.9091	21.1894	15.7215	26.0399	11.9026	22.5871	16.8661	32.8547	12.3917	11.7669	27.8753	26.9076	53.0894	39.4079	29.6188	13.0718	28.2063	0	31.9715	24.3671	35.1733	5.68481	23.1003	20.0506	0	0	0	0	0	0	0	0	0	0	0	0	0	0
circ_00552_KHDRBS3	chr8:136554896-136594316	+	KHDRBS3	.	4	600	39420	0.0152207	1	1	hsa_circ_0006059	19.2727	19.7768	13.4756	20.4599	11.9026	8.68734	8.43307	22.5876	6.19586	10.5902	17.422	19.5692	13.9709	19.704	14.8094	18.674	8.05895	14.8392	20.7815	17.057	13.5282	5.68481	23.1003	15.5949	0	0	0	5.47562	0	0	0	0	0	4.4083	0	0	0	0
circ_00756_ERBIN	chr5:65284462-65290692	+	ERBIN	.	3	364	6230	0.058427	1	1	hsa_circ_0001492	9.63636	12.7137	8.9837	14.8799	11.9026	36.4868	0	10.2671	15.4896	9.41355	6.96881	22.0153	5.58836	26.272	0	0	24.1768	5.93567	11.19	4.87343	18.9395	0	7.7001	17.8227	0	2.8162	0	0	0	0	0	0	0	0	0	0	0	0
circ_00298_SSBP2	chr5:80911291-80946158	-	SSBP2	.	3	220	34867	0.0063097	1	1	hsa_circ_0073222	19.2727	12.7137	15.7215	11.16	11.9026	13.8997	0	22.5876	18.5876	41.1843	17.422	26.9076	145.297	128.076	24.6823	14.9392	56.4126	0	28.7744	9.74686	32.4676	82.4297	26.9503	0	0	0	0	0	0	0	0	0	0	0	2.95081	0	0	0
circ_00442_TRIM58	chr1:248023918-248031365	+	TRIM58	.	4	451	7447	0.0605613	1	1	hsa_circ_0112887	19.2727	55.0925	15.7215	9.29997	9.5221	17.3747	6.32481	14.3739	6.19586	9.41355	0	31.7999	44.7069	0	9.87293	9.33701	40.2947	11.8713	14.3872	4.87343	17.5866	99.4841	23.1003	22.2784	0	0	0	0	0	0	0	0	0	0	0	0	0	0
circ_00830_PSEN1	chr14:73614502-73614802	+	PSEN1	.	2	210	300	0.7	1	1	hsa_circ_0008521	11.5636	15.5389	6.73778	9.29997	4.76105	19.1122	0	0	0	7.06017	12.1954	7.33843	33.5302	62.3959	7.4047	5.60221	0	0	3.19715	7.31014	6.76409	17.0544	0	6.68353	0	0	0	0	6.38674	0	0	0	0	0	0	0	0	0
circ_00361_TPST1	chr7:65705311-65751696	+	TPST1	.	2	1145	46385	0.0246847	1	1	hsa_circ_0006041	9.63636	15.5389	26.9511	20.4599	19.0442	8.68734	8.43307	34.9081	18.5876	15.297	27.8753	14.6769	36.3243	49.2599	12.3412	18.674	28.2063	38.5819	14.3872	14.6203	9.46973	19.8968	25.0253	6.68353	0	0	0	0	0	0	0	0	0	0	0	0	0	0
circ_00174_SLAIN1	chr13:78293666-78320990	+	SLAIN1	.	5	1147	27324	0.0419777	1	1	hsa_circ_0100928	40.4727	67.8062	22.4593	40.9198	23.8053	52.1241	52.7067	14.3739	15.4896	47.0678	33.1019	14.6769	33.5302	45.9759	17.2776	13.0718	16.1179	0	47.9573	26.8039	28.4092	25.5816	23.1003	26.7341	0	0	0	0	0	0	0	0	0	0	3.93441	0	0	0
circ_00094_intergenic	chr7:86223626-86226365	-	.	.	0	0	2739	0	1	0	hsa_circ_0134899	36.6182	117.248	29.197	16.7399	33.3274	81.661	65.3563	6.16026	37.1752	32.9474	31.3597	44.0306	332.507	210.176	61.7058	54.1547	44.3242	32.6462	84.7245	46.2976	56.8184	110.854	15.4002	22.2784	0	8.4486	0	3.65041	0	15.8111	5.35348	0	0	0	0	0	5.17114	0
circ_01489_LAMA2-AS	chr6:129823749-129879311	-	.	LAMA2	0	0	55562	0	1	0	hsa_circ_0130655	7.70909	9.8884	4.49185	5.57998	0	0	0	0	0	3.53008	6.96881	12.2307	11.1767	0	4.93646	0	0	14.8392	9.59145	0	0	0	15.4002	11.1392	0	0	0	0	0	0	0	0	0	0	0	0	0	0
circ_00343_FGGY	chr1:59805629-59844509	+	FGGY	.	3	353	38880	0.0090792	1	1	hsa_circ_0006633	30.8363	21.1894	4.49185	20.4599	19.0442	24.3246	8.43307	12.3205	0	8.23686	26.1331	36.6922	47.5011	29.5559	39.4917	20.5414	48.3537	26.7105	7.99288	9.74686	22.9979	0	19.2502	11.1392	0	5.6324	0	0	0	0	0	0	4.95928	0	1.96721	0	0	0
circ_00177_intergenic	chr6:62362159-62407158	-	.	.	2	1160	44999	0.0257784	1	0	hsa_circ_0132023	34.6909	93.2335	13.4756	16.7399	9.5221	8.68734	23.191	36.9616	15.4896	49.4212	20.9064	24.4614	72.6487	72.2479	46.8964	52.2873	40.2947	0	39.9644	63.3546	10.8225	8.52721	109.726	15.5949	0	5.6324	0	0	0	0	0	0	0	0	0	0	0	0
circ_00530_KDM4C	chr9:6880011-6893232	+	KDM4C	.	3	292	13221	0.0220861	1	1	hsa_circ_0001839	13.4909	11.301	17.9674	16.7399	14.2832	0	18.9744	10.2671	0	2.35339	22.6486	9.78458	33.5302	22.988	7.4047	11.2044	20.1474	0	14.3872	9.74686	36.5261	19.8968	13.4752	22.2784	0	5.6324	0	0	0	0	0	0	0	0	0	0	0	0
circ_00382_MIR548AE2	chr16:48290520-48337216	+	MIR548AE2	.	10	1338	46696	0.0286534	1	1	hsa_circ_0105462	17.3454	25.4273	15.7215	22.3199	33.3274	22.5871	23.191	22.5876	15.4896	14.1203	36.5863	14.6769	13.9709	0	7.4047	18.674	12.0884	11.8713	27.1758	9.74686	24.3507	14.212	21.1753	24.5063	0	0	0	0	0	0	0	0	0	0	3.93441	0	0	0
circ_00501_ERC2	chr3:55984452-56026278	-	ERC2	.	2	336	41826	0.0080333	1	1	hsa_circ_0124267	9.63636	9.8884	6.73778	11.16	9.5221	10.4248	10.5413	16.4274	0	25.8873	17.422	19.5692	27.9418	9.85198	19.7459	31.7458	20.1474	8.90351	7.99288	17.057	12.1754	0	15.4002	6.68353	0	0	0	0	0	0	0	0	0	0	1.96721	0	0	0
circ_01375_NR2F1-AS1	chr5:92889466-92899169	-	NR2F1-AS1	.	3	325	9703	0.0334948	1	1	hsa_circ_0007747	11.5636	9.8884	4.49185	3.71999	14.2832	0	0	6.16026	6.19586	4.70678	15.6798	19.5692	16.7651	9.85198	0	9.33701	0	0	3.19715	0	4.05845	0	0	6.68353	0	2.8162	0	0	4.25783	0	0	4.44396	0	0	3.93441	4.46888	0	0
circ_01710_TOP1	chr20:39721111-39729993	+	TOP1	PLCG1-AS1	5	694	8882	0.0781356	1	1	hsa_circ_0115215	3.85454	8.47577	0	0	4.76105	22.5871	0	6.16026	0	2.35339	5.22661	0	5.58836	0	0	9.33701	8.05895	0	0	7.31014	8.11691	0	5.77507	6.68353	0	0	0	0	0	0	0	0	0	0	0	0	0	0
circ_00344_DGKH	chr13:42742575-42764661	+	DGKH	.	7	917	22086	0.0415195	1	1	hsa_circ_0100496	32.7636	22.6021	20.2133	16.7399	16.6637	12.1623	23.191	12.3205	21.6855	10.5902	13.9376	9.78458	47.5011	65.6799	17.2776	41.0829	12.0884	0	22.3801	34.114	22.9979	42.6361	21.1753	15.5949	0	0	0	0	0	0	0	0	0	0	0	0	0	0
circ_00648_BBS9	chr7:33388679-33427756	+	BBS9	.	7	786	39077	0.0201141	1	1	hsa_circ_0079812	15.4182	11.301	4.49185	3.71999	16.6637	22.5871	12.6496	6.16026	9.29379	7.06017	13.9376	14.6769	5.58836	16.42	12.3412	11.2044	28.2063	17.807	11.19	7.31014	13.5282	0	0	8.91137	0	0	0	0	0	0	0	0	0	0	0	0	0	0
circ_00326_ME2	chr18:48444479-48466756	+	ME2	.	9	957	22277	0.0429591	1	1	hsa_circ_0108584	17.3454	18.3642	31.443	20.4599	16.6637	5.21241	0	26.6945	15.4896	40.0076	17.422	26.9076	25.1476	13.136	19.7459	16.8066	40.2947	65.2924	35.1687	29.2406	12.1754	22.7392	15.4002	0	0	0	0	0	0	0	0	0	0	0	0	0	0	0
circ_01969_DMD	chrX:32456357-32509635	-	DMD	.	10	1691	53278	0.0317392	1	1	hsa_circ_0140208	5.78181	4.23789	8.9837	11.16	0	10.4248	0	0	0	0	0	0	5.58836	0	4.93646	0	0	8.90351	0	0	0	0	0	0	0	4.2243	0	0	0	0	0	0	0	0	0	0	0	0
circ_01203_intergenic	chrX:13684435-13698717	+	.	.	0	0	14282	0	1	0	hsa_circ_0007717	3.85454	2.82526	0	5.57998	4.76105	5.21241	0	6.16026	0	3.53008	6.96881	7.33843	16.7651	19.704	12.3412	14.9392	24.1768	14.8392	9.59145	0	5.41127	0	13.4752	11.1392	0	0	0	0	0	0	0	0	0	0	2.95081	0	0	0
circ_01546_TRIM33	chr1:114942078-114949722	-	TRIM33	.	5	862	7644	0.112768	1	1	hsa_circ_0110540	0	2.82526	0	11.16	0	8.68734	4.21654	8.21368	0	7.06017	15.6798	0	5.58836	0	0	3.73481	0	0	6.3943	7.31014	17.5866	0	5.77507	0	0	0	0	0	0	0	3.56899	0	0	0	0	0	0	0
circ_00656_RASA2	chr3:141231004-141259451	+	RASA2	.	4	394	28447	0.0138503	1	1	hsa_circ_0067582	13.4909	4.23789	13.4756	5.57998	7.14158	10.4248	0	4.10684	0	4.70678	13.9376	14.6769	53.0894	36.1239	0	9.33701	28.2063	5.93567	14.3872	14.6203	16.2338	31.2664	15.4002	15.5949	3.03146	0	0	0	0	0	0	0	0	0	0	0	0	0
circ_01277_SORBS1	chr10:97141441-97170534	-	SORBS1	.	10	972	29093	0.0334101	1	1	hsa_circ_0094617	7.70909	7.06315	0	9.29997	0	5.21241	0	0	6.19586	3.53008	5.22661	4.89229	11.1767	0	0	3.73481	0	38.5819	3.19715	4.87343	12.1754	0	7.7001	0	0	0	0	0	0	0	0	0	0	0	0	0	0	0
circ_00264_TENM3	chr4:183522076-183550042	+	TENM3	.	2	477	27966	0.0170564	1	1	hsa_circ_0071480	26.9818	0	20.2133	13.02	23.8053	24.3246	14.7579	36.9616	21.6855	24.7106	26.1331	39.1383	131.326	108.372	27.1505	16.8066	32.2358	29.6784	22.3801	17.057	16.2338	0	55.8257	13.3671	0	0	0	0	0	0	0	0	0	0	3.93441	0	0	0
circ_00436_RMDN3	chr15:41036244-41037457	-	RMDN3	.	2	386	1213	0.318219	1	1	hsa_circ_0004942	44.3272	28.2526	24.7052	3.71999	9.5221	10.4248	0	30.8013	12.3917	25.8873	20.9064	12.2307	39.1185	29.5559	4.93646	13.0718	16.1179	17.807	14.3872	34.114	5.41127	31.2664	9.62512	20.0506	0	0	0	0	0	6.77619	0	0	0	0	0	0	0	0
circ_00290_QKI	chr6:163876310-163899928	+	QKI	.	2	260	23618	0.0110086	1	1	hsa_circ_0005328	19.2727	56.5052	8.9837	11.16	16.6637	34.7494	25.2992	16.4274	15.4896	50.5979	48.7817	7.33843	16.7651	0	7.4047	18.674	20.1474	0	35.1687	12.1836	21.6451	19.8968	7.7001	24.5063	0	0	0	0	0	0	0	0	0	0	0	0	0	0
circ_00551_intergenic	chr4:160107793-160131735	+	.	.	0	0	23942	0	1	0	hsa_circ_0125668	5.78181	4.23789	20.2133	5.57998	0	10.4248	0	14.3739	6.19586	9.41355	8.71102	12.2307	78.2371	78.8159	12.3412	7.46961	16.1179	14.8392	22.3801	0	4.05845	31.2664	21.1753	4.45568	0	0	0	0	0	0	0	0	0	0	3.93441	2.97925	0	0
circ_00669_LMBRD1	chr6:70447833-70500364	-	LMBRD1	.	6	567	52531	0.0107936	1	1	hsa_circ_0132149	9.63636	2.82526	11.2296	5.57998	9.5221	8.68734	6.32481	4.10684	6.19586	17.6504	12.1954	4.89229	41.9127	32.8399	17.2776	11.2044	20.1474	11.8713	11.19	14.6203	5.41127	0	9.62512	26.7341	0	0	0	0	0	0	0	0	0	0	0	0	0	0
circ_01210_TMEM132D	chr12:130184354-130185243	-	TMEM132D	.	1	889	889	1	1	1	hsa_circ_0097876	7.70909	5.65052	11.2296	5.57998	16.6637	12.1623	0	10.2671	0	5.88347	13.9376	0	19.5593	9.85198	9.87293	0	0	0	4.79573	0	20.2923	14.212	7.7001	15.5949	0	0	0	0	0	0	0	0	0	0	0	0	0	0
circ_00399_UBQLN1	chr9:86293355-86301070	-	UBQLN1	.	4	690	7715	0.0894362	1	1	hsa_circ_0087357	5.78181	24.0147	17.9674	18.5999	11.9026	15.6372	10.5413	18.4808	0	12.9436	33.1019	4.89229	61.472	42.6919	19.7459	28.011	8.05895	8.90351	9.59145	7.31014	29.762	11.3696	9.62512	24.5063	0	0	0	0	0	0	0	0	0	0	1.96721	0	0	0
circ_00774_NPAT	chr11:108046972-108047817	-	NPAT	.	2	226	845	0.267456	1	1	hsa_circ_0006208	9.63636	4.23789	0	7.43997	7.14158	12.1623	8.43307	8.21368	6.19586	8.23686	17.422	14.6769	55.8836	36.1239	12.3412	16.8066	40.2947	14.8392	12.7886	0	9.46973	11.3696	0	4.45568	0	0	0	0	0	0	0	0	0	0	0	0	0	0
circ_02280_ARMC9	chr2:232146771-232196609	+	ARMC9	.	4	327	49838	0.0065613	1	1	hsa_circ_0119332	5.78181	4.23789	0	0	0	0	0	0	0	0	0	0	8.38254	9.85198	0	5.60221	12.0884	5.93567	6.3943	0	4.05845	8.52721	0	8.91137	0	0	0	0	0	0	0	0	0	0	1.96721	0	0	0
circ_00676_SPECC1L	chr22:24698162-24709434	+	SPECC1L	.	2	344	11272	0.0305181	1	1	hsa_circ_0007312	13.4909	11.301	0	13.02	9.5221	0	4.21654	20.5342	9.29379	18.8271	17.422	0	11.1767	32.8399	7.4047	3.73481	16.1179	20.7749	12.7886	9.74686	14.881	0	26.9503	4.45568	0	0	0	0	0	0	0	0	0	0	0	0	0	0
circ_00272_PTN	chr7:136935976-136939721	-	PTN	.	3	452	3745	0.120694	1	1	hsa_circ_0003949	11.5636	21.1894	33.6889	13.02	23.8053	17.3747	35.8406	43.1218	18.5876	22.3572	29.6175	12.2307	106.179	39.4079	22.2141	37.3481	48.3537	29.6784	25.5772	26.8039	14.881	0	48.1256	8.91137	0	0	0	0	0	0	0	0	0	0	0	0	0	0
circ_00470_NUPL2	chr7:23224688-23226765	+	NUPL2	.	2	324	2077	0.155994	1	1	hsa_circ_0001683	13.4909	19.7768	11.2296	14.8799	23.8053	13.8997	6.32481	14.3739	12.3917	17.6504	20.9064	7.33843	33.5302	52.5439	9.87293	11.2044	28.2063	5.93567	17.5843	26.8039	17.5866	0	17.3252	6.68353	0	0	0	0	0	0	0	0	0	0	0	0	0	0
circ_00478_BDP1	chr5:70798425-70808255	+	BDP1	.	4	2199	9830	0.223703	1	1	hsa_circ_0129477	5.78181	22.6021	13.4756	16.7399	19.0442	10.4248	18.9744	14.3739	12.3917	18.8271	6.96881	0	0	0	24.6823	24.2762	16.1179	17.807	19.1829	14.6203	17.5866	0	23.1003	15.5949	4.54719	0	0	0	0	0	0	0	0	0	0	0	0	0
circ_01685_TMEM245	chr9:111812562-111835718	-	TMEM245	.	6	674	23156	0.0291069	1	1	hsa_circ_0004010	0	8.47577	0	7.43997	0	3.47494	0	0	0	0	5.22661	0	13.9709	13.136	9.87293	5.60221	16.1179	5.93567	7.99288	7.31014	0	0	11.5501	6.68353	0	2.8162	0	0	0	0	0	0	0	0	0	0	0	0
circ_00811_MAN2A1	chr5:109152973-109159538	+	MAN2A1	.	4	623	6565	0.0948972	1	1	hsa_circ_0127534	0	7.06315	24.7052	11.16	0	13.8997	4.21654	0	0	9.41355	12.1954	9.78458	11.1767	29.5559	7.4047	0	32.2358	0	7.99288	0	10.8225	0	7.7001	6.68353	0	0	0	0	0	0	0	0	0	0	0	0	0	0
circ_00007_KCNN2	chr5:113740134-113740553	+	KCNN2	.	1	419	419	1	1	1	hsa_circ_0127664	371.963	67.8062	193.15	303.179	228.53	297.107	276.183	170.434	167.288	100.019	466.911	225.045	681.78	548.427	222.141	211.016	269.975	219.62	187.033	197.374	300.326	275.713	379.23	369.822	24.2517	19.7134	10.0816	14.6017	8.51565	9.03493	5.35348	11.1099	0	19.8374	12.7868	14.8963	5.17114	5.55561
circ_00504_PHF8	chrX:54013510-54014377	-	PHF8	.	2	265	867	0.305652	1	1	hsa_circ_0009069	19.2727	9.8884	13.4756	9.29997	7.14158	10.4248	4.21654	10.2671	9.29379	5.88347	15.6798	14.6769	36.3243	22.988	12.3412	5.60221	48.3537	20.7749	22.3801	12.1836	20.2923	25.5816	5.77507	13.3671	0	5.6324	0	0	0	0	0	0	0	0	0	2.97925	0	0
circ_00300_TERF2	chr16:69404385-69406258	-	TERF2	.	2	234	1873	0.124933	1	1	hsa_circ_0105829	15.4182	4.23789	20.2133	16.7399	42.8495	38.2243	8.43307	18.4808	9.29379	12.9436	48.7817	19.5692	92.208	85.3838	9.87293	31.7458	28.2063	5.93567	7.99288	12.1836	32.4676	34.1088	5.77507	20.0506	0	0	0	0	0	0	0	0	0	0	1.96721	0	0	0
circ_00423_VRK1	chr14:97299803-97327072	+	VRK1	.	10	1073	27269	0.0393487	1	1	hsa_circ_0000566	40.4727	31.0778	15.7215	0	19.0442	26.062	23.191	10.2671	18.5876	14.1203	17.422	22.0153	11.1767	13.136	0	0	8.05895	23.7427	28.7744	24.3671	22.9979	25.5816	15.4002	20.0506	0	0	0	0	0	0	0	0	0	0	0	0	0	0
circ_00525_ACADM	chr1:76205664-76216231	+	ACADM	DLSTP1	4	477	10567	0.0451405	1	1	hsa_circ_0008129	13.4909	12.7137	24.7052	9.29997	7.14158	6.94987	12.6496	14.3739	15.4896	11.7669	13.9376	4.89229	19.5593	29.5559	4.93646	9.33701	24.1768	41.5497	44.7601	17.057	21.6451	19.8968	5.77507	13.3671	0	4.2243	0	0	0	0	0	0	0	0	0	0	0	0
circ_00780_CFLAR	chr2:202010100-202014558	+	CFLAR	CFLAR-AS1	3	187	4458	0.0419471	1	1	hsa_circ_0001092	3.85454	24.0147	0	3.71999	4.76105	0	6.32481	12.3205	6.19586	14.1203	0	0	67.0603	39.4079	9.87293	0	0	14.8392	9.59145	0	0	19.8968	0	0	0	0	0	0	0	0	0	0	4.95928	4.4083	2.95081	0	0	0
circ_00072_TMEM116	chr12:112371689-112381173	-	TMEM116	.	5	523	9484	0.0551455	1	1	hsa_circ_0004206	79.0181	31.0778	83.0992	37.1999	28.5663	59.0739	16.8661	117.045	34.0772	74.1317	41.8129	48.9229	167.651	167.484	71.5787	41.0829	96.7073	109.81	89.5202	99.9053	37.8789	93.7993	96.2512	37.8733	0	0	0	3.65041	0	0	0	0	0	0	5.90162	0	0	0
circ_00173_NCOR2	chr12:124904502-124915333	-	NCOR2	.	5	600	10831	0.0553965	1	1	hsa_circ_0029308	30.8363	35.3157	13.4756	22.3199	28.5663	22.5871	50.5984	22.5876	27.8814	36.4775	55.7505	29.3537	122.944	85.3838	39.4917	24.2762	24.1768	32.6462	44.7601	34.114	35.1733	130.751	51.9757	22.2784	0	0	0	5.47562	0	0	0	0	0	0	1.96721	0	5.17114	0
circ_00515_PNN	chr14:39648294-39648666	+	PNN	.	2	295	372	0.793011	1	1	hsa_circ_0101802	11.5636	22.6021	15.7215	0	23.8053	19.1122	23.191	0	24.7834	16.4737	22.6486	22.0153	41.9127	19.704	24.6823	18.674	0	14.8392	12.7886	21.9304	16.2338	8.52721	11.5501	15.5949	0	0	0	0	0	6.77619	0	0	0	0	0	0	0	0
circ_00728_ANKRD12	chr18:9204473-9221997	+	ANKRD12	.	5	708	17524	0.0404017	1	1	hsa_circ_0003865	9.63636	25.4273	4.49185	5.57998	11.9026	6.94987	6.32481	6.16026	6.19586	17.6504	5.22661	4.89229	8.38254	16.42	12.3412	5.60221	16.1179	17.807	15.9858	9.74686	4.05845	14.212	15.4002	4.45568	0	0	0	0	0	0	0	0	0	0	0	0	0	0
circ_00435_MED12L	chr3:150834124-150845771	+	MED12L	.	3	457	11647	0.0392376	1	1	hsa_circ_0067735	13.4909	18.3642	8.9837	3.71999	16.6637	10.4248	12.6496	18.4808	12.3917	18.8271	20.9064	19.5692	67.0603	45.9759	19.7459	7.46961	20.1474	0	17.5843	9.74686	17.5866	28.424	15.4002	17.8227	0	0	0	0	0	0	0	0	0	0	0	0	0	0
circ_00137_PSMD5	chr9:123593608-123595734	-	PSMD5	.	3	388	2126	0.182502	1	1	hsa_circ_0088300	88.6545	26.84	15.7215	40.9198	42.8495	33.0119	37.9488	6.16026	15.4896	38.8309	54.0083	39.1383	72.6487	45.9759	27.1505	29.8784	48.3537	59.3567	57.5487	75.5381	40.5845	45.4785	53.9007	17.8227	0	2.8162	0	0	0	0	3.56899	0	0	0	0	4.46888	0	8.33342
circ_00422_FGGY	chr1:59787207-59844509	+	FGGY	.	4	568	57302	0.0099124	1	1	hsa_circ_0005354	21.2	14.1263	22.4593	9.29997	14.2832	12.1623	14.7579	12.3205	18.5876	11.7669	34.8441	24.4614	44.7069	32.8399	4.93646	22.4088	16.1179	17.807	7.99288	12.1836	14.881	42.6361	19.2502	13.3671	0	0	0	0	0	0	0	0	0	0	0	4.46888	0	0
circ_00868_MAPRE2	chr18:32650158-32682123	+	MAPRE2	.	3	488	31965	0.0152667	1	1	hsa_circ_0047391	13.4909	5.65052	6.73778	9.29997	11.9026	8.68734	16.8661	12.3205	6.19586	5.88347	8.71102	0	33.5302	13.136	12.3412	9.33701	8.05895	11.8713	12.7886	7.31014	5.41127	5.68481	7.7001	11.1392	0	0	0	0	0	0	0	0	0	0	0	0	0	0
circ_00826_CAP2	chr6:17507399-17514185	+	CAP2	LOC101928491	3	336	6786	0.0495137	1	1	hsa_circ_0002245	0	16.9515	6.73778	3.71999	4.76105	10.4248	12.6496	14.3739	6.19586	9.41355	0	17.123	19.5593	6.56799	9.87293	13.0718	0	5.93567	7.99288	19.4937	4.05845	8.52721	19.2502	8.91137	0	0	0	0	0	0	0	0	0	0	1.96721	2.97925	0	0
circ_00957_ELF2	chr4:140046317-140060651	-	ELF2	.	3	468	14334	0.0326496	1	0	hsa_circ_0001441	13.4909	15.5389	22.4593	13.02	21.4247	12.1623	0	10.2671	0	8.23686	8.71102	0	0	9.85198	0	3.73481	0	0	6.3943	0	5.41127	14.212	5.77507	8.91137	0	0	0	0	0	0	0	0	0	0	2.95081	0	0	0
circ_00220_VN1R1	chr19:57967020-57967550	-	VN1R1	.	1	530	530	1	1	0	hsa_circ_0000963	40.4727	43.7915	47.1644	0	66.6547	27.7995	31.624	30.8013	0	11.7669	0	22.0153	72.6487	68.9639	56.7693	37.3481	0	20.7749	0	21.9304	32.4676	88.1145	42.3505	33.4176	0	0	0	0	4.25783	6.77619	0	0	0	0	4.91802	0	0	0
circ_00493_FMNL2	chr2:153431649-153437563	+	FMNL2	.	3	280	5914	0.0473453	1	1	hsa_circ_0117669	19.2727	19.7768	6.73778	11.16	7.14158	29.537	12.6496	12.3205	0	11.7669	15.6798	14.6769	58.6778	55.8279	19.7459	11.2044	0	0	12.7886	14.6203	14.881	54.0057	5.77507	11.1392	0	0	0	3.65041	0	0	0	0	0	0	0	0	0	0
circ_00765_FAM120B	chr6:170626457-170639638	+	FAM120B	.	3	2038	13181	0.154616	1	1	hsa_circ_0001666	0	9.8884	11.2296	7.43997	23.8053	8.68734	4.21654	12.3205	6.19586	8.23686	8.71102	24.4614	11.1767	6.56799	7.4047	9.33701	36.2653	14.8392	11.19	17.057	10.8225	0	13.4752	0	0	0	0	0	0	0	0	0	0	0	0	4.46888	0	0
circ_00401_GABRG3	chr15:27571955-27574035	+	GABRG3	.	2	304	2080	0.146154	1	1	hsa_circ_0034186	15.4182	4.23789	17.9674	11.16	11.9026	10.4248	8.43307	14.3739	15.4896	24.7106	19.1642	7.33843	75.4429	36.1239	17.2776	16.8066	24.1768	17.807	28.7744	26.8039	9.46973	31.2664	21.1753	24.5063	0	2.8162	0	0	0	0	0	0	0	0	0	0	0	0
circ_00388_ATG5	chr6:106696024-106756366	-	ATG5	.	4	465	60342	0.0077061	1	1	hsa_circ_0130174	19.2727	9.8884	6.73778	13.02	4.76105	17.3747	8.43307	4.10684	24.7834	15.297	43.5551	14.6769	58.6778	42.6919	19.7459	0	44.3242	26.7105	17.5843	17.057	16.2338	0	21.1753	17.8227	0	0	0	0	0	0	0	0	0	0	0	0	0	0
circ_00130_intergenic	chr6:158703294-158735300	+	.	.	1	1609	32006	0.0502718	1	0	hsa_circ_0131196	50.1091	73.4567	96.5748	48.3598	42.8495	41.6992	29.5158	86.2436	40.2731	9.41355	57.4927	48.9229	44.7069	19.704	29.6188	22.4088	0	41.5497	22.3801	29.2406	60.8768	19.8968	53.9007	26.7341	0	0	5.04081	0	0	0	0	0	4.95928	0	4.91802	2.97925	0	0
circ_01779_DLG1	chr3:196812450-196846401	-	DLG1	.	5	673	33951	0.0198227	1	1	hsa_circ_0007345	9.63636	5.65052	0	7.43997	11.9026	3.47494	0	6.16026	0	0	10.4532	14.6769	0	0	7.4047	0	0	5.93567	0	0	0	0	13.4752	13.3671	0	0	0	0	0	0	0	0	0	0	0	0	0	0
circ_00616_KDM1B	chr6:18160113-18166609	+	KDM1B	.	4	430	6496	0.0661946	1	1	hsa_circ_0001580	11.5636	12.7137	20.2133	9.29997	0	6.94987	8.43307	8.21368	12.3917	15.297	0	0	30.736	13.136	7.4047	5.60221	20.1474	26.7105	20.7815	31.6773	16.2338	5.68481	9.62512	24.5063	0	5.6324	0	0	0	0	0	0	0	0	0	0	0	0
circ_00093_ICA1	chr7:8257934-8275635	-	ICA1	.	5	658	17701	0.037173	1	1	hsa_circ_0079422	84.7999	52.2673	24.7052	42.7798	28.5663	27.7995	40.0571	18.4808	37.1752	63.5415	69.6881	51.369	125.738	82.0998	76.5152	54.1547	28.2063	59.3567	116.696	97.4686	56.8184	19.8968	98.1762	60.1517	9.09438	0	0	0	0	0	0	0	0	0	9.83603	0	0	0
circ_00694_DNAJC1	chr10:22193450-22209892	-	DNAJC1	.	4	449	16442	0.0273081	1	1	hsa_circ_0004306	34.6909	8.47577	8.9837	11.16	11.9026	8.68734	21.0827	8.21368	9.29379	12.9436	34.8441	14.6769	13.9709	13.136	14.8094	3.73481	8.05895	8.90351	14.3872	14.6203	14.881	0	11.5501	15.5949	0	0	7.56122	0	0	0	0	0	0	0	0	0	0	0
circ_00658_R3HDM1	chr2:136467002-136467801	+	R3HDM1	.	2	277	799	0.346683	1	1	hsa_circ_0056586	5.78181	5.65052	11.2296	0	11.9026	10.4248	8.43307	10.2671	0	22.3572	12.1954	9.78458	47.5011	32.8399	0	7.46961	0	20.7749	17.5843	17.057	9.46973	34.1088	17.3252	20.0506	0	2.8162	0	0	0	0	0	0	0	0	0	0	0	8.33342
circ_00972_EML5	chr14:89220855-89221015	-	EML5	.	1	160	160	1	1	1	hsa_circ_0032883	3.85454	4.23789	6.73778	3.71999	11.9026	10.4248	0	0	0	3.53008	8.71102	12.2307	30.736	36.1239	4.93646	7.46961	16.1179	20.7749	4.79573	7.31014	9.46973	19.8968	3.85005	0	0	0	0	0	6.38674	0	0	0	0	0	0	2.97925	0	0
circ_00374_RERE	chr1:8525984-8617582	-	RERE	.	8	795	91598	0.0086792	1	1	hsa_circ_0009576	13.4909	21.1894	29.197	31.6199	21.4247	31.2744	23.191	18.4808	12.3917	18.8271	27.8753	9.78458	25.1476	59.1119	12.3412	3.73481	20.1474	23.7427	19.1829	38.9874	20.2923	14.212	15.4002	13.3671	0	4.2243	0	0	0	0	0	0	0	0	0	0	0	0
circ_01823_FARP2	chr2:242346951-242375953	+	FARP2	.	8	827	29002	0.0285153	1	1	hsa_circ_0001121	7.70909	4.23789	0	3.71999	4.76105	5.21241	8.43307	14.3739	0	5.88347	6.96881	0	8.38254	9.85198	7.4047	0	0	0	0	12.1836	0	8.52721	0	0	0	0	0	0	0	0	0	0	0	0	0	0	0	0
circ_00503_SGPL1	chr10:72604229-72619256	+	SGPL1	.	5	588	15027	0.0391296	1	1	hsa_circ_0004977	15.4182	14.1263	11.2296	16.7399	4.76105	13.8997	18.9744	18.4808	0	10.5902	13.9376	14.6769	41.9127	22.988	7.4047	22.4088	24.1768	14.8392	12.7886	9.74686	14.881	28.424	23.1003	15.5949	0	4.2243	0	0	0	0	0	0	0	0	1.96721	0	0	0
circ_00204_AGTPBP1	chr9:88211276-88248289	-	AGTPBP1	.	5	1121	37013	0.0302867	1	1	hsa_circ_0007162	26.9818	33.9031	65.1318	35.3399	35.7079	52.1241	27.4075	12.3205	12.3917	15.297	62.7193	29.3537	16.7651	19.704	19.7459	22.4088	68.501	17.807	43.1615	17.057	32.4676	11.3696	53.9007	24.5063	3.03146	0	0	0	0	0	0	0	0	0	2.95081	0	0	0
circ_01544_DLG2	chr11:83770357-83784311	-	DLG2	.	1	170	13954	0.0121829	1	0	hsa_circ_0096599	0	11.301	4.49185	9.29997	0	5.21241	10.5413	0	0	7.06017	0	0	11.1767	19.704	0	0	0	11.8713	6.3943	0	4.05845	22.7392	0	4.45568	0	0	0	0	0	0	0	0	0	0	0	0	0	0
circ_00662_DLGAP1	chr18:3567487-3582246	-	DLGAP1	.	2	466	14759	0.031574	1	1	hsa_circ_0108383	7.70909	11.301	8.9837	3.71999	4.76105	8.68734	0	10.2671	0	10.5902	6.96881	0	39.1185	22.988	4.93646	11.2044	20.1474	11.8713	14.3872	19.4937	9.46973	14.212	7.7001	6.68353	0	4.2243	0	0	0	0	0	0	0	0	0	0	0	0
circ_00888_SATB2	chr2:200233327-200246543	-	SATB2	.	3	354	13216	0.0267857	1	1	hsa_circ_0057691	11.5636	7.06315	6.73778	3.71999	7.14158	3.47494	8.43307	18.4808	15.4896	16.4737	12.1954	9.78458	0	0	7.4047	3.73481	28.2063	11.8713	14.3872	4.87343	14.881	0	13.4752	24.5063	3.03146	0	0	0	0	4.51746	0	0	4.95928	0	2.95081	0	0	0
circ_00973_CDK17	chr12:96717725-96728643	-	CDK17	.	2	312	10918	0.0285767	1	1	hsa_circ_0002762	9.63636	12.7137	11.2296	9.29997	19.0442	12.1623	0	4.10684	0	7.06017	5.22661	7.33843	19.5593	6.56799	0	9.33701	16.1179	5.93567	9.59145	9.74686	5.41127	0	3.85005	0	0	2.8162	0	0	0	0	0	0	0	0	0	0	0	0
circ_00165_NFATC3	chr16:68155889-68160513	+	NFATC3	.	2	1298	4624	0.280709	1	1	hsa_circ_0000711	42.4	19.7768	42.6726	42.7798	33.3274	50.3866	29.5158	53.3889	43.371	22.3572	33.1019	34.246	67.0603	75.5319	12.3412	18.674	68.501	50.4532	22.3801	34.114	31.1148	31.2664	46.2006	42.329	0	2.8162	0	0	0	0	0	0	0	4.4083	0	7.44813	0	0
circ_00583_DYM	chr18:46858233-46906128	-	DYM	.	5	570	47895	0.011901	1	1	hsa_circ_0002501	11.5636	5.65052	20.2133	9.29997	19.0442	20.8496	0	18.4808	12.3917	17.6504	22.6486	14.6769	39.1185	13.136	9.87293	9.33701	44.3242	8.90351	3.19715	12.1836	8.11691	0	19.2502	22.2784	0	0	0	0	0	0	0	0	0	0	0	0	0	0
circ_00628_ZNF483	chr9:114296018-114296633	+	ZNF483	.	2	220	615	0.357724	1	1	hsa_circ_0001962	0	16.9515	6.73778	0	7.14158	0	6.32481	6.16026	0	18.8271	0	4.89229	86.6196	32.8399	9.87293	0	12.0884	11.8713	11.19	0	4.05845	90.9569	0	0	0	2.8162	0	0	8.51565	11.2937	0	0	0	0	1.96721	0	7.75671	8.33342
circ_00098_PPP6R2	chr22:50810448-50832564	+	PPP6R2	.	2	374	22116	0.0169108	1	1	hsa_circ_0001258	48.1818	29.6652	47.1644	50.2198	30.9468	17.3747	35.8406	78.03	30.9793	37.6542	64.4615	48.9229	136.915	95.2358	27.1505	54.1547	72.5305	65.2924	92.7174	56.0444	39.2317	17.0544	55.8257	22.2784	4.54719	0	7.56122	0	0	0	0	0	0	6.61245	6.88522	7.44813	0	0
circ_00594_DOCK1	chr10:128768965-128798571	+	DOCK1	.	9	939	29606	0.0317165	1	1	hsa_circ_0002669	9.63636	24.0147	15.7215	0	16.6637	20.8496	8.43307	12.3205	18.5876	9.41355	5.22661	17.123	13.9709	6.56799	0	3.73481	0	14.8392	23.9786	12.1836	9.46973	8.52721	19.2502	0	0	0	0	0	0	0	0	0	0	0	0	5.9585	0	0
circ_00867_DRC1	chr2:26644155-26654874	+	DRC1	.	5	645	10719	0.0601735	1	1	hsa_circ_0119644	15.4182	11.301	4.49185	3.71999	11.9026	5.21241	0	8.21368	9.29379	15.297	5.22661	12.2307	13.9709	0	7.4047	7.46961	16.1179	23.7427	9.59145	14.6203	10.8225	11.3696	19.2502	0	0	0	0	0	0	0	0	0	0	0	0	0	0	0
circ_00680_CDK13	chr7:40027197-40041630	+	CDK13	.	4	1142	14433	0.0791242	1	1	hsa_circ_0001699	5.78181	8.47577	11.2296	13.02	26.1858	15.6372	4.21654	6.16026	6.19586	5.88347	20.9064	14.6769	8.38254	0	7.4047	14.9392	0	14.8392	4.79573	9.74686	24.3507	0	21.1753	17.8227	0	4.2243	0	0	0	0	0	0	0	0	0	5.9585	0	0
circ_01270_SEC63	chr6:108225832-108246136	-	SEC63	.	9	830	20304	0.0408786	1	1	hsa_circ_0009144	9.63636	5.65052	8.9837	11.16	4.76105	5.21241	4.21654	8.21368	0	0	3.48441	0	5.58836	9.85198	9.87293	13.0718	24.1768	5.93567	9.59145	7.31014	4.05845	11.3696	15.4002	8.91137	0	0	0	0	0	0	0	0	0	0	0	0	0	0
circ_01204_LOC401320	chr7:30590251-30601744	-	LOC401320	.	3	889	11493	0.0773514	1	0	hsa_circ_0001693	13.4909	2.82526	0	3.71999	7.14158	8.68734	0	6.16026	6.19586	0	3.48441	17.123	11.1767	0	4.93646	5.60221	12.0884	0	7.99288	12.1836	13.5282	0	3.85005	11.1392	0	0	0	0	0	9.03493	0	0	0	0	2.95081	0	0	0
circ_00998_IQCK	chr16:19745019-19746772	+	IQCK	.	2	228	1753	0.130063	1	1	hsa_circ_0038376	5.78181	0	4.49185	0	0	0	14.7579	8.21368	21.6855	5.88347	3.48441	9.78458	22.3534	36.1239	9.87293	13.0718	0	5.93567	11.19	0	9.46973	28.424	7.7001	0	0	0	0	0	0	0	0	0	0	0	0	0	0	0
circ_00942_CACNA2D1	chr7:81599990-81611943	-	CACNA2D1	.	4	310	11953	0.0259349	1	1	hsa_circ_0134804	0	8.47577	0	3.71999	7.14158	10.4248	0	0	0	3.53008	5.22661	9.78458	11.1767	68.9639	4.93646	7.46961	12.0884	5.93567	17.5843	19.4937	0	54.0057	7.7001	6.68353	0	0	0	0	0	0	0	0	0	0	0	0	0	0
circ_00441_CAPRIN1	chr11:34093272-34098189	+	CAPRIN1	.	4	472	4917	0.0959935	1	1	hsa_circ_0005974	19.2727	26.84	31.443	11.16	16.6637	17.3747	14.7579	24.641	9.29379	10.5902	6.96881	4.89229	19.5593	6.56799	22.2141	9.33701	20.1474	23.7427	28.7744	19.4937	12.1754	42.6361	17.3252	11.1392	0	0	0	0	0	0	0	0	4.95928	0	0	0	0	0
circ_00146_LPAR1	chr9:113734352-113735838	-	LPAR1	.	2	226	1486	0.152086	1	1	hsa_circ_0087960	36.6182	83.3451	22.4593	18.5999	49.991	85.136	78.0059	14.3739	34.0772	16.4737	48.7817	34.246	64.2662	105.088	9.87293	26.1436	8.05895	0	22.3801	26.8039	24.3507	14.212	7.7001	37.8733	0	0	0	0	0	0	0	0	0	0	3.93441	0	0	0
circ_00464_FUNDC1	chrX:44383247-44386611	-	FUNDC1	.	2	403	3364	0.119798	1	0	hsa_circ_0007290	21.2	19.7768	4.49185	9.29997	9.5221	5.21241	4.21654	0	0	14.1203	19.1642	7.33843	36.3243	22.988	4.93646	26.1436	36.2653	50.4532	23.9786	19.4937	14.881	34.1088	9.62512	0	0	0	0	0	0	0	0	0	0	0	0	0	0	0
circ_01107_ZMYND11	chr10:225933-295028	+	ZMYND11	.	13	1705	69095	0.0246762	1	1	hsa_circ_0093332	0	8.47577	11.2296	9.29997	11.9026	6.94987	10.5413	8.21368	18.5876	7.06017	5.22661	12.2307	11.1767	0	0	0	0	5.93567	9.59145	19.4937	4.05845	8.52721	17.3252	6.68353	0	0	0	7.30083	0	0	0	0	0	0	0	0	0	0
circ_00759_TMEM245	chr9:111819470-111826847	-	TMEM245	.	3	322	7377	0.0436492	1	1	hsa_circ_0004109	0	0	22.4593	22.3199	7.14158	12.1623	10.5413	16.4274	9.29379	4.70678	22.6486	9.78458	25.1476	19.704	9.87293	0	8.05895	14.8392	7.99288	9.74686	20.2923	25.5816	19.2502	11.1392	0	0	0	0	0	0	0	0	0	0	0	0	0	0
circ_00689_GRIN2B	chr12:13906250-13906849	-	GRIN2B	.	1	599	599	1	1	1	hsa_circ_0097968	9.63636	5.65052	8.9837	14.8799	7.14158	0	0	8.21368	12.3917	9.41355	8.71102	19.5692	27.9418	16.42	7.4047	11.2044	48.3537	5.93567	35.1687	0	16.2338	0	11.5501	17.8227	0	0	0	0	0	0	0	0	0	0	0	0	0	0
circ_00088_DGKB	chr7:14613836-14712652	-	DGKB	.	8	738	98816	0.0074684	1	1	hsa_circ_0133622	57.8181	36.7284	92.0829	55.7998	78.5574	78.1861	23.191	108.831	27.8814	23.5339	127.181	66.0459	92.208	68.9639	49.3646	61.6243	60.4421	41.5497	35.1687	31.6773	58.1712	14.212	86.6261	131.443	6.06292	4.2243	0	0	4.25783	0	0	0	0	0	2.95081	0	0	0
circ_00837_CLEC16A	chr16:11114049-11154879	+	CLEC16A	.	8	813	40830	0.0199118	1	1	hsa_circ_0000672	7.70909	4.23789	0	7.43997	7.14158	8.68734	0	4.10684	0	8.23686	15.6798	4.89229	22.3534	29.5559	4.93646	0	0	17.807	0	9.74686	18.9395	39.7937	0	0	0	0	0	0	0	0	0	0	0	0	0	0	0	0
circ_00305_PRKACB	chr1:84644859-84680000	+	PRKACB	.	10	1942	35141	0.0552631	1	1	hsa_circ_0004083	21.2	52.2673	6.73778	13.02	19.0442	24.3246	29.5158	22.5876	15.4896	18.8271	17.422	29.3537	19.5593	16.42	19.7459	7.46961	28.2063	20.7749	43.1615	36.5507	16.2338	19.8968	13.4752	33.4176	0	2.8162	0	0	0	0	0	0	0	0	0	0	0	0
circ_00886_NSD1	chr5:176636636-176639196	+	NSD1	.	1	2560	2560	1	1	1	hsa_circ_0075161	0	0	8.9837	5.57998	0	8.68734	6.32481	14.3739	6.19586	8.23686	8.71102	0	8.38254	0	19.7459	33.6132	20.1474	11.8713	20.7815	0	22.9979	0	5.77507	8.91137	0	0	0	0	0	0	0	0	0	0	0	0	0	0
circ_00640_TRIM33	chr1:115005725-115007010	-	TRIM33	.	3	397	1285	0.308949	1	1	hsa_circ_0004127	5.78181	16.9515	11.2296	26.0399	14.2832	10.4248	10.5413	4.10684	21.6855	8.23686	27.8753	17.123	47.5011	13.136	0	0	12.0884	14.8392	11.19	0	10.8225	0	13.4752	15.5949	0	0	0	0	4.25783	0	0	0	0	0	0	0	0	0
circ_00427_EYA3	chr1:28362054-28384605	-	EYA3	.	5	429	22551	0.0190235	1	1	hsa_circ_0007895	30.8363	21.1894	6.73778	7.43997	11.9026	20.8496	18.9744	20.5342	15.4896	15.297	19.1642	9.78458	44.7069	22.988	14.8094	11.2044	40.2947	8.90351	22.3801	19.4937	5.41127	0	13.4752	6.68353	0	0	0	0	0	0	0	0	0	0	0	0	0	0
circ_00328_CSPP1	chr8:68044185-68049838	+	CSPP1	.	2	278	5653	0.0491774	1	1	hsa_circ_0003388	17.3454	7.06315	29.197	14.8799	16.6637	26.062	0	18.4808	18.5876	20.0038	13.9376	22.0153	55.8836	55.8279	24.6823	7.46961	32.2358	47.4854	20.7815	31.6773	22.9979	25.5816	23.1003	26.7341	0	0	0	0	0	0	0	0	0	0	0	0	0	0
circ_00074_SDF4	chr1:1158623-1159348	-	SDF4	.	2	251	725	0.346207	1	1	hsa_circ_0000002	52.0363	96.0588	33.6889	40.9198	35.7079	29.537	40.0571	32.8547	61.9586	67.0716	60.9771	22.0153	131.326	95.2358	46.8964	20.5414	92.6779	68.2602	81.5273	114.526	73.0522	204.653	44.2756	53.4682	0	4.2243	0	5.47562	4.25783	6.77619	8.92246	11.1099	4.95928	0	5.90162	2.97925	0	5.55561
circ_01075_FOCAD	chr9:20819794-20874806	+	FOCAD	.	8	862	55012	0.0156693	1	1	hsa_circ_0003782	7.70909	15.5389	0	9.29997	4.76105	0	0	0	0	5.88347	0	0	39.1185	29.5559	4.93646	14.9392	0	0	7.99288	4.87343	9.46973	0	23.1003	8.91137	0	0	0	0	0	0	0	0	0	0	0	0	0	0
circ_00619_UBAP2	chr9:33986757-33998862	-	UBAP2	.	4	421	12105	0.034779	1	1	hsa_circ_0001852	0	15.5389	4.49185	7.43997	7.14158	17.3747	6.32481	4.10684	6.19586	8.23686	8.71102	9.78458	39.1185	6.56799	9.87293	3.73481	20.1474	23.7427	17.5843	9.74686	12.1754	5.68481	23.1003	8.91137	0	0	0	0	0	0	0	0	0	0	2.95081	0	0	0
circ_00606_PREX2	chr8:68934270-68973014	+	PREX2	.	8	1003	38744	0.0258879	1	1	hsa_circ_0137010	7.70909	7.06315	29.197	11.16	7.14158	27.7995	0	16.4274	18.5876	7.06017	10.4532	0	8.38254	13.136	7.4047	13.0718	12.0884	14.8392	20.7815	17.057	5.41127	5.68481	9.62512	13.3671	0	0	0	0	0	0	0	0	0	0	0	0	0	0
circ_02043_TRMT11	chr6:126314902-126334247	+	TRMT11	.	10	1067	19345	0.0551564	1	1	hsa_circ_0077789	3.85454	7.06315	8.9837	3.71999	4.76105	3.47494	4.21654	4.10684	0	0	0	0	0	9.85198	0	7.46961	0	11.8713	7.99288	4.87343	0	0	3.85005	0	0	0	0	0	0	0	0	0	0	0	0	0	0	0
circ_00770_ADGRL3	chr4:62362838-62363066	+	ADGRL3	.	1	228	228	1	1	1	hsa_circ_0069859	3.85454	0	0	5.57998	9.5221	13.8997	14.7579	0	6.19586	9.41355	6.96881	7.33843	50.2952	42.6919	0	9.33701	32.2358	0	14.3872	17.057	9.46973	0	5.77507	13.3671	0	0	0	0	0	0	0	0	0	0	0	0	0	0
circ_00495_VPS16	chr20:2944917-2945848	+	VPS16	.	2	421	931	0.452202	1	1	hsa_circ_0006117	5.78181	11.301	8.9837	18.5999	19.0442	29.537	0	14.3739	6.19586	10.5902	10.4532	9.78458	33.5302	39.4079	9.87293	13.0718	12.0884	11.8713	9.59145	19.4937	10.8225	0	25.0253	0	0	4.2243	0	0	0	0	0	0	0	0	0	0	0	0
circ_00042_ERC1	chr12:1399017-1481143	+	ERC1	.	2	306	82126	0.003726	1	1	hsa_circ_0024997	119.491	43.7915	69.6237	66.9597	57.1326	60.8114	56.9233	96.5107	49.5669	65.8949	88.8524	58.7075	259.859	183.904	54.3011	52.2873	157.149	68.2602	67.1402	116.962	85.2275	59.6905	78.926	86.8858	0	7.0405	0	0	0	9.03493	0	0	0	6.61245	2.95081	2.97925	10.3423	5.55561
circ_02026_DGKE	chr17:54926056-54934026	+	DGKE	.	3	324	7970	0.0406524	1	0	hsa_circ_0003108	9.63636	0	15.7215	5.57998	4.76105	6.94987	0	0	0	0	0	0	16.7651	0	0	0	8.05895	0	0	7.31014	0	0	9.62512	4.45568	0	0	0	0	0	0	0	0	0	0	0	0	0	0
circ_00974_BROX	chr1:222897433-222898897	+	BROX	.	2	179	1464	0.122268	1	1	hsa_circ_0003413	0	18.3642	0	0	0	8.68734	0	0	0	8.23686	5.22661	9.78458	25.1476	62.3959	7.4047	3.73481	28.2063	11.8713	7.99288	9.74686	5.41127	31.2664	3.85005	6.68353	0	7.0405	0	0	4.25783	0	0	0	0	0	0	0	0	0
circ_01202_SH3GL3	chr15:84228004-84278218	+	SH3GL3	.	8	990	50214	0.0197156	1	1	hsa_circ_0104728	9.63636	8.47577	6.73778	5.57998	9.5221	5.21241	6.32481	8.21368	0	7.06017	12.1954	14.6769	5.58836	0	0	0	12.0884	20.7749	7.99288	9.74686	16.2338	0	9.62512	4.45568	0	0	0	0	0	0	0	0	0	0	0	0	0	0
circ_00363_CARNMT1	chr9:77611362-77632364	-	CARNMT1	C9orf41-AS1	5	794	21002	0.0378059	1	1	hsa_circ_0087220	23.1273	5.65052	24.7052	31.6199	11.9026	29.537	8.43307	34.9081	18.5876	12.9436	26.1331	24.4614	39.1185	45.9759	17.2776	18.674	16.1179	14.8392	19.1829	24.3671	27.0564	22.7392	25.0253	8.91137	0	0	0	0	0	0	0	0	0	0	0	2.97925	0	0
circ_00981_LRBA	chr4:151682934-151729550	-	LRBA	.	4	340	46616	0.0072936	1	1	hsa_circ_0071185	13.4909	5.65052	17.9674	3.71999	0	8.68734	0	14.3739	0	0	12.1954	12.2307	19.5593	16.42	7.4047	0	16.1179	14.8392	6.3943	0	21.6451	0	17.3252	15.5949	0	0	0	0	0	0	0	0	0	0	0	0	0	0
circ_00932_ARHGAP26	chr5:142434003-142526946	+	ARHGAP26	.	6	703	92943	0.0075638	1	1	hsa_circ_0074373	7.70909	15.5389	6.73778	5.57998	11.9026	5.21241	0	6.16026	12.3917	4.70678	10.4532	7.33843	22.3534	0	22.2141	7.46961	0	0	7.99288	12.1836	14.881	8.52721	5.77507	20.0506	0	0	0	0	0	0	0	0	0	0	0	0	0	0
circ_00063_UBAP2	chr9:33971648-33973235	-	UBAP2	.	2	159	1587	0.100189	1	1	hsa_circ_0001851	53.9636	149.739	13.4756	46.4998	109.504	13.8997	59.0315	18.4808	77.4482	90.6055	81.8836	34.246	111.767	98.5198	49.3646	61.6243	88.6484	38.5819	49.5558	46.2976	43.2902	133.593	59.6758	84.658	7.57865	16.8972	0	9.12604	0	0	0	8.88792	0	8.81661	13.7704	4.46888	5.17114	5.55561
circ_01095_REV3L	chr6:111708967-111795682	-	REV3L	.	10	1192	86715	0.0137462	1	0	hsa_circ_0130363	9.63636	15.5389	8.9837	5.57998	0	8.68734	0	0	0	8.23686	0	12.2307	0	0	12.3412	7.46961	24.1768	11.8713	22.3801	12.1836	16.2338	0	23.1003	13.3671	0	0	0	0	0	0	0	0	0	0	0	0	0	0
circ_00325_ZNF148	chr3:125032151-125050082	-	ZNF148	.	3	566	17931	0.0315654	1	1	hsa_circ_0001333	34.6909	11.301	33.6889	20.4599	14.2832	20.8496	16.8661	10.2671	12.3917	16.4737	24.3909	22.0153	25.1476	36.1239	7.4047	14.9392	24.1768	47.4854	17.5843	9.74686	29.762	14.212	23.1003	28.9619	0	2.8162	0	0	0	0	0	0	0	0	1.96721	0	0	0
circ_00195_FUT8	chr14:66028054-66028484	+	FUT8	.	1	430	430	1	1	1	hsa_circ_0003028	17.3454	16.9515	31.443	27.8999	45.23	26.062	25.2992	20.5342	12.3917	37.6542	45.2973	29.3537	55.8836	105.088	34.5552	31.7458	44.3242	26.7105	47.9573	43.8609	39.2317	65.3753	34.6504	26.7341	0	5.6324	5.04081	0	0	0	0	0	0	0	1.96721	0	0	0
circ_01661_CACUL1	chr10:120445494-120467099	-	CACUL1	.	6	658	21605	0.0304559	1	0	hsa_circ_0092845	7.70909	12.7137	11.2296	0	7.14158	5.21241	0	4.10684	9.29379	0	5.22661	9.78458	0	9.85198	0	0	0	0	6.3943	9.74686	9.46973	0	9.62512	0	0	0	0	0	0	0	0	0	0	0	0	0	0	0
circ_00489_ZCCHC11	chr1:52959282-52975384	-	ZCCHC11	.	4	436	16102	0.0270774	1	1	hsa_circ_0003632	9.63636	25.4273	15.7215	7.43997	16.6637	10.4248	21.0827	6.16026	21.6855	24.7106	19.1642	7.33843	47.5011	32.8399	12.3412	29.8784	0	17.807	9.59145	7.31014	16.2338	34.1088	11.5501	0	0	0	0	0	0	0	0	0	0	0	0	0	0	0
circ_00122_MLIP	chr6:54013853-54067031	+	MLIP	.	7	501	53178	0.0094212	1	1	hsa_circ_0131933	73.2363	32.4905	35.9348	61.3798	16.6637	27.7995	29.5158	49.2821	27.8814	65.8949	55.7505	24.4614	106.179	203.608	78.9834	50.4199	32.2358	17.807	60.7459	63.3546	70.3465	0	84.7011	37.8733	0	5.6324	0	0	0	0	0	0	0	0	4.91802	0	0	0
circ_00284_DZIP3	chr3:108366789-108391503	+	DZIP3	.	8	797	24714	0.0322489	1	1	hsa_circ_0121427	13.4909	31.0778	13.4756	13.02	21.4247	0	12.6496	16.4274	18.5876	32.9474	36.5863	22.0153	44.7069	26.272	0	18.674	52.3831	62.3246	43.1615	19.4937	33.8205	0	34.6504	26.7341	0	0	0	0	0	0	0	0	0	0	2.95081	0	0	0
circ_01092_DLG1	chr3:196817782-196846401	-	DLG1	.	4	496	28619	0.0173311	1	1	hsa_circ_0008583	9.63636	8.47577	4.49185	9.29997	0	15.6372	12.6496	4.10684	0	5.88347	15.6798	0	11.1767	6.56799	7.4047	0	16.1179	11.8713	6.3943	4.87343	4.05845	0	9.62512	4.45568	0	2.8162	0	0	0	0	0	0	0	0	0	0	0	0
circ_02025_FAM73A	chr1:78324622-78327007	+	FAM73A	.	4	378	2385	0.158491	1	1	hsa_circ_0000088	3.85454	5.65052	6.73778	0	4.76105	3.47494	0	0	0	0	0	0	0	0	4.93646	5.60221	0	0	4.79573	4.87343	16.2338	5.68481	7.7001	6.68353	0	0	0	0	0	0	0	0	0	0	0	0	0	0
circ_01358_HPS5	chr11:18312988-18313566	-	HPS5	.	1	578	578	1	1	1	hsa_circ_0000279	3.85454	0	20.2133	9.29997	7.14158	6.94987	0	6.16026	0	2.35339	0	9.78458	16.7651	9.85198	0	0	0	0	0	4.87343	2.70564	0	13.4752	4.45568	0	0	0	0	0	0	0	0	0	0	0	0	0	5.55561
circ_00727_EVI5	chr1:93070863-93101893	-	EVI5	.	5	678	31030	0.0218498	1	1	hsa_circ_0013167	13.4909	15.5389	13.4756	13.02	7.14158	19.1122	6.32481	8.21368	6.19586	8.23686	19.1642	14.6769	5.58836	0	4.93646	0	12.0884	8.90351	12.7886	9.74686	20.2923	0	17.3252	15.5949	0	0	0	0	0	0	0	0	0	0	0	0	0	0
circ_01088_intergenic	chr7:131252143-131257267	+	.	.	0	0	5124	0	1	0	hsa_circ_0133320	19.2727	4.23789	4.49185	14.8799	9.5221	6.94987	4.21654	0	0	0	20.9064	7.33843	0	9.85198	0	7.46961	24.1768	8.90351	6.3943	12.1836	6.76409	0	17.3252	11.1392	0	0	0	0	0	0	0	0	0	0	0	0	0	0
circ_00667_UBA2	chr19:34921480-34925873	+	UBA2	.	4	321	4393	0.0730708	1	1	hsa_circ_0005325	5.78181	8.47577	0	0	0	6.94987	0	14.3739	0	11.7669	6.96881	9.78458	64.2662	55.8279	0	5.60221	8.05895	32.6462	19.1829	24.3671	18.9395	19.8968	0	13.3671	0	0	0	0	0	0	0	0	0	0	0	0	0	0
circ_01006_ATP9B	chr18:76953182-77014467	+	ATP9B	.	4	395	61285	0.0064453	1	0	.	0	9.8884	0	0	0	8.68734	6.32481	6.16026	9.29379	11.7669	5.22661	17.123	8.38254	22.988	19.7459	7.46961	12.0884	5.93567	11.19	9.74686	4.05845	0	11.5501	11.1392	0	0	0	0	0	0	0	0	0	0	0	0	0	0
circ_00760_HDAC9	chr7:18705835-18706099	+	HDAC9	.	1	264	264	1	1	1	hsa_circ_0007904	15.4182	9.8884	4.49185	16.7399	4.76105	8.68734	6.32481	10.2671	0	5.88347	6.96881	0	11.1767	36.1239	12.3412	7.46961	8.05895	14.8392	20.7815	7.31014	9.46973	54.0057	11.5501	11.1392	0	0	0	0	0	0	0	0	0	0	0	0	0	0
circ_00410_intergenic	chr15:101104896-101105470	-	.	.	0	0	574	0	1	0	hsa_circ_0003007	17.3454	0	13.4756	16.7399	28.5663	13.8997	6.32481	0	9.29379	14.1203	15.6798	9.78458	125.738	59.1119	12.3412	14.9392	28.2063	14.8392	20.7815	19.4937	20.2923	54.0057	0	24.5063	0	0	0	0	0	0	0	0	0	0	0	0	0	0
circ_00946_IBTK	chr6:82923943-82924546	-	IBTK	.	1	603	603	1	1	1	hsa_circ_0132391	3.85454	7.06315	11.2296	24.1799	4.76105	6.94987	6.32481	0	12.3917	0	15.6798	0	36.3243	16.42	4.93646	20.5414	0	0	7.99288	7.31014	8.11691	0	15.4002	22.2784	0	0	0	0	0	0	0	0	0	0	0	0	0	0
circ_01221_FTO	chr16:53878066-53922863	+	FTO	.	4	488	44797	0.0108936	1	1	hsa_circ_0039398	7.70909	4.23789	8.9837	0	9.5221	0	8.43307	6.16026	12.3917	4.70678	13.9376	0	19.5593	19.704	0	11.2044	16.1179	0	4.79573	0	5.41127	19.8968	13.4752	4.45568	0	0	0	0	0	0	0	0	0	0	0	0	0	0
circ_00144_MBOAT2	chr2:9048750-9098771	-	MBOAT2	.	3	320	50021	0.0063973	1	1	hsa_circ_0000972	30.8363	15.5389	20.2133	57.6598	61.8937	31.2744	27.4075	24.641	15.4896	31.7707	38.3285	48.9229	111.767	108.372	19.7459	22.4088	52.3831	32.6462	41.563	38.9874	73.0522	0	28.8754	75.7466	0	0	0	0	4.25783	0	0	0	0	0	0	0	0	0
circ_00045_CSNK1G3	chr5:122881110-122893258	+	CSNK1G3	.	3	536	12148	0.0441225	1	1	hsa_circ_0001522	92.509	98.884	56.1481	42.7798	49.991	71.2362	44.2736	57.4958	55.7627	50.5979	92.3368	61.1536	268.241	177.336	91.3246	100.84	64.4716	86.0672	86.3231	70.6647	110.931	0	103.951	100.253	4.54719	5.6324	0	3.65041	4.25783	0	3.56899	0	0	0	3.93441	4.46888	0	0
circ_00079_FTO	chr16:53907697-53922863	+	FTO	.	3	344	15166	0.0226823	1	1	hsa_circ_0005941	34.6909	72.0441	58.3941	76.2597	47.6105	85.136	27.4075	63.656	46.4689	45.8911	69.6881	46.4767	203.975	91.9518	37.0235	50.4199	76.56	62.3246	41.563	26.8039	59.524	54.0057	51.9757	62.3796	4.54719	4.2243	0	0	0	0	0	0	0	0	3.93441	2.97925	5.17114	0
circ_00910_PHF14	chr7:11091238-11101712	+	PHF14	.	3	342	10474	0.0326523	1	1	hsa_circ_0133036	7.70909	0	0	5.57998	7.14158	6.94987	0	8.21368	0	10.5902	13.9376	17.123	19.5593	16.42	7.4047	14.9392	16.1179	11.8713	4.79573	7.31014	0	0	7.7001	6.68353	0	0	0	0	0	0	0	0	0	0	0	0	0	0
circ_00456_MBOAT2	chr2:9079949-9098771	-	MBOAT2	.	2	224	18822	0.011901	1	0	hsa_circ_0000973	13.4909	24.0147	8.9837	24.1799	0	15.6372	0	0	24.7834	12.9436	13.9376	7.33843	41.9127	42.6919	22.2141	7.46961	16.1179	14.8392	36.7672	29.2406	17.5866	0	19.2502	15.5949	0	0	0	0	0	0	0	0	0	0	0	0	0	0
circ_00986_CCNY	chr10:35805450-35819171	+	CCNY	.	4	315	13721	0.0229575	1	1	hsa_circ_0000235	9.63636	2.82526	4.49185	7.43997	4.76105	3.47494	0	8.21368	0	11.7669	3.48441	0	39.1185	36.1239	12.3412	5.60221	28.2063	14.8392	12.7886	14.6203	5.41127	0	0	15.5949	0	0	0	0	0	0	0	0	0	0	0	0	0	0
circ_00197_FAF1	chr1:51121113-51210447	-	FAF1	.	4	377	89334	0.0042201	1	1	hsa_circ_0004619	32.7636	39.5536	35.9348	42.7798	16.6637	19.1122	14.7579	32.8547	12.3917	45.8911	36.5863	29.3537	97.7963	49.2599	14.8094	39.2155	36.2653	35.614	35.1687	46.2976	25.7035	42.6361	30.8004	20.0506	0	0	0	0	4.25783	0	0	0	0	0	0	0	0	0
circ_00768_NEBL	chr10:21169722-21188379	-	NEBL	.	5	877	18657	0.0470065	1	0	hsa_circ_0093300	7.70909	0	8.9837	3.71999	0	3.47494	6.32481	32.8547	0	9.41355	6.96881	4.89229	13.9709	19.704	9.87293	5.60221	20.1474	20.7749	7.99288	9.74686	16.2338	8.52721	28.8754	8.91137	0	0	0	5.47562	0	0	0	0	0	0	1.96721	0	0	0
circ_00221_SCLT1	chr4:129857809-129880932	-	SCLT1	.	7	960	23123	0.0415171	1	1	hsa_circ_0070959	15.4182	35.3157	40.4267	20.4599	19.0442	15.6372	27.4075	26.6945	12.3917	32.9474	41.8129	22.0153	41.9127	9.85198	9.87293	18.674	28.2063	77.1637	52.753	19.4937	28.4092	0	28.8754	31.1898	0	0	0	0	0	0	0	0	0	0	0	0	0	0
circ_00201_RANBP17	chr5:170610198-170632616	+	RANBP17	.	4	338	22418	0.0150772	1	0	hsa_circ_0003718	25.0545	16.9515	74.1155	29.7599	35.7079	24.3246	59.0315	43.1218	18.5876	25.8873	24.3909	36.6922	117.356	78.8159	32.087	11.2044	72.5305	59.3567	35.1687	29.2406	29.762	45.4785	38.5005	33.4176	0	0	0	0	0	4.51746	0	0	4.95928	0	0	0	0	0
circ_01398_ARHGAP26	chr5:142434003-142513670	+	ARHGAP26	.	5	552	79667	0.0069288	1	1	hsa_circ_0074372	5.78181	4.23789	11.2296	13.02	0	3.47494	0	0	9.29379	0	6.96881	0	16.7651	0	12.3412	0	20.1474	8.90351	9.59145	4.87343	10.8225	0	5.77507	0	0	0	0	0	0	0	0	0	0	0	0	0	0	0
circ_00448_VPS13C	chr15:62221699-62223458	-	VPS13C	.	2	418	1759	0.237635	1	1	hsa_circ_0004456	19.2727	21.1894	17.9674	9.29997	16.6637	12.1623	12.6496	16.4274	21.6855	10.5902	13.9376	17.123	30.736	19.704	9.87293	0	64.4716	23.7427	22.3801	14.6203	14.881	0	26.9503	24.5063	0	0	0	0	0	0	0	0	0	0	0	0	0	0
circ_00528_PIKFYVE	chr2:209209834-209212747	+	PIKFYVE	.	3	347	2913	0.119121	1	1	hsa_circ_0001097	13.4909	22.6021	4.49185	5.57998	9.5221	24.3246	6.32481	24.641	9.29379	17.6504	20.9064	9.78458	27.9418	29.5559	12.3412	9.33701	12.0884	11.8713	17.5843	29.2406	17.5866	8.52721	7.7001	17.8227	0	4.2243	0	0	0	0	0	0	0	0	2.95081	0	0	0
circ_00569_BIVM	chr13:103459495-103486902	+	BIVM	.	7	1243	27407	0.0453534	1	1	hsa_circ_0099805	7.70909	2.82526	17.9674	20.4599	0	19.1122	18.9744	8.21368	15.4896	20.0038	10.4532	24.4614	5.58836	0	12.3412	7.46961	12.0884	8.90351	33.5701	41.4241	8.11691	0	19.2502	20.0506	0	0	0	0	0	0	0	0	0	0	0	0	0	0
circ_00101_CDYL2	chr16:80718434-80719026	-	CDYL2	.	1	592	592	1	1	1	hsa_circ_0004087	52.0363	63.5683	24.7052	24.1799	23.8053	29.537	21.0827	45.1752	55.7627	55.3046	43.5551	26.9076	142.503	72.2479	39.4917	39.2155	20.1474	94.9708	97.5131	112.089	35.1733	93.7993	51.9757	31.1898	0	7.0405	0	7.30083	0	0	0	0	0	0	3.93441	5.9585	0	0
circ_00462_PACRGL	chr4:20706088-20715162	+	PACRGL	.	6	625	9074	0.0688781	1	1	hsa_circ_0125987	9.63636	16.9515	6.73778	3.71999	19.0442	12.1623	8.43307	12.3205	18.5876	18.8271	15.6798	12.2307	83.8254	42.6919	9.87293	18.674	12.0884	14.8392	28.7744	9.74686	10.8225	0	23.1003	8.91137	0	0	0	0	0	0	0	0	0	0	0	0	0	0
circ_01497_NALCN	chr13:102029050-102051516	-	NALCN	.	5	683	22466	0.0304015	1	1	hsa_circ_0099765	0	8.47577	0	5.57998	19.0442	6.94987	0	6.16026	0	2.35339	17.422	7.33843	30.736	6.56799	0	9.33701	0	0	7.99288	7.31014	0	0	3.85005	8.91137	0	0	0	0	0	0	0	0	0	0	0	0	0	0
circ_00559_STX18-AS1	chr4:4650703-4651269	+	STX18-AS1	.	2	303	566	0.535336	1	1	hsa_circ_0009031	15.4182	21.1894	13.4756	16.7399	11.9026	15.6372	0	6.16026	9.29379	12.9436	13.9376	7.33843	16.7651	6.56799	14.8094	9.33701	0	17.807	14.3872	26.8039	24.3507	0	23.1003	26.7341	0	0	0	0	0	0	0	0	0	0	0	0	0	0
circ_00352_CSPP1	chr8:68018139-68028357	+	CSPP1	.	4	432	10218	0.0422783	1	1	hsa_circ_0001806	44.3272	7.06315	8.9837	9.29997	16.6637	27.7995	0	20.5342	15.4896	25.8873	26.1331	4.89229	55.8836	65.6799	14.8094	14.9392	32.2358	32.6462	14.3872	31.6773	12.1754	51.1633	23.1003	13.3671	0	0	0	0	0	0	0	0	0	0	2.95081	0	0	0
circ_01582_NRXN1	chr2:50692579-50765774	-	NRXN1	.	8	1605	73195	0.0219277	1	1	hsa_circ_0120252	0	4.23789	0	0	4.76105	6.94987	10.5413	12.3205	0	5.88347	13.9376	9.78458	16.7651	0	0	0	0	0	3.19715	9.74686	4.05845	8.52721	19.2502	8.91137	0	0	0	0	0	0	0	0	0	0	0	0	0	0
circ_00003_SLC8A1	chr2:40655612-40657444	-	SLC8A1	.	1	1832	1832	1	1	1	hsa_circ_0000994	474.109	429.439	664.794	494.758	333.274	274.52	640.914	761.819	334.576	493.035	440.778	428.075	399.568	266.004	523.265	397.757	660.833	593.567	605.86	779.749	516.776	150.647	714.184	387.645	12.1258	53.5078	17.6429	10.9512	10.6446	0	17.8449	17.7758	14.8779	15.4291	34.4261	19.3651	15.5134	27.7781
circ_00414_KLHL8	chr4:88116475-88116842	-	KLHL8	.	1	367	367	1	1	1	hsa_circ_0002538	19.2727	11.301	11.2296	22.3199	16.6637	12.1623	0	16.4274	6.19586	14.1203	22.6486	12.2307	81.0312	59.1119	12.3412	33.6132	16.1179	14.8392	17.5843	4.87343	12.1754	11.3696	34.6504	15.5949	0	0	0	0	0	0	0	0	0	0	0	0	0	0
circ_00846_ZC3H6	chr2:113057425-113057606	+	ZC3H6	.	1	181	181	1	1	1	hsa_circ_0001062	3.85454	18.3642	6.73778	0	14.2832	6.94987	0	8.21368	0	4.70678	10.4532	4.89229	53.0894	59.1119	4.93646	7.46961	0	35.614	7.99288	12.1836	12.1754	0	5.77507	6.68353	0	0	0	0	0	0	0	0	0	0	0	0	0	0
circ_00062_SLC8A1	chr2:40366540-40405633	-	SLC8A1	SLC8A1-AS1	9	841	39093	0.0215128	1	1	hsa_circ_0120050	77.0909	83.3451	49.4104	70.6797	54.7521	57.3365	44.2736	71.8697	34.0772	45.8911	97.5634	48.9229	131.326	105.088	66.6423	26.1436	104.766	74.1959	79.9288	116.962	75.7578	62.5329	98.1762	73.5188	0	9.8567	0	0	0	4.51746	0	6.66594	4.95928	0	3.93441	0	0	8.33342
circ_00740_LRRC7	chr1:70518708-70555502	+	LRRC7	.	3	435	36794	0.0118226	1	1	hsa_circ_0114013	9.63636	2.82526	13.4756	11.16	11.9026	3.47494	6.32481	8.21368	6.19586	9.41355	15.6798	14.6769	41.9127	6.56799	4.93646	3.73481	16.1179	14.8392	7.99288	9.74686	2.70564	19.8968	17.3252	8.91137	3.03146	0	0	0	0	0	0	0	0	0	0	0	0	0
circ_00377_MPP6	chr7:24663281-24708279	+	MPP6	.	8	1116	44998	0.0248011	1	0	hsa_circ_0133996	0	11.301	13.4756	24.1799	14.2832	12.1623	8.43307	20.5342	0	10.5902	47.0395	9.78458	8.38254	9.85198	9.87293	20.5414	36.2653	20.7749	27.1758	17.057	39.2317	11.3696	19.2502	11.1392	0	0	0	0	0	0	0	0	0	0	2.95081	0	0	0
circ_00549_MCTP1	chr5:94224583-94248681	-	MCTP1	.	4	583	24098	0.0241929	1	1	hsa_circ_0001512	17.3454	18.3642	15.7215	16.7399	7.14158	13.8997	4.21654	0	9.29379	10.5902	20.9064	22.0153	22.3534	16.42	17.2776	13.0718	24.1768	0	22.3801	12.1836	17.5866	0	15.4002	13.3671	0	4.2243	0	0	0	0	0	0	0	0	0	0	0	0
circ_01258_SETD2	chr3:47139444-47144913	-	SETD2	.	3	303	5469	0.0554032	1	1	hsa_circ_0001289	0	5.65052	13.4756	0	16.6637	5.21241	0	0	0	2.35339	6.96881	0	19.5593	22.988	4.93646	9.33701	0	11.8713	4.79573	21.9304	8.11691	5.68481	5.77507	0	0	0	0	0	0	0	0	0	0	0	0	0	0	0
circ_00209_LRBA	chr4:151656409-151729550	-	LRBA	.	5	449	73141	0.0061388	1	1	hsa_circ_0071174	63.6	35.3157	22.4593	26.0399	9.5221	26.062	16.8661	22.5876	21.6855	29.4174	33.1019	9.78458	72.6487	49.2599	27.1505	13.0718	44.3242	17.807	33.5701	26.8039	25.7035	31.2664	30.8004	80.2023	4.54719	4.2243	0	0	0	0	0	0	0	0	1.96721	0	0	0
circ_00825_intergenic	chr8:67383664-67386173	+	.	.	0	0	2509	0	1	0	hsa_circ_0002562	0	11.301	8.9837	5.57998	0	6.94987	0	4.10684	6.19586	11.7669	8.71102	0	25.1476	16.42	0	16.8066	32.2358	29.6784	12.7886	14.6203	4.05845	22.7392	5.77507	8.91137	0	0	0	0	0	0	0	0	0	0	0	0	0	0
circ_00280_GLS	chr2:191765289-191789319	+	GLS	.	8	643	24030	0.0267582	1	1	hsa_circ_0001085	63.6	8.47577	13.4756	26.0399	23.8053	15.6372	18.9744	18.4808	37.1752	27.064	29.6175	31.7999	61.472	13.136	9.87293	7.46961	52.3831	11.8713	22.3801	19.4937	40.5845	0	30.8004	62.3796	0	0	0	0	0	0	0	0	0	0	0	0	0	0
circ_00577_DCUN1D4	chr4:52729602-52752804	+	DCUN1D4	.	5	389	23202	0.0167658	1	1	hsa_circ_0007928	11.5636	14.1263	8.9837	18.5999	14.2832	12.1623	4.21654	20.5342	15.4896	22.3572	19.1642	9.78458	39.1185	29.5559	0	7.46961	16.1179	14.8392	9.59145	14.6203	10.8225	19.8968	7.7001	22.2784	0	0	0	0	0	0	0	0	0	0	0	4.46888	0	0
circ_00796_CHD9	chr16:53289511-53308214	+	CHD9	.	6	938	18703	0.0501524	1	1	hsa_circ_0039366	7.70909	8.47577	4.49185	9.29997	16.6637	5.21241	0	8.21368	15.4896	10.5902	10.4532	7.33843	0	9.85198	0	14.9392	16.1179	14.8392	22.3801	19.4937	10.8225	19.8968	7.7001	8.91137	0	0	0	0	0	0	0	0	0	0	0	0	0	0
circ_00466_FAM117B	chr2:203620260-203624076	+	FAM117B	.	3	491	3816	0.128669	1	1	hsa_circ_0118701	30.8363	11.301	20.2133	0	7.14158	17.3747	4.21654	34.9081	21.6855	14.1203	8.71102	14.6769	13.9709	52.5439	12.3412	9.33701	28.2063	29.6784	15.9858	31.6773	20.2923	0	11.5501	17.8227	0	0	0	0	0	0	0	0	0	0	2.95081	0	0	0
circ_01419_OTUD7B	chr1:149931602-149936274	-	OTUD7B	.	2	241	4672	0.0515839	1	1	hsa_circ_0110723	3.85454	0	8.9837	3.71999	0	8.68734	6.32481	6.16026	6.19586	8.23686	10.4532	4.89229	19.5593	0	7.4047	5.60221	0	0	6.3943	0	4.05845	19.8968	3.85005	8.91137	0	0	0	0	0	0	0	0	0	0	0	0	0	0
circ_00008_RERE	chr1:8601272-8617582	-	RERE	.	3	308	16310	0.0188841	1	1	hsa_circ_0002158	271.745	227.433	235.822	251.099	261.858	271.045	210.827	248.464	195.17	257.696	444.262	163.892	726.487	564.847	224.609	281.978	499.655	359.108	369.271	353.324	252.977	71.0601	217.528	314.126	12.1258	21.1215	0	14.6017	6.38674	0	0	0	4.95928	6.61245	23.6065	2.97925	10.3423	8.33342
circ_00542_ANO5	chr11:22242642-22261230	+	ANO5	.	5	698	18588	0.0375511	1	1	hsa_circ_0095613	7.70909	4.23789	6.73778	16.7399	4.76105	13.8997	8.43307	4.10684	0	18.8271	20.9064	7.33843	55.8836	42.6919	17.2776	9.33701	16.1179	8.90351	15.9858	7.31014	21.6451	17.0544	15.4002	13.3671	0	0	0	0	0	0	0	0	0	0	0	0	0	0
circ_01212_CELF2	chr10:11207448-11259470	+	CELF2	.	2	280	52022	0.0053823	1	1	hsa_circ_0092638	0	4.23789	0	0	4.76105	0	0	10.2671	6.19586	16.4737	10.4532	0	22.3534	13.136	9.87293	13.0718	24.1768	5.93567	9.59145	7.31014	8.11691	0	5.77507	0	0	0	0	0	0	0	0	0	0	0	0	0	0	0
circ_00487_FAM73A	chr1:78267015-78280916	+	FAM73A	.	5	700	13901	0.0503561	1	1	hsa_circ_0002570	7.70909	22.6021	15.7215	14.8799	9.5221	13.8997	0	8.21368	0	22.3572	17.422	24.4614	13.9709	16.42	0	13.0718	12.0884	14.8392	17.5843	4.87343	28.4092	17.0544	9.62512	11.1392	0	0	0	0	0	0	0	0	0	0	3.93441	0	0	0
circ_00526_NTRK3	chr15:88472421-88483984	-	NTRK3	.	3	548	11563	0.0473925	1	1	hsa_circ_0036657	3.85454	16.9515	11.2296	11.16	21.4247	6.94987	0	10.2671	6.19586	8.23686	31.3597	7.33843	41.9127	13.136	14.8094	9.33701	28.2063	14.8392	7.99288	14.6203	10.8225	56.8481	15.4002	40.1012	0	0	0	0	0	0	0	0	0	0	0	0	0	0
circ_00257_AKT3	chr1:243776972-243859018	-	AKT3	.	6	650	82046	0.0079224	1	1	hsa_circ_0017251	19.2727	15.5389	15.7215	35.3399	26.1858	17.3747	10.5413	24.641	40.2731	17.6504	48.7817	31.7999	36.3243	29.5559	12.3412	26.1436	32.2358	32.6462	46.3587	21.9304	68.9937	0	19.2502	49.0125	0	2.8162	0	0	0	0	0	0	0	0	0	0	0	0
circ_00018_DNAJC6	chr1:65830317-65831879	+	DNAJC6	.	3	350	1562	0.224072	1	1	hsa_circ_0002454	185.018	264.162	128.018	106.02	178.539	267.57	177.095	32.8547	96.0358	156.5	155.056	100.292	231.917	249.584	96.261	87.7679	128.943	53.421	147.069	173.007	151.516	90.9569	105.876	126.987	4.54719	12.6729	0	0	8.51565	9.03493	0	6.66594	0	0	7.86883	11.917	0	0
circ_00709_RHOBTB3	chr5:95091099-95099324	+	RHOBTB3	.	2	479	8225	0.0582371	1	1	hsa_circ_0007444	7.70909	9.8884	20.2133	0	14.2832	0	0	0	0	8.23686	8.71102	9.78458	75.4429	42.6919	0	13.0718	12.0884	8.90351	0	4.87343	9.46973	39.7937	13.4752	22.2784	0	0	0	0	0	0	0	0	0	0	1.96721	0	0	0
circ_00187_GRHPR	chr9:37424841-37426651	+	GRHPR	.	3	321	1810	0.177348	1	1	hsa_circ_0001861	38.5454	36.7284	31.443	20.4599	26.1858	36.4868	27.4075	45.1752	21.6855	15.297	31.3597	29.3537	50.2952	91.9518	34.5552	13.0718	36.2653	29.6784	19.1829	12.1836	45.9958	119.381	23.1003	55.6961	0	0	5.04081	0	0	0	0	0	0	0	2.95081	0	0	0
circ_00838_ERC1	chr12:1136913-1137738	+	ERC1	.	1	825	825	1	1	1	hsa_circ_0000373	11.5636	2.82526	0	0	7.14158	3.47494	6.32481	4.10684	9.29379	10.5902	29.6175	9.78458	30.736	13.136	4.93646	5.60221	16.1179	29.6784	17.5843	12.1836	17.5866	0	0	11.1392	0	0	0	0	0	0	0	0	0	0	1.96721	0	0	0
circ_00013_SMARCA5	chr4:144464661-144465125	+	SMARCA5	.	2	269	464	0.579741	1	1	hsa_circ_0001445	217.782	406.837	157.215	96.7196	157.115	173.747	99.0886	151.953	157.994	222.395	235.198	105.184	407.95	262.72	111.07	173.668	237.739	237.427	258.969	277.785	247.566	125.066	154.002	245.063	3.03146	4.2243	7.56122	7.30083	4.25783	4.51746	5.35348	0	0	13.2249	23.6065	0	0	22.2225
circ_00992_ZMYM2	chr13:20632714-20641530	+	ZMYM2	.	7	960	8816	0.108893	1	1	hsa_circ_0029636	7.70909	4.23789	0	11.16	4.76105	8.68734	0	10.2671	0	7.06017	12.1954	9.78458	0	9.85198	17.2776	11.2044	20.1474	8.90351	12.7886	7.31014	13.5282	0	11.5501	13.3671	0	0	0	0	0	0	0	0	0	4.4083	1.96721	0	0	0
circ_00540_ABHD2	chr15:89656955-89698765	+	ABHD2	.	4	644	41810	0.015403	1	1	hsa_circ_0036683	9.63636	8.47577	13.4756	7.43997	9.5221	8.68734	6.32481	26.6945	6.19586	5.88347	31.3597	9.78458	27.9418	26.272	9.87293	11.2044	20.1474	26.7105	12.7886	12.1836	2.70564	14.212	15.4002	11.1392	0	0	0	5.47562	0	0	0	0	0	0	1.96721	0	0	0
circ_00474_SLC30A7	chr1:101379218-101440458	+	SLC30A7	.	6	665	61240	0.0108589	1	1	hsa_circ_0110181	34.6909	18.3642	6.73778	24.1799	9.5221	19.1122	8.43307	12.3205	0	5.88347	19.1642	17.123	44.7069	62.3959	22.2141	7.46961	0	23.7427	17.5843	26.8039	14.881	0	19.2502	24.5063	0	5.6324	0	0	0	0	0	0	0	0	2.95081	0	0	0
circ_00598_PHACTR3	chr20:58415423-58416590	+	PHACTR3	.	2	203	1167	0.17395	1	1	hsa_circ_0115524	9.63636	19.7768	13.4756	5.57998	9.5221	5.21241	0	6.16026	0	16.4737	15.6798	9.78458	47.5011	26.272	0	14.9392	12.0884	14.8392	15.9858	36.5507	4.05845	11.3696	5.77507	8.91137	0	2.8162	0	0	0	0	0	0	0	0	0	0	0	0
circ_00704_KLHL24	chr3:183368083-183369064	+	KLHL24	.	1	981	981	1	1	1	hsa_circ_0001369	3.85454	11.301	6.73778	13.02	14.2832	10.4248	10.5413	0	0	3.53008	13.9376	0	36.3243	13.136	4.93646	7.46961	28.2063	14.8392	28.7744	7.31014	14.881	19.8968	9.62512	0	0	0	0	0	0	0	0	0	0	0	0	0	0	0
circ_00041_PTK2	chr8:141749116-141762415	-	PTK2	.	5	493	13299	0.0370705	1	1	hsa_circ_0003171	88.6545	96.0588	78.6074	66.9597	92.8405	97.2982	59.0315	73.9231	61.9586	70.6017	106.274	102.738	198.387	177.336	64.174	78.4309	100.737	106.842	87.9216	85.285	102.814	150.647	88.5511	93.5694	9.09438	12.6729	5.04081	3.65041	10.6446	0	8.92246	4.44396	4.95928	0	8.85243	2.97925	0	11.1112
circ_01805_NRIP1	chr21:16363521-16415895	-	NRIP1	.	2	203	52374	0.003876	1	0	hsa_circ_0002711	3.85454	4.23789	8.9837	5.57998	0	6.94987	0	8.21368	0	3.53008	3.48441	4.89229	16.7651	16.42	0	0	8.05895	14.8392	3.19715	7.31014	0	0	3.85005	0	0	0	0	0	0	0	0	0	0	0	0	0	0	0
circ_00071_TULP4	chr6:158733082-158735300	+	TULP4	.	1	1609	2218	0.725428	1	0	hsa_circ_0131202	53.9636	97.4714	121.28	65.0998	83.3184	71.2362	69.5729	186.861	40.2731	31.7707	48.7817	83.1689	61.472	42.6919	49.3646	33.6132	84.6189	127.617	68.7387	65.7913	47.3486	62.5329	55.8257	33.4176	0	5.6324	0	9.12604	0	0	3.56899	0	0	4.4083	3.93441	0	0	0
circ_01931_AKT3	chr1:243708811-243778463	-	AKT3	.	6	690	69652	0.0099064	1	1	hsa_circ_0112773	0	0	0	3.71999	9.5221	0	0	6.16026	9.29379	3.53008	0	4.89229	0	0	4.93646	0	0	0	7.99288	7.31014	12.1754	0	15.4002	4.45568	0	0	0	0	0	0	0	0	0	0	0	0	0	0
circ_00758_PCNX1	chr14:71511849-71524441	+	PCNX1	.	7	985	12592	0.0782243	1	1	hsa_circ_0001997	17.3454	0	13.4756	11.16	11.9026	6.94987	6.32481	10.2671	0	3.53008	22.6486	4.89229	30.736	19.704	7.4047	7.46961	16.1179	11.8713	6.3943	14.6203	17.5866	14.212	13.4752	22.2784	0	0	0	0	0	0	0	0	0	0	0	0	0	0
circ_01727_ARHGAP26	chr5:142258938-142311690	+	ARHGAP26	.	8	795	52752	0.0150705	1	1	hsa_circ_0128191	5.78181	11.301	6.73778	0	9.5221	12.1623	4.21654	6.16026	0	0	0	7.33843	0	0	4.93646	0	0	0	6.3943	7.31014	4.05845	0	11.5501	4.45568	3.03146	2.8162	0	0	0	0	0	0	0	0	0	0	0	0
circ_00508_DGKB	chr7:14712553-14775819	-	DGKB	.	9	966	63266	0.0152689	1	1	hsa_circ_0133639	11.5636	12.7137	11.2296	3.71999	9.5221	12.1623	4.21654	8.21368	0	9.41355	17.422	17.123	41.9127	29.5559	37.0235	22.4088	8.05895	17.807	11.19	0	22.9979	39.7937	38.5005	22.2784	0	0	0	0	0	0	0	0	0	0	0	0	0	0
circ_00899_WWC3	chrX:10031484-10066619	+	WWC3	.	7	825	35135	0.0234809	1	1	hsa_circ_0001910	7.70909	7.06315	8.9837	11.16	11.9026	10.4248	0	10.2671	6.19586	0	8.71102	0	13.9709	22.988	0	13.0718	20.1474	26.7105	9.59145	12.1836	9.46973	0	7.7001	11.1392	0	0	0	0	0	0	0	0	0	0	1.96721	0	0	0
circ_00625_TMEM135	chr11:86778735-86782657	+	TMEM135	.	2	221	3922	0.0563488	1	1	hsa_circ_0023970	7.70909	7.06315	0	3.71999	9.5221	10.4248	10.5413	8.21368	0	17.6504	10.4532	9.78458	47.5011	45.9759	7.4047	14.9392	16.1179	8.90351	20.7815	4.87343	22.9979	14.212	0	8.91137	0	4.2243	0	0	0	0	0	0	0	0	0	0	0	0
circ_00185_ZNF362	chr1:33760537-33760906	+	ZNF362	.	2	238	369	0.644987	1	1	hsa_circ_0009027	38.5454	48.0294	20.2133	13.02	9.5221	20.8496	35.8406	28.7479	15.4896	41.1843	15.6798	22.0153	86.6196	59.1119	22.2141	50.4199	28.2063	23.7427	19.1829	31.6773	52.7599	22.7392	38.5005	11.1392	6.06292	14.081	0	7.30083	6.38674	0	0	6.66594	7.43893	0	9.83603	2.97925	0	0
circ_00345_TBC1D1	chr4:38091552-38104778	+	TBC1D1	.	3	507	13226	0.0383336	1	1	hsa_circ_0001402	25.0545	16.9515	24.7052	18.5999	7.14158	5.21241	0	14.3739	6.19586	9.41355	38.3285	19.5692	67.0603	55.8279	19.7459	13.0718	16.1179	14.8392	7.99288	24.3671	27.0564	19.8968	11.5501	22.2784	0	0	0	0	0	0	0	0	0	0	1.96721	0	0	0
circ_01268_ISPD	chr7:16255690-16317851	-	ISPD	ISPD-AS1	4	416	62161	0.0066923	1	1	hsa_circ_0133855	21.2	0	0	0	0	6.94987	0	0	0	4.70678	6.96881	0	55.8836	19.704	4.93646	9.33701	16.1179	0	3.19715	7.31014	6.76409	5.68481	3.85005	6.68353	0	0	0	0	0	0	0	0	0	0	0	0	0	0
circ_00060_VMP1	chr17:57808781-57816308	+	VMP1	.	4	440	7527	0.0584562	1	1	hsa_circ_0006508	88.6545	57.9178	69.6237	37.1999	66.6547	81.661	63.2481	59.5492	65.0565	77.6618	90.5946	75.8305	198.387	151.064	32.087	78.4309	96.7073	112.778	81.5273	75.5381	70.3465	144.963	38.5005	51.2404	3.03146	0	0	5.47562	8.51565	4.51746	0	0	7.43893	0	2.95081	4.46888	0	8.33342
circ_00035_UBE2K	chr4:39739039-39776553	+	UBE2K	.	4	336	37514	0.0089567	1	1	hsa_circ_0002590	121.418	122.899	89.837	68.8197	121.407	86.8734	71.6811	75.9765	89.84	103.549	144.603	70.9382	298.977	210.176	46.8964	42.9503	149.09	130.585	134.28	141.329	86.5804	127.908	77.001	69.0631	0	5.6324	0	0	0	0	0	4.44396	4.95928	0	5.90162	2.97925	0	0
circ_00113_UBAP2	chr9:33953282-33963789	-	UBAP2	.	4	377	10507	0.0358808	1	1	hsa_circ_0001847	55.8909	15.5389	20.2133	50.2198	47.6105	31.2744	27.4075	28.7479	37.1752	49.4212	57.4927	22.0153	128.532	118.224	59.2376	33.6132	84.6189	74.1959	46.3587	31.6773	70.3465	31.2664	30.8004	60.1517	4.54719	2.8162	0	0	0	0	3.56899	0	4.95928	0	10.8196	2.97925	0	0
circ_00595_CFAP43	chr10:105891088-105924058	-	CFAP43	.	14	1792	32970	0.0543524	1	1	hsa_circ_0092542	7.70909	0	6.73778	0	7.14158	10.4248	0	14.3739	9.29379	2.35339	3.48441	7.33843	0	0	14.8094	9.33701	8.05895	20.7749	19.1829	9.74686	13.5282	0	7.7001	8.91137	0	0	0	0	0	0	0	0	0	0	0	0	0	0
circ_01090_CAMK4	chr5:110679721-110730480	+	CAMK4	.	4	298	50759	0.0058709	1	1	hsa_circ_0127566	7.70909	2.82526	8.9837	5.57998	0	0	8.43307	8.21368	0	3.53008	5.22661	9.78458	50.2952	22.988	9.87293	13.0718	0	14.8392	4.79573	7.31014	2.70564	5.68481	5.77507	13.3671	0	0	0	0	0	0	0	0	0	0	0	0	0	0
circ_00056_ATRNL1	chr10:116879948-116975638	+	ATRNL1	.	9	1417	95690	0.0148082	1	1	hsa_circ_0092765	92.509	88.9956	94.3289	96.7196	42.8495	67.7613	44.2736	92.4039	68.1545	42.361	57.4927	68.492	61.472	55.8279	91.3246	48.5525	112.825	62.3246	145.47	138.893	131.223	22.7392	123.202	118.076	0	5.6324	0	3.65041	0	0	0	0	0	0	3.93441	0	0	0
circ_00741_SCAPER	chr15:77020935-77046289	-	SCAPER	.	3	440	25354	0.0173543	1	1	hsa_circ_0104589	15.4182	12.7137	0	7.43997	9.5221	5.21241	6.32481	10.2671	9.29379	18.8271	3.48441	7.33843	0	0	12.3412	13.0718	16.1179	17.807	15.9858	17.057	5.41127	11.3696	0	6.68353	0	0	0	0	0	0	0	0	0	0	0	0	0	0
circ_00836_LRP1B	chr2:141806554-141819842	-	LRP1B	.	4	776	13288	0.0583986	1	1	hsa_circ_0117481	13.4909	4.23789	6.73778	14.8799	0	13.8997	0	16.4274	0	8.23686	8.71102	7.33843	5.58836	6.56799	9.87293	5.60221	12.0884	17.807	22.3801	7.31014	12.1754	0	11.5501	0	3.03146	0	0	0	0	0	0	0	0	0	0	0	0	0
circ_00538_BBS9	chr7:33397466-33427756	+	BBS9	.	4	563	30290	0.018587	1	1	hsa_circ_0008336	19.2727	8.47577	0	11.16	14.2832	10.4248	10.5413	22.5876	0	21.1805	31.3597	14.6769	19.5593	22.988	24.6823	14.9392	20.1474	17.807	14.3872	7.31014	10.8225	11.3696	7.7001	8.91137	0	0	0	0	0	0	0	0	0	0	0	0	0	0
circ_00911_SHPRH	chr6:146240483-146254314	-	SHPRH	.	9	1162	13831	0.0840142	1	1	hsa_circ_0078143	13.4909	7.06315	8.9837	16.7399	4.76105	8.68734	0	8.21368	12.3917	9.41355	10.4532	9.78458	19.5593	9.85198	9.87293	11.2044	12.0884	11.8713	19.1829	21.9304	8.11691	5.68481	0	11.1392	0	0	0	0	0	0	0	0	0	0	0	0	0	0
circ_00555_PI4KA	chr22:21178613-21193019	-	PI4KA	.	3	300	14406	0.0208247	1	1	hsa_circ_0062397	26.9818	12.7137	4.49185	13.02	0	12.1623	10.5413	6.16026	12.3917	12.9436	5.22661	12.2307	36.3243	36.1239	12.3412	11.2044	40.2947	8.90351	12.7886	19.4937	10.8225	31.2664	11.5501	6.68353	0	0	0	0	0	0	0	0	0	0	0	0	0	0
circ_00586_MIR548AE2	chr16:48311248-48337216	+	MIR548AE2	.	4	554	25968	0.0213339	1	1	hsa_circ_0008558	9.63636	4.23789	6.73778	9.29997	9.5221	6.94987	0	20.5342	9.29379	5.88347	31.3597	24.4614	30.736	29.5559	12.3412	5.60221	12.0884	29.6784	4.79573	9.74686	28.4092	0	23.1003	8.91137	0	0	0	0	0	0	0	0	0	0	0	0	0	0
circ_00316_NALCN	chr13:101997616-102051516	-	NALCN	.	6	838	53900	0.0155473	1	1	hsa_circ_0099761	17.3454	12.7137	22.4593	18.5999	21.4247	19.1122	10.5413	16.4274	27.8814	17.6504	50.5239	63.5997	41.9127	26.272	41.9599	20.5414	16.1179	0	11.19	24.3671	24.3507	0	15.4002	33.4176	0	0	0	0	0	0	0	0	0	0	0	2.97925	0	0
circ_01391_UBAC2	chr13:99890680-99896878	+	UBAC2	MIR548AN	3	358	6198	0.0577606	1	1	hsa_circ_0030720	5.78181	9.8884	4.49185	5.57998	7.14158	10.4248	0	0	0	3.53008	6.96881	7.33843	11.1767	16.42	0	11.2044	0	0	4.79573	0	8.11691	0	5.77507	8.91137	0	0	0	0	0	0	0	0	0	0	0	0	0	0
circ_00596_STX1A	chr7:73114707-73115261	-	STX1A	.	2	218	554	0.393502	1	0	hsa_circ_0009012	25.0545	11.301	4.49185	9.29997	0	15.6372	8.43307	0	0	2.35339	24.3909	19.5692	8.38254	16.42	9.87293	7.46961	8.05895	5.93567	12.7886	17.057	17.5866	39.7937	7.7001	22.2784	0	2.8162	0	0	0	0	0	0	0	0	0	0	0	0
circ_01630_SPECC1	chr17:20135070-20135718	+	SPECC1	.	2	280	648	0.432099	1	1	hsa_circ_0106387	5.78181	8.47577	0	0	0	6.94987	8.43307	4.10684	0	4.70678	6.96881	0	0	6.56799	0	0	8.05895	11.8713	7.99288	0	0	5.68481	9.62512	11.1392	0	5.6324	0	0	0	9.03493	0	0	0	0	0	0	0	0
circ_00497_STK39	chr2:168920009-168931741	-	STK39	.	4	287	11732	0.024463	1	1	hsa_circ_0003279	5.78181	18.3642	33.6889	5.57998	19.0442	13.8997	16.8661	22.5876	0	10.5902	24.3909	4.89229	22.3534	32.8399	17.2776	5.60221	0	20.7749	6.3943	26.8039	12.1754	65.3753	13.4752	17.8227	0	0	0	0	0	0	0	0	0	0	1.96721	0	0	0
circ_00789_MAN1A2	chr1:117944807-117948267	+	MAN1A2	.	2	353	3460	0.102023	1	1	hsa_circ_0000116	0	14.1263	13.4756	13.02	11.9026	0	6.32481	8.21368	12.3917	4.70678	6.96881	12.2307	36.3243	6.56799	0	5.60221	12.0884	14.8392	11.19	14.6203	12.1754	22.7392	0	11.1392	0	0	0	0	0	0	0	0	0	0	0	0	0	0
circ_01749_intergenic	chr2:2840690-2842060	-	.	.	0	0	1370	0	1	0	hsa_circ_0119701	13.4909	4.23789	11.2296	5.57998	0	5.21241	0	0	0	0	3.48441	4.89229	5.58836	16.42	12.3412	7.46961	0	5.93567	0	12.1836	4.05845	0	15.4002	0	0	0	0	0	0	0	0	0	0	0	0	0	0	0
circ_00730_ZMYM2	chr13:20625572-20641530	+	ZMYM2	.	9	1161	15958	0.0727535	1	1	hsa_circ_0029633	9.63636	9.8884	15.7215	16.7399	28.5663	24.3246	14.7579	6.16026	9.29379	3.53008	19.1642	4.89229	13.9709	16.42	0	11.2044	16.1179	11.8713	3.19715	4.87343	17.5866	0	5.77507	11.1392	0	4.2243	0	0	0	0	0	0	0	0	1.96721	0	0	0
circ_00714_CAMSAP1	chr9:138773478-138774924	-	CAMSAP1	.	2	425	1446	0.293914	1	1	hsa_circ_0001900	21.2	9.8884	15.7215	16.7399	0	15.6372	0	0	0	12.9436	20.9064	19.5692	16.7651	13.136	7.4047	13.0718	0	0	22.3801	17.057	21.6451	5.68481	0	8.91137	0	4.2243	0	0	4.25783	0	0	0	0	6.61245	0	0	0	8.33342
circ_00908_GON4L	chr1:155823066-155823597	-	GON4L	.	1	531	531	1	1	1	hsa_circ_0000139	9.63636	8.47577	11.2296	7.43997	4.76105	5.21241	14.7579	8.21368	6.19586	4.70678	8.71102	0	0	9.85198	0	3.73481	8.05895	17.807	9.59145	19.4937	9.46973	19.8968	3.85005	13.3671	0	0	0	0	0	0	0	0	0	0	1.96721	0	0	0
circ_01220_FOXK2	chr17:80521229-80526077	+	FOXK2	.	2	343	4848	0.0707508	1	1	hsa_circ_0000816	17.3454	14.1263	0	3.71999	0	0	8.43307	4.10684	0	9.41355	13.9376	4.89229	11.1767	16.42	7.4047	5.60221	0	0	7.99288	17.057	2.70564	0	0	0	0	4.2243	0	0	4.25783	0	0	0	0	0	0	0	0	0
circ_01559_CACNA1B	chr9:140846725-140852139	+	CACNA1B	.	4	367	5414	0.0677872	1	1	hsa_circ_0138285	23.1273	8.47577	15.7215	0	7.14158	6.94987	10.5413	8.21368	0	4.70678	8.71102	0	8.38254	9.85198	0	0	12.0884	0	4.79573	4.87343	4.05845	0	0	8.91137	0	0	0	0	0	0	0	0	0	0	0	0	0	0
circ_00706_UNC79	chr14:93934016-93963632	+	UNC79	.	6	717	29616	0.0242099	1	1	hsa_circ_0102954	28.9091	0	13.4756	14.8799	16.6637	12.1623	12.6496	14.3739	6.19586	21.1805	22.6486	9.78458	13.9709	13.136	0	11.2044	0	8.90351	3.19715	0	17.5866	0	13.4752	20.0506	3.03146	2.8162	0	0	0	0	0	0	0	0	0	0	0	0
circ_00771_ATP9B	chr18:76953182-76974038	+	ATP9B	.	3	234	20856	0.0112198	1	1	hsa_circ_0003275	7.70909	5.65052	11.2296	5.57998	7.14158	12.1623	4.21654	0	0	7.06017	0	22.0153	47.5011	45.9759	4.93646	0	16.1179	11.8713	14.3872	9.74686	2.70564	17.0544	7.7001	8.91137	0	0	0	0	0	0	0	0	4.95928	0	0	0	0	0
circ_00472_SATB1-AS1	chr3:18504971-18568818	+	SATB1-AS1	.	5	503	63847	0.0078782	1	1	hsa_circ_0123034	23.1273	11.301	17.9674	24.1799	11.9026	15.6372	0	28.7479	15.4896	17.6504	12.1954	22.0153	30.736	45.9759	17.2776	22.4088	28.2063	26.7105	19.1829	24.3671	13.5282	0	26.9503	6.68353	0	4.2243	0	0	0	0	0	0	0	0	0	0	0	0
circ_00695_CYFIP2	chr5:156721791-156731374	+	CYFIP2	.	5	588	9583	0.0613587	1	1	hsa_circ_0074763	5.78181	5.65052	11.2296	9.29997	0	10.4248	14.7579	14.3739	0	20.0038	13.9376	17.123	5.58836	6.56799	14.8094	5.60221	16.1179	23.7427	9.59145	12.1836	9.46973	5.68481	13.4752	4.45568	0	0	0	0	0	0	0	0	0	0	0	0	0	0
circ_01000_PRRC2B	chr9:134312006-134314448	+	PRRC2B	.	2	176	2442	0.0720721	1	1	hsa_circ_0005871	5.78181	7.06315	8.9837	7.43997	0	0	10.5413	0	9.29379	2.35339	12.1954	0	39.1185	39.4079	9.87293	0	28.2063	5.93567	6.3943	7.31014	10.8225	0	0	8.91137	4.54719	2.8162	0	0	0	0	0	0	0	0	0	0	0	0
circ_01480_LRCH3	chr3:197557640-197566268	+	LRCH3	.	4	441	8628	0.0511127	1	1	hsa_circ_0006040	3.85454	5.65052	0	7.43997	0	10.4248	8.43307	6.16026	9.29379	3.53008	8.71102	0	0	0	0	7.46961	12.0884	8.90351	7.99288	12.1836	13.5282	0	0	4.45568	0	0	0	0	0	0	0	0	0	0	0	0	0	0
circ_00834_RELL1	chr4:37633006-37640126	-	RELL1	.	3	434	7120	0.0609551	1	1	hsa_circ_0001400	3.85454	0	4.49185	7.43997	9.5221	6.94987	0	12.3205	9.29379	12.9436	13.9376	17.123	33.5302	19.704	4.93646	11.2044	24.1768	11.8713	12.7886	9.74686	5.41127	11.3696	9.62512	8.91137	0	2.8162	0	0	0	0	0	0	0	0	0	2.97925	0	0
circ_01522_RASA2	chr3:141228409-141248644	+	RASA2	.	3	317	20235	0.0156659	1	0	hsa_circ_0001344	9.63636	2.82526	0	11.16	4.76105	5.21241	0	0	0	5.88347	10.4532	0	13.9709	0	0	9.33701	12.0884	8.90351	3.19715	9.74686	5.41127	34.1088	0	8.91137	0	0	0	0	0	0	0	0	0	0	0	0	0	0
circ_01013_SYNE1	chr6:152650864-152653025	-	SYNE1	.	1	2161	2161	1	1	1	hsa_circ_0078328	0	11.301	0	5.57998	7.14158	5.21241	0	16.4274	9.29379	8.23686	6.96881	12.2307	11.1767	22.988	12.3412	14.9392	0	11.8713	17.5843	17.057	4.05845	0	5.77507	0	0	0	0	0	0	0	0	0	0	0	0	0	0	0
circ_00193_KDM1A	chr1:23356961-23377013	+	KDM1A	.	4	428	20052	0.0213445	1	1	hsa_circ_0009061	40.4727	43.7915	26.9511	18.5999	47.6105	13.8997	23.191	28.7479	15.4896	21.1805	64.4615	24.4614	64.2662	42.6919	32.087	39.2155	48.3537	35.614	27.1758	31.6773	45.9958	34.1088	28.8754	31.1898	0	2.8162	0	0	0	0	0	0	0	0	0	0	0	0
circ_00993_SDCCAG8	chr1:243480056-243542165	+	SDCCAG8	.	6	767	62109	0.0123493	1	1	hsa_circ_0017239	9.63636	0	17.9674	5.57998	7.14158	3.47494	8.43307	10.2671	6.19586	4.70678	6.96881	9.78458	8.38254	0	14.8094	14.9392	24.1768	0	12.7886	0	24.3507	0	0	11.1392	0	0	0	0	0	0	0	0	0	0	0	0	0	0
circ_01513_IQCK	chr16:19741751-19746772	+	IQCK	.	3	293	5021	0.0583549	1	1	hsa_circ_0038375	7.70909	0	4.49185	0	0	0	4.21654	8.21368	0	4.70678	8.71102	4.89229	22.3534	19.704	14.8094	13.0718	0	5.93567	0	4.87343	0	0	7.7001	4.45568	0	0	0	0	0	0	0	0	0	0	0	0	0	0
circ_00252_SUV39H2	chr10:14938844-14939516	+	SUV39H2	.	1	672	672	1	1	1	hsa_circ_0006780	38.5454	21.1894	22.4593	31.6199	26.1858	17.3747	18.9744	6.16026	9.29379	23.5339	43.5551	24.4614	67.0603	36.1239	34.5552	14.9392	60.4421	11.8713	39.9644	19.4937	24.3507	62.5329	34.6504	31.1898	0	0	0	0	0	0	0	0	0	0	2.95081	0	0	0
circ_00617_NADK2	chr5:36211945-36227667	-	NADK2	.	6	560	15722	0.0356189	1	1	hsa_circ_0002292	23.1273	12.7137	24.7052	11.16	7.14158	19.1122	0	10.2671	15.4896	14.1203	10.4532	7.33843	27.9418	19.704	14.8094	9.33701	20.1474	0	17.5843	0	12.1754	19.8968	9.62512	11.1392	4.54719	0	0	0	0	0	0	0	0	0	0	0	0	0
circ_00672_AP3B2	chr15:83357487-83358205	-	AP3B2	CPEB1-AS1	3	247	718	0.344011	1	1	hsa_circ_0036580	9.63636	19.7768	0	11.16	7.14158	8.68734	0	18.4808	9.29379	8.23686	13.9376	4.89229	8.38254	16.42	7.4047	11.2044	16.1179	0	12.7886	0	10.8225	0	13.4752	6.68353	0	4.2243	0	0	0	0	0	6.66594	0	0	2.95081	0	5.17114	0
circ_00050_intergenic	chr7:38050522-38053183	+	.	.	0	0	2661	0	1	0	hsa_circ_0134255	79.0181	29.6652	110.05	42.7798	26.1858	90.3484	61.1398	114.992	102.232	76.4851	40.0707	95.3996	86.6196	85.3838	162.903	61.6243	48.3537	86.0672	91.1188	70.6647	66.2881	93.7993	109.726	53.4682	0	4.2243	0	0	0	6.77619	0	6.66594	0	0	6.88522	0	0	8.33342
circ_01312_GLCCI1	chr7:8043537-8110761	+	GLCCI1	.	5	720	67224	0.0107105	1	1	hsa_circ_0134778	11.5636	0	6.73778	11.16	19.0442	3.47494	16.8661	10.2671	6.19586	0	8.71102	0	16.7651	9.85198	9.87293	9.33701	32.2358	0	7.99288	0	8.11691	0	0	13.3671	0	0	0	0	0	0	0	0	0	0	0	0	0	0
circ_00044_SENP6	chr6:76344422-76388643	+	SENP6	.	12	1722	44221	0.0389408	1	1	hsa_circ_0001613	100.218	131.374	71.8696	66.9597	61.8937	97.2982	118.063	110.885	68.1545	89.4288	111.501	73.3843	50.2952	49.2599	69.1105	113.912	100.737	94.9708	102.309	58.4811	110.931	19.8968	154.002	64.6074	6.06292	2.8162	0	0	0	0	0	0	0	0	1.96721	5.9585	0	0
circ_00505_CHD2	chr15:93467550-93472321	+	CHD2	.	3	381	4771	0.0798575	1	1	hsa_circ_0007262	15.4182	9.8884	4.49185	14.8799	16.6637	17.3747	16.8661	22.5876	12.3917	17.6504	19.1642	12.2307	33.5302	22.988	9.87293	14.9392	36.2653	20.7749	15.9858	26.8039	16.2338	22.7392	11.5501	17.8227	0	0	0	3.65041	0	0	0	0	0	0	0	0	0	0
circ_00801_BMPR2	chr2:203329531-203332412	+	BMPR2	.	2	342	2881	0.118709	1	1	hsa_circ_0003218	11.5636	18.3642	4.49185	7.43997	7.14158	10.4248	0	10.2671	21.6855	9.41355	12.1954	22.0153	11.1767	32.8399	14.8094	9.33701	0	5.93567	15.9858	0	14.881	0	7.7001	6.68353	0	0	0	0	0	0	0	0	0	0	0	0	0	0
circ_00518_BMPR2	chr2:203419974-203421254	+	BMPR2	.	1	1280	1280	1	1	1	hsa_circ_0005078	11.5636	8.47577	11.2296	7.43997	4.76105	8.68734	0	14.3739	0	29.4174	6.96881	12.2307	13.9709	22.988	22.2141	26.1436	28.2063	23.7427	41.563	36.5507	14.881	0	15.4002	6.68353	0	0	0	0	0	0	0	0	0	0	0	0	0	0
circ_01845_NTRK2	chr9:87317073-87367000	+	NTRK2	.	10	1184	49927	0.0237146	1	1	hsa_circ_0087374	0	4.23789	4.49185	3.71999	0	6.94987	4.21654	6.16026	0	8.23686	8.71102	0	0	0	0	7.46961	0	5.93567	0	7.31014	13.5282	0	3.85005	6.68353	0	0	0	0	0	0	0	0	0	0	0	0	0	0
circ_00884_TACC1	chr8:38693679-38696064	+	TACC1	.	2	203	2385	0.0851153	1	1	hsa_circ_0008489	11.5636	4.23789	22.4593	14.8799	0	6.94987	0	16.4274	0	7.06017	13.9376	0	25.1476	19.704	7.4047	7.46961	8.05895	23.7427	11.19	9.74686	12.1754	5.68481	15.4002	0	0	0	0	0	0	0	0	0	0	0	0	0	0	0
circ_00685_ATXN1	chr6:16586010-16658132	-	ATXN1	.	2	254	72122	0.0035218	1	1	hsa_circ_0002353	17.3454	9.8884	8.9837	14.8799	21.4247	17.3747	4.21654	0	6.19586	0	17.422	7.33843	50.2952	45.9759	7.4047	3.73481	8.05895	5.93567	6.3943	21.9304	13.5282	25.5816	9.62512	11.1392	0	0	0	0	0	0	0	0	0	0	2.95081	0	0	0
circ_00649_LRP1B	chr2:141457818-141474385	-	LRP1B	.	6	1041	16567	0.0628358	1	1	hsa_circ_0117455	5.78181	12.7137	4.49185	14.8799	7.14158	6.94987	21.0827	6.16026	9.29379	12.9436	10.4532	4.89229	16.7651	9.85198	9.87293	7.46961	36.2653	53.421	17.5843	24.3671	13.5282	0	13.4752	11.1392	0	0	0	0	0	0	3.56899	0	0	0	0	0	0	0
circ_00418_ARFGEF2	chr20:47570092-47580435	+	ARFGEF2	.	2	304	10343	0.0293919	1	1	hsa_circ_0003998	28.9091	11.301	29.197	3.71999	11.9026	13.8997	25.2992	22.5876	21.6855	9.41355	12.1954	9.78458	27.9418	26.272	9.87293	0	44.3242	41.5497	28.7744	12.1836	16.2338	11.3696	17.3252	13.3671	0	4.2243	0	0	0	0	0	0	0	0	0	0	0	0
circ_01081_RPRD1B	chr20:36685933-36694658	+	RPRD1B	.	3	416	8725	0.0476791	1	1	hsa_circ_0007365	0	7.06315	4.49185	3.71999	9.5221	3.47494	0	4.10684	0	5.88347	3.48441	9.78458	27.9418	13.136	0	7.46961	12.0884	11.8713	17.5843	24.3671	4.05845	36.9512	3.85005	0	0	0	0	0	0	0	0	0	0	0	0	0	0	0
circ_00291_CASC4	chr15:44620882-44673174	+	CASC4	.	6	690	52292	0.0131951	1	1	hsa_circ_0035052	15.4182	14.1263	20.2133	27.8999	16.6637	29.537	14.7579	30.8013	18.5876	0	64.4615	36.6922	27.9418	9.85198	17.2776	13.0718	72.5305	53.421	23.9786	46.2976	12.1754	0	28.8754	37.8733	0	4.2243	0	0	0	0	0	0	0	0	0	2.97925	0	0
circ_00557_RNF19B	chr1:33413822-33415375	-	RNF19B	.	2	351	1553	0.226014	1	1	hsa_circ_0000048	3.85454	8.47577	11.2296	24.1799	19.0442	22.5871	23.191	6.16026	6.19586	9.41355	26.1331	9.78458	53.0894	36.1239	12.3412	7.46961	32.2358	14.8392	19.1829	24.3671	13.5282	0	17.3252	0	0	2.8162	0	0	0	0	0	0	0	0	0	0	0	0
circ_01444_SRSF4	chr1:29481207-29481422	-	SRSF4	.	1	215	215	1	1	1	hsa_circ_0006602	5.78181	8.47577	13.4756	5.57998	0	6.94987	0	0	12.3917	8.23686	3.48441	0	22.3534	16.42	7.4047	3.73481	20.1474	14.8392	0	12.1836	4.05845	11.3696	0	8.91137	0	0	0	3.65041	0	0	0	0	0	0	0	0	0	0
circ_00847_CNTN1	chr12:41408029-41423021	+	CNTN1	.	6	867	14992	0.0578308	1	1	hsa_circ_0098537	0	4.23789	0	7.43997	0	10.4248	10.5413	10.2671	9.29379	11.7669	13.9376	17.123	19.5593	16.42	9.87293	14.9392	0	20.7749	7.99288	12.1836	5.41127	0	19.2502	11.1392	0	0	0	0	0	0	0	0	0	0	0	0	0	0
circ_01527_PRDM2	chr1:14042035-14075982	+	PRDM2	.	5	576	33947	0.0169676	1	1	hsa_circ_0110660	28.9091	5.65052	22.4593	5.57998	4.76105	3.47494	0	6.16026	0	0	10.4532	0	16.7651	19.704	4.93646	14.9392	0	0	6.3943	4.87343	0	0	0	0	0	0	0	0	0	0	0	0	0	0	0	0	0	0
circ_00393_APP	chr21:27326903-27372497	-	APP	.	7	822	45594	0.0180287	1	1	hsa_circ_0061339	7.70909	25.4273	15.7215	11.16	16.6637	13.8997	18.9744	26.6945	12.3917	8.23686	33.1019	22.0153	44.7069	9.85198	17.2776	0	12.0884	35.614	7.99288	12.1836	35.1733	45.4785	28.8754	13.3671	0	0	5.04081	0	0	0	0	0	0	4.4083	0	0	0	0
circ_00721_ARHGAP10	chr4:148778703-148803083	+	ARHGAP10	.	6	650	24380	0.0266612	1	1	hsa_circ_0071106	0	24.0147	15.7215	5.57998	4.76105	10.4248	10.5413	0	9.29379	5.88347	8.71102	9.78458	8.38254	16.42	9.87293	18.674	0	11.8713	9.59145	14.6203	6.76409	0	11.5501	8.91137	0	0	0	0	0	0	0	0	0	0	0	0	0	0
circ_00784_intergenic	chr6:22397732-22400872	+	.	.	0	0	3140	0	1	0	hsa_circ_0131496	15.4182	0	11.2296	5.57998	23.8053	8.68734	10.5413	12.3205	9.29379	11.7669	10.4532	14.6769	13.9709	13.136	17.2776	9.33701	16.1179	0	30.3729	26.8039	20.2923	8.52721	26.9503	11.1392	0	0	0	0	0	0	0	0	0	0	0	0	0	0
circ_01179_TNIK	chr3:170875248-170912424	-	TNIK	.	8	915	37176	0.0246127	1	1	hsa_circ_0067946	5.78181	12.7137	6.73778	0	11.9026	8.68734	0	4.10684	6.19586	11.7669	3.48441	0	13.9709	0	0	0	0	8.90351	9.59145	9.74686	12.1754	22.7392	5.77507	8.91137	0	0	0	0	0	0	0	0	0	0	0	0	0	0
circ_01315_PPP2R2B	chr5:146070690-146080705	-	PPP2R2B	.	3	377	10015	0.0376435	1	1	hsa_circ_0128256	9.63636	0	6.73778	3.71999	7.14158	5.21241	0	4.10684	6.19586	10.5902	3.48441	4.89229	30.736	0	7.4047	0	0	0	14.3872	9.74686	0	0	7.7001	0	3.03146	0	5.04081	0	0	0	0	0	0	0	0	0	0	0
circ_00913_FOXP1	chr3:71064699-71102924	-	FOXP1	.	5	692	38225	0.0181033	1	1	hsa_circ_0001320	9.63636	7.06315	4.49185	9.29997	0	3.47494	8.43307	12.3205	9.29379	9.41355	8.71102	7.33843	13.9709	13.136	9.87293	5.60221	32.2358	8.90351	17.5843	17.057	5.41127	17.0544	11.5501	0	0	0	0	0	0	0	0	0	0	0	0	0	0	0
circ_01124_WDR7	chr18:54483261-54547396	+	WDR7	.	2	336	64135	0.0052389	1	1	hsa_circ_0108684	15.4182	7.06315	8.9837	0	7.14158	3.47494	0	14.3739	6.19586	5.88347	17.422	12.2307	16.7651	9.85198	12.3412	3.73481	32.2358	5.93567	9.59145	24.3671	5.41127	0	0	0	0	0	0	0	0	0	0	0	0	0	0	0	0	0
circ_00840_RUFY3	chr4:71628235-71634378	+	RUFY3	.	4	518	6143	0.0843236	1	1	hsa_circ_0002048	7.70909	0	15.7215	9.29997	4.76105	12.1623	8.43307	8.21368	6.19586	9.41355	10.4532	12.2307	19.5593	13.136	7.4047	0	20.1474	11.8713	11.19	14.6203	14.881	0	23.1003	4.45568	3.03146	2.8162	0	0	0	0	0	0	0	0	1.96721	0	0	0
circ_00887_XPO1	chr2:61749745-61753656	-	XPO1	.	2	175	3911	0.0447456	1	1	hsa_circ_0001016	3.85454	18.3642	11.2296	5.57998	16.6637	0	8.43307	0	6.19586	10.5902	8.71102	0	50.2952	36.1239	9.87293	9.33701	16.1179	0	3.19715	0	10.8225	17.0544	0	11.1392	0	0	0	0	0	0	0	0	4.95928	0	1.96721	0	0	0
circ_00315_SWT1	chr1:185183638-185200840	+	SWT1	.	3	469	17202	0.0272643	1	1	hsa_circ_0004689	21.2	14.1263	22.4593	16.7399	23.8053	27.7995	31.624	14.3739	34.0772	16.4737	29.6175	26.9076	67.0603	55.8279	12.3412	18.674	44.3242	11.8713	38.3658	17.057	12.1754	14.212	23.1003	22.2784	0	0	0	0	4.25783	0	0	0	0	0	1.96721	0	0	0
circ_00954_TRPM7	chr15:50878588-50884823	-	TRPM7	.	3	878	6235	0.140818	1	1	hsa_circ_0103771	0	7.06315	15.7215	7.43997	4.76105	5.21241	4.21654	18.4808	15.4896	10.5902	10.4532	9.78458	16.7651	26.272	12.3412	20.5414	40.2947	0	7.99288	4.87343	6.76409	0	5.77507	4.45568	0	0	0	0	0	0	0	0	0	0	0	0	0	0
circ_00477_MAGI1	chr3:65415194-65416556	-	MAGI1	.	2	804	1362	0.590308	1	1	hsa_circ_0066452	13.4909	11.301	6.73778	31.6199	11.9026	8.68734	23.191	14.3739	21.6855	7.06017	13.9376	9.78458	36.3243	36.1239	17.2776	14.9392	40.2947	14.8392	15.9858	7.31014	13.5282	36.9512	19.2502	26.7341	0	2.8162	0	0	0	0	0	0	0	0	0	0	0	0
circ_00432_TACC1	chr8:38677039-38678153	+	TACC1	.	1	1114	1114	1	1	1	hsa_circ_0003316	23.1273	18.3642	13.4756	16.7399	19.0442	22.5871	8.43307	10.2671	24.7834	14.1203	19.1642	17.123	30.736	29.5559	9.87293	20.5414	36.2653	20.7749	7.99288	7.31014	28.4092	11.3696	17.3252	33.4176	0	2.8162	0	0	0	0	0	0	0	0	0	0	0	0
circ_00898_SERGEF	chr11:18010143-18029623	-	SERGEF	.	7	784	19480	0.0402464	1	1	hsa_circ_0021412	9.63636	12.7137	0	9.29997	0	12.1623	8.43307	8.21368	0	7.06017	6.96881	9.78458	16.7651	22.988	4.93646	18.674	0	5.93567	7.99288	7.31014	10.8225	31.2664	7.7001	6.68353	0	0	0	0	0	0	0	0	0	0	0	0	0	0
circ_01183_KCNH7	chr2:163358672-163374668	-	KCNH7	.	3	665	15996	0.0415729	1	0	hsa_circ_0117879	15.4182	0	4.49185	5.57998	7.14158	8.68734	12.6496	14.3739	0	9.41355	8.71102	7.33843	25.1476	22.988	17.2776	14.9392	28.2063	0	9.59145	0	0	0	5.77507	15.5949	0	0	0	0	0	0	0	0	0	0	0	0	0	0
circ_00138_SPECC1	chr17:20107645-20109225	+	SPECC1	.	1	1580	1580	1	1	1	hsa_circ_0000745	25.0545	25.4273	33.6889	39.0599	33.3274	36.4868	23.191	53.3889	15.4896	21.1805	36.5863	44.0306	41.9127	26.272	27.1505	50.4199	40.2947	47.4854	52.753	41.4241	59.524	45.4785	40.4255	28.9619	0	0	0	0	4.25783	0	0	0	0	0	2.95081	0	0	0
circ_00084_SCMH1	chr1:41536266-41541123	-	SCMH1	.	2	360	4857	0.0741198	1	1	hsa_circ_0000061	48.1818	40.9662	51.6563	53.9398	30.9468	41.6992	33.7323	73.9231	21.6855	49.4212	80.1414	46.4767	120.15	128.076	54.3011	44.8177	64.4716	71.2281	86.3231	68.228	55.4655	42.6361	102.026	42.329	4.54719	4.2243	0	0	0	0	0	0	4.95928	0	0	0	0	0
circ_01518_ZNRF2	chr7:30363257-30402072	+	ZNRF2	.	3	282	38815	0.0072652	1	1	hsa_circ_0134080	0	0	4.49185	0	0	5.21241	4.21654	8.21368	0	2.35339	6.96881	7.33843	19.5593	9.85198	7.4047	14.9392	12.0884	0	12.7886	4.87343	12.1754	0	5.77507	4.45568	0	0	0	0	0	0	0	0	0	0	0	0	0	0
circ_00537_UBAP2	chr9:33971648-33998862	-	UBAP2	.	6	580	27214	0.0213126	1	1	hsa_circ_0086731	7.70909	24.0147	0	11.16	7.14158	6.94987	8.43307	12.3205	0	8.23686	10.4532	14.6769	22.3534	19.704	17.2776	31.7458	32.2358	0	20.7815	24.3671	9.46973	34.1088	26.9503	17.8227	0	0	0	3.65041	0	0	0	0	0	0	0	0	0	0
circ_00362_STXBP5L	chr3:120871323-120959354	+	STXBP5L	.	7	731	88031	0.0083039	1	1	hsa_circ_0121595	30.8363	11.301	17.9674	20.4599	14.2832	22.5871	21.0827	22.5876	18.5876	25.8873	22.6486	12.2307	11.1767	13.136	17.2776	11.2044	36.2653	17.807	27.1758	19.4937	12.1754	0	25.0253	22.2784	0	0	0	0	0	0	0	0	0	0	0	0	0	0
circ_00285_MGEA5	chr10:103552595-103570071	-	MGEA5	.	9	1826	17476	0.104486	1	1	hsa_circ_0019607	26.9818	21.1894	35.9348	27.8999	33.3274	33.0119	29.5158	45.1752	15.4896	27.064	26.1331	22.0153	27.9418	13.136	14.8094	20.5414	36.2653	47.4854	17.5843	17.057	32.4676	5.68481	30.8004	17.8227	0	0	0	0	0	0	0	0	0	4.4083	0	0	0	0
circ_00338_SATB2	chr2:200213423-200298237	-	SATB2	.	7	2491	84814	0.0293702	1	1	hsa_circ_0008928	17.3454	21.1894	22.4593	22.3199	19.0442	20.8496	27.4075	16.4274	12.3917	14.1203	34.8441	14.6769	53.0894	55.8279	27.1505	14.9392	36.2653	14.8392	28.7744	34.114	18.9395	42.6361	36.5755	40.1012	0	4.2243	0	3.65041	0	0	0	0	4.95928	0	0	0	0	5.55561
circ_01862_PIK3R3	chr1:46521466-46546422	-	PIK3R3	.	6	835	24956	0.0334589	1	1	hsa_circ_0012300	0	7.06315	0	0	11.9026	0	0	4.10684	0	4.70678	0	0	8.38254	0	0	9.33701	16.1179	14.8392	3.19715	12.1836	5.41127	0	3.85005	11.1392	0	0	0	0	0	0	0	0	0	0	0	0	0	0
circ_01267_ST7L	chr1:113098489-113159517	-	ST7L	.	11	1191	61028	0.0195156	1	1	hsa_circ_0000107	13.4909	19.7768	0	0	4.76105	10.4248	0	4.10684	0	0	0	0	5.58836	0	27.1505	5.60221	12.0884	0	11.19	12.1836	10.8225	0	11.5501	8.91137	0	0	0	0	0	0	0	0	0	0	0	0	0	0
circ_00527_CDKAL1	chr6:20781375-20846409	+	CDKAL1	.	2	225	65034	0.0034597	1	1	hsa_circ_0008086	0	14.1263	8.9837	3.71999	14.2832	20.8496	10.5413	10.2671	0	17.6504	12.1954	19.5692	36.3243	45.9759	9.87293	11.2044	12.0884	14.8392	12.7886	9.74686	0	14.212	11.5501	8.91137	0	2.8162	0	0	0	0	0	0	0	0	0	0	0	0
circ_00516_IFT46	chr11:118422500-118430579	-	IFT46	.	8	860	8079	0.106449	1	1	hsa_circ_0007372	9.63636	16.9515	13.4756	5.57998	7.14158	8.68734	0	8.21368	9.29379	16.4737	15.6798	12.2307	27.9418	16.42	7.4047	20.5414	24.1768	41.5497	15.9858	31.6773	13.5282	22.7392	9.62512	15.5949	0	0	0	0	0	0	0	0	0	0	0	0	0	0
circ_00553_APC	chr5:112102022-112137080	+	APC	.	6	699	35058	0.0199384	1	1	hsa_circ_0073587	19.2727	15.5389	6.73778	7.43997	9.5221	13.8997	14.7579	12.3205	15.4896	10.5902	13.9376	9.78458	16.7651	9.85198	7.4047	11.2044	20.1474	32.6462	25.5772	21.9304	12.1754	0	11.5501	11.1392	0	2.8162	0	0	0	0	0	0	0	0	0	0	0	0
circ_00038_SLAIN1	chr13:78293666-78327493	+	SLAIN1	.	6	1303	33827	0.0385195	1	1	hsa_circ_0000497	107.927	149.739	98.8207	66.9597	92.8405	180.697	90.6556	73.9231	74.3503	90.6055	83.6258	73.3843	206.769	210.176	54.3011	42.9503	108.796	71.2281	121.492	143.766	48.7014	79.5873	46.2006	129.215	4.54719	5.6324	0	0	0	0	0	0	9.91857	0	3.93441	8.93776	0	0
circ_01064_RIC8B	chr12:107219503-107254190	+	RIC8B	.	5	710	34687	0.0204688	1	1	hsa_circ_0008366	0	0	0	7.43997	7.14158	0	0	6.16026	9.29379	17.6504	6.96881	0	19.5593	13.136	7.4047	3.73481	8.05895	11.8713	20.7815	26.8039	6.76409	19.8968	9.62512	6.68353	0	0	0	0	0	0	0	0	0	0	0	0	0	0
circ_00831_HPRT1	chrX:133607388-133632466	+	HPRT1	.	6	505	25078	0.0201372	1	1	hsa_circ_0139790	5.78181	15.5389	11.2296	7.43997	9.5221	10.4248	4.21654	20.5342	12.3917	8.23686	12.1954	4.89229	22.3534	0	4.93646	9.33701	0	11.8713	15.9858	14.6203	10.8225	0	0	11.1392	0	0	0	0	0	0	0	0	0	0	0	0	0	0
circ_00990_SAP130	chr2:128750760-128754065	-	SAP130	.	2	264	3305	0.079879	1	1	hsa_circ_0056390	9.63636	8.47577	8.9837	9.29997	11.9026	8.68734	10.5413	0	12.3917	17.6504	15.6798	0	13.9709	0	4.93646	13.0718	12.0884	5.93567	12.7886	7.31014	4.05845	0	3.85005	17.8227	0	0	0	0	0	0	0	0	0	0	0	0	0	0
circ_02165_PANK2	chr20:3888572-3899443	+	PANK2	MIR103B2	6	1112	10871	0.102291	1	1	hsa_circ_0005650	9.63636	7.06315	8.9837	0	0	3.47494	0	0	0	0	0	0	8.38254	0	0	5.60221	0	8.90351	7.99288	7.31014	0	0	7.7001	4.45568	0	0	0	0	0	0	0	0	0	0	0	0	0	0
circ_02353_LARGE	chr22:34157357-34252790	-	LARGE	.	2	251	95433	0.0026301	1	1	hsa_circ_0063019	0	0	0	0	0	0	0	6.16026	0	2.35339	6.96881	7.33843	19.5593	0	7.4047	5.60221	0	0	4.79573	0	0	8.52721	5.77507	0	0	0	0	0	0	0	0	0	0	0	0	0	0	0
circ_00447_SERHL2-AS	chr22:42912016-42973104	-	.	SERHL2	7	2350	61088	0.0384691	1	0	hsa_circ_0001242	21.2	7.06315	6.73778	48.3598	16.6637	13.8997	0	14.3739	21.6855	5.88347	17.422	4.89229	27.9418	26.272	9.87293	7.46961	8.05895	17.807	11.19	9.74686	44.643	0	15.4002	24.5063	0	0	0	9.12604	14.9024	0	0	0	7.43893	4.4083	0	0	0	0
circ_01206_CACNA1A	chr19:13443682-13445307	-	CACNA1A	.	2	173	1625	0.106462	1	1	hsa_circ_0003935	11.5636	7.06315	15.7215	7.43997	0	0	6.32481	10.2671	6.19586	3.53008	5.22661	9.78458	11.1767	26.272	9.87293	5.60221	8.05895	8.90351	4.79573	0	14.881	0	3.85005	4.45568	4.54719	0	0	0	0	0	0	0	0	0	0	0	0	0
circ_00734_intergenic	chr2:99811213-99832577	+	.	.	3	4206	21364	0.196873	1	0	hsa_circ_0004147	11.5636	9.8884	0	14.8799	14.2832	5.21241	16.8661	16.4274	0	9.41355	24.3909	0	27.9418	19.704	0	0	0	50.4532	14.3872	0	13.5282	22.7392	11.5501	8.91137	0	0	0	0	0	0	0	0	0	0	0	0	0	0
circ_00078_DCUN1D4	chr4:52729602-52758017	+	DCUN1D4	.	6	481	28415	0.0169277	1	1	hsa_circ_0007646	88.6545	66.3936	47.1644	42.7798	28.5663	52.1241	37.9488	43.1218	34.0772	32.9474	87.1102	34.246	131.326	137.928	56.7693	57.8895	84.6189	77.1637	57.5487	58.4811	101.461	96.6417	73.1509	49.0125	0	5.6324	0	0	0	6.77619	0	0	0	0	3.93441	5.9585	0	0
circ_00147_PCLO	chr7:82763565-82764972	-	PCLO	.	1	1407	1407	1	1	1	hsa_circ_0080941	50.1091	29.6652	38.1807	50.2198	19.0442	72.9737	27.4075	32.8547	24.7834	43.5377	33.1019	24.4614	44.7069	55.8279	29.6188	11.2044	20.1474	38.5819	46.3587	68.228	41.9374	102.327	38.5005	24.5063	0	0	0	0	0	0	0	0	0	0	0	0	0	0
circ_00103_MAPK1	chr22:22160138-22162135	-	MAPK1	.	2	373	1997	0.18678	1	1	hsa_circ_0008870	55.8909	15.5389	22.4593	42.7798	35.7079	31.2744	50.5984	20.5342	61.9586	49.4212	59.2349	34.246	89.4138	82.0998	74.047	50.4199	60.4421	47.4854	67.1402	60.9179	28.4092	31.2664	73.1509	46.7847	0	4.2243	0	0	0	0	0	0	0	0	3.93441	0	0	0
circ_00398_MAN2A1	chr5:109049220-109051965	+	MAN2A1	.	2	400	2745	0.14572	1	1	hsa_circ_0008058	11.5636	66.3936	13.4756	20.4599	21.4247	15.6372	8.43307	6.16026	12.3917	9.41355	33.1019	17.123	44.7069	72.2479	0	0	8.05895	8.90351	9.59145	21.9304	16.2338	0	19.2502	35.6455	0	2.8162	0	0	0	0	0	0	0	0	0	0	0	0
circ_01308_RPS6KC1	chr1:213251037-213290752	+	RPS6KC1	.	3	331	39715	0.0083344	1	1	hsa_circ_0004849	7.70909	15.5389	6.73778	0	11.9026	0	0	0	0	3.53008	0	4.89229	19.5593	22.988	9.87293	5.60221	0	0	7.99288	9.74686	4.05845	0	3.85005	4.45568	0	0	0	0	0	0	0	0	0	0	0	0	0	0
circ_00660_AMD1	chr6:111208707-111211559	+	AMD1	.	3	317	2852	0.11115	1	1	hsa_circ_0005954	9.63636	9.8884	6.73778	0	0	19.1122	0	12.3205	9.29379	11.7669	17.422	9.78458	86.6196	32.8399	7.4047	5.60221	0	0	17.5843	17.057	9.46973	11.3696	0	6.68353	0	2.8162	0	0	0	0	0	0	0	0	0	0	0	0
circ_00301_GARNL3	chr9:130106513-130107756	+	GARNL3	.	2	180	1243	0.144811	1	1	hsa_circ_0088635	11.5636	16.9515	33.6889	22.3199	23.8053	26.062	6.32481	14.3739	9.29379	18.8271	22.6486	14.6769	58.6778	36.1239	9.87293	29.8784	36.2653	26.7105	43.1615	14.6203	16.2338	0	7.7001	22.2784	0	2.8162	5.04081	0	0	0	0	0	0	0	1.96721	0	0	0
circ_01289_DDX21	chr10:70719561-70720005	+	DDX21	.	1	444	444	1	1	1	hsa_circ_0008865	0	8.47577	8.9837	9.29997	0	3.47494	0	0	0	3.53008	5.22661	0	16.7651	6.56799	0	0	12.0884	17.807	7.99288	12.1836	8.11691	0	3.85005	8.91137	0	0	0	0	0	0	0	0	0	0	0	0	0	0
circ_01920_MCCC1	chr3:182788786-182789145	-	MCCC1	.	2	270	359	0.752089	1	1	hsa_circ_0008550	7.70909	7.06315	0	3.71999	7.14158	0	0	0	6.19586	2.35339	5.22661	0	19.5593	6.56799	7.4047	16.8066	8.05895	0	0	0	5.41127	0	7.7001	6.68353	0	0	0	0	0	0	0	0	0	0	0	0	0	0
circ_00735_SAFB2	chr19:5604593-5604947	-	SAFB2	.	2	263	354	0.742938	1	1	hsa_circ_0000880	11.5636	18.3642	6.73778	14.8799	7.14158	20.8496	0	0	0	0	10.4532	4.89229	25.1476	6.56799	0	18.674	20.1474	0	17.5843	7.31014	21.6451	8.52721	0	11.1392	0	2.8162	0	0	0	0	0	0	0	0	2.95081	0	0	8.33342
circ_00029_ZMYM4	chr1:35824525-35827390	+	ZMYM4	.	3	755	2865	0.263525	1	1	hsa_circ_0011536	183.091	121.486	139.247	133.919	107.124	107.723	78.0059	80.0834	80.5462	107.079	149.83	100.292	201.181	157.632	116.007	87.7679	229.68	139.488	118.295	126.709	139.34	105.169	173.252	167.088	0	5.6324	5.04081	5.47562	4.25783	0	0	8.88792	0	6.61245	4.91802	0	0	0
circ_00282_FOXP1	chr3:71090478-71102924	-	FOXP1	.	4	587	12446	0.0471637	1	1	hsa_circ_0008234	28.9091	26.84	11.2296	22.3199	9.5221	0	25.2992	39.015	12.3917	20.0038	34.8441	24.4614	53.0894	49.2599	39.4917	33.6132	8.05895	32.6462	28.7744	34.114	25.7035	28.424	25.0253	22.2784	0	7.0405	0	0	0	4.51746	0	4.44396	0	0	0	2.97925	0	0
circ_00737_TSNAX-DISC1	chr1:231930987-231954263	+	TSNAX-DISC1	DISC2	3	347	23276	0.0149081	1	1	hsa_circ_0007848	0	21.1894	6.73778	5.57998	9.5221	6.94987	8.43307	0	0	15.297	3.48441	9.78458	33.5302	36.1239	0	3.73481	40.2947	32.6462	11.19	12.1836	6.76409	0	3.85005	15.5949	0	0	0	0	0	0	0	0	0	0	2.95081	0	0	0
circ_00242_FKBP3	chr14:45587230-45599993	-	FKBP3	.	5	502	12763	0.0393324	1	0	hsa_circ_0101874	28.9091	35.3157	33.6889	24.1799	28.5663	27.7995	16.8661	49.2821	18.5876	20.0038	31.3597	12.2307	58.6778	22.988	9.87293	24.2762	32.2358	38.5819	25.5772	48.7343	37.8789	8.52721	50.0506	28.9619	0	2.8162	0	0	0	0	3.56899	0	0	0	0	0	0	0
circ_00686_KLHL8	chr4:88104354-88116842	-	KLHL8	.	3	1103	12488	0.0883248	1	1	hsa_circ_0006866	15.4182	7.06315	13.4756	9.29997	0	15.6372	10.5413	12.3205	12.3917	10.5902	22.6486	14.6769	25.1476	13.136	7.4047	9.33701	16.1179	17.807	6.3943	19.4937	12.1754	0	19.2502	4.45568	0	0	0	0	0	0	0	0	0	0	3.93441	0	0	0
circ_00794_APP	chr21:27423315-27425664	-	APP	.	2	307	2349	0.130694	1	1	hsa_circ_0003038	3.85454	5.65052	8.9837	13.02	11.9026	6.94987	0	10.2671	12.3917	4.70678	15.6798	4.89229	25.1476	6.56799	7.4047	0	12.0884	32.6462	9.59145	7.31014	10.8225	48.3209	9.62512	13.3671	0	0	0	0	0	0	0	0	0	0	1.96721	0	0	0
circ_00389_ARHGAP26	chr5:142416760-142437312	+	ARHGAP26	.	5	394	20552	0.0191709	1	1	hsa_circ_0074368	40.4727	22.6021	20.2133	16.7399	16.6637	20.8496	6.32481	12.3205	27.8814	7.06017	27.8753	9.78458	33.5302	26.272	19.7459	13.0718	16.1179	8.90351	14.3872	12.1836	32.4676	25.5816	19.2502	35.6455	0	0	0	0	0	0	0	0	4.95928	0	0	0	0	0
circ_01415_DYNC1H1	chr14:102486229-102489217	+	DYNC1H1	.	2	294	2988	0.0983936	1	1	hsa_circ_0008683	13.4909	4.23789	6.73778	5.57998	7.14158	5.21241	21.0827	4.10684	0	3.53008	3.48441	0	8.38254	6.56799	0	9.33701	0	8.90351	7.99288	12.1836	2.70564	11.3696	7.7001	0	0	0	0	7.30083	0	0	0	0	0	0	0	0	0	0
circ_01604_GTDC1	chr2:144899448-144993304	-	GTDC1	.	7	921	93856	0.0098129	1	1	hsa_circ_0008208	15.4182	0	0	5.57998	4.76105	5.21241	21.0827	0	6.19586	3.53008	13.9376	0	0	16.42	0	0	8.05895	0	12.7886	9.74686	6.76409	5.68481	0	6.68353	0	0	0	0	0	0	0	0	0	0	0	0	0	0
circ_00532_MAP3K4	chr6:161455290-161471011	+	MAP3K4	.	2	1555	15721	0.0989123	1	1	hsa_circ_0078617	17.3454	11.301	6.73778	16.7399	9.5221	15.6372	40.0571	18.4808	15.4896	11.7669	34.8441	9.78458	8.38254	9.85198	7.4047	11.2044	8.05895	50.4532	11.19	14.6203	12.1754	0	5.77507	20.0506	0	0	0	0	0	0	0	0	0	0	2.95081	0	0	0
circ_01158_TRHDE	chr12:72955944-72969322	+	TRHDE	.	5	533	13378	0.0398415	1	1	hsa_circ_0099195	11.5636	12.7137	0	5.57998	0	0	0	6.16026	0	4.70678	0	4.89229	39.1185	26.272	12.3412	0	24.1768	5.93567	7.99288	12.1836	6.76409	28.424	5.77507	11.1392	0	0	0	0	0	0	0	0	0	0	0	0	0	0
circ_00453_NRXN1	chr2:50692579-50733755	-	NRXN1	.	5	990	41176	0.0240431	1	1	hsa_circ_0120250	17.3454	7.06315	13.4756	13.02	11.9026	6.94987	23.191	14.3739	0	16.4737	15.6798	17.123	55.8836	39.4079	19.7459	13.0718	8.05895	14.8392	20.7815	0	25.7035	14.212	15.4002	15.5949	0	0	0	0	0	0	0	0	0	0	2.95081	0	0	0
circ_00370_TNFRSF11A	chr18:60015400-60017170	+	TNFRSF11A	.	2	208	1770	0.117514	1	1	hsa_circ_0047880	30.8363	7.06315	17.9674	7.43997	19.0442	22.5871	33.7323	14.3739	9.29379	25.8873	41.8129	29.3537	78.2371	52.5439	14.8094	7.46961	60.4421	11.8713	31.9715	17.057	13.5282	11.3696	13.4752	24.5063	0	0	0	3.65041	0	0	0	0	0	0	2.95081	0	0	0
circ_00471_APBB2	chr4:40936472-40947087	-	APBB2	.	4	416	10615	0.0391898	1	1	hsa_circ_0008453	30.8363	0	24.7052	18.5999	9.5221	24.3246	0	28.7479	12.3917	8.23686	17.422	14.6769	13.9709	9.85198	7.4047	13.0718	20.1474	20.7749	28.7744	12.1836	12.1754	0	5.77507	20.0506	0	0	0	0	0	0	0	0	0	0	0	0	0	0
circ_00679_KAT6B	chr10:76602357-76603236	+	KAT6B	.	1	879	879	1	1	1	hsa_circ_0005235	5.78181	4.23789	11.2296	20.4599	21.4247	12.1623	12.6496	18.4808	6.19586	5.88347	29.6175	12.2307	19.5593	6.56799	19.7459	7.46961	0	0	4.79573	12.1836	18.9395	0	5.77507	11.1392	0	0	0	0	0	0	0	0	0	0	0	0	0	0
circ_01070_ERI3	chr1:44773981-44804994	-	ERI3	.	4	547	31013	0.0176378	1	1	hsa_circ_0007693	7.70909	5.65052	17.9674	7.43997	9.5221	3.47494	18.9744	6.16026	0	0	15.6798	0	22.3534	26.272	9.87293	5.60221	28.2063	0	3.19715	7.31014	13.5282	0	17.3252	11.1392	0	0	0	0	0	0	0	0	0	0	0	0	0	0
circ_02455_DENND5B	chr12:31604873-31648853	-	DENND5B	.	4	1502	43980	0.0341519	1	1	hsa_circ_0025830	9.63636	2.82526	4.49185	3.71999	0	3.47494	0	8.21368	9.29379	3.53008	10.4532	7.33843	0	0	0	0	0	0	0	0	2.70564	0	7.7001	4.45568	0	0	0	0	0	0	0	0	0	0	0	0	0	0
circ_00240_ZNF236	chr18:74561481-74563895	+	ZNF236	.	2	308	2414	0.127589	1	1	hsa_circ_0004979	44.3272	15.5389	47.1644	27.8999	26.1858	10.4248	25.2992	28.7479	21.6855	20.0038	33.1019	19.5692	69.8545	82.0998	32.087	16.8066	72.5305	14.8392	49.5558	0	36.5261	42.6361	17.3252	17.8227	0	0	0	0	0	0	0	0	0	0	0	0	0	0
circ_00324_GDI2	chr10:5836847-5842668	-	GDI2	.	3	343	5821	0.0589246	1	1	hsa_circ_0002665	9.63636	26.84	26.9511	13.02	11.9026	13.8997	10.5413	18.4808	0	25.8873	24.3909	22.0153	75.4429	55.8279	9.87293	11.2044	56.4126	32.6462	35.1687	19.4937	13.5282	0	17.3252	15.5949	0	0	0	0	0	0	0	0	0	0	0	0	0	0
circ_01492_ELMOD3	chr2:85595808-85596953	+	ELMOD3	.	2	161	1145	0.140611	1	1	hsa_circ_0008059	7.70909	2.82526	0	0	4.76105	12.1623	0	4.10684	0	4.70678	0	9.78458	16.7651	22.988	0	0	0	0	20.7815	9.74686	4.05845	19.8968	0	0	4.54719	2.8162	0	0	0	0	0	0	0	0	0	0	0	0
circ_00066_RGS7	chr1:241031886-241033419	-	RGS7	.	3	224	1533	0.146119	1	1	hsa_circ_0005344	98.2908	48.0294	51.6563	46.4998	38.0884	39.9618	37.9488	55.4423	30.9793	63.5415	101.048	26.9076	184.416	141.212	54.3011	65.3591	100.737	71.2281	99.1117	82.8483	77.1106	65.3753	90.4761	82.4302	4.54719	0	0	0	6.38674	0	3.56899	0	0	0	12.7868	2.97925	0	0
circ_01097_OSBPL1A	chr18:21776088-21819346	-	OSBPL1A	.	3	396	43258	0.0091544	1	1	hsa_circ_0108091	9.63636	43.7915	6.73778	11.16	11.9026	6.94987	0	0	6.19586	0	3.48441	0	27.9418	9.85198	0	3.73481	8.05895	0	0	7.31014	4.05845	17.0544	0	6.68353	0	0	0	0	0	6.77619	0	0	0	0	0	0	0	0
circ_02222_intergenic	chr14:62436849-62463260	+	.	.	1	720	26411	0.0272614	1	0	hsa_circ_0102334	9.63636	0	8.9837	7.43997	0	3.47494	4.21654	0	0	8.23686	15.6798	7.33843	0	0	0	0	0	0	3.19715	0	2.70564	0	5.77507	4.45568	0	0	0	0	0	0	0	0	0	0	0	0	0	0
circ_01892_MAPK12	chr22:50694513-50705040	-	MAPK12	.	12	2589	10527	0.245939	1	0	hsa_circ_0116839	0	0	0	0	0	0	0	0	0	0	5.22661	0	0	13.136	4.93646	0	0	0	0	0	5.41127	19.8968	11.5501	13.3671	3.03146	5.6324	0	0	0	0	0	15.5539	0	4.4083	0	2.97925	0	0
circ_00584_C10orf76	chr10:103699619-103717489	-	C10orf76	.	3	286	17870	0.0160045	1	1	hsa_circ_0004117	9.63636	0	24.7052	13.02	16.6637	15.6372	8.43307	18.4808	0	9.41355	24.3909	14.6769	39.1185	13.136	34.5552	13.0718	24.1768	11.8713	14.3872	12.1836	16.2338	0	7.7001	6.68353	0	0	0	3.65041	0	0	0	0	0	0	0	0	0	0
circ_00980_intergenic	chr4:68594257-68598063	+	.	.	0	0	3806	0	1	0	hsa_circ_0126851	3.85454	0	8.9837	18.5999	4.76105	10.4248	14.7579	14.3739	9.29379	4.70678	27.8753	4.89229	13.9709	6.56799	7.4047	9.33701	0	0	7.99288	4.87343	16.2338	0	19.2502	11.1392	0	0	0	0	0	0	0	0	0	4.4083	0	0	0	0
circ_01785_LRRC49	chr15:71211388-71276596	+	LRRC49	.	5	602	65208	0.009232	1	1	hsa_circ_0104402	0	8.47577	6.73778	0	7.14158	3.47494	0	6.16026	6.19586	7.06017	8.71102	0	5.58836	16.42	9.87293	9.33701	8.05895	0	4.79573	0	0	17.0544	5.77507	0	0	0	0	0	0	0	0	0	0	0	0	0	0	0
circ_00037_CORO1C	chr12:109046047-109048186	-	CORO1C	.	2	251	2139	0.117345	1	1	hsa_circ_0000437	94.4363	96.0588	119.034	59.5198	85.6989	95.5608	120.171	114.992	92.9379	111.786	113.243	83.1689	257.065	256.152	49.3646	48.5525	165.208	100.906	86.3231	109.652	66.2881	139.278	59.6758	86.8858	7.57865	5.6324	12.602	0	0	0	3.56899	0	0	0	9.83603	4.46888	0	8.33342
circ_01201_FGGY	chr1:59787207-59812070	+	FGGY	.	3	479	24863	0.0192656	1	1	hsa_circ_0000075	5.78181	0	8.9837	5.57998	4.76105	6.94987	4.21654	6.16026	6.19586	0	6.96881	9.78458	16.7651	9.85198	0	7.46961	16.1179	5.93567	11.19	7.31014	2.70564	65.3753	0	4.45568	0	0	0	0	0	0	0	0	0	0	0	0	0	0
circ_00054_FAT3	chr11:92085261-92088570	+	FAT3	.	1	3309	3309	1	1	1	hsa_circ_0000348	92.509	90.4083	65.1318	104.16	76.1768	52.1241	35.8406	135.526	55.7627	60.0114	76.657	41.5844	30.736	72.2479	49.3646	52.2873	68.501	103.874	86.3231	129.146	128.518	65.3753	121.277	69.0631	6.06292	16.8972	5.04081	0	0	0	3.56899	0	4.95928	0	8.85243	2.97925	0	0
circ_02020_PHC3	chr3:169814863-169896726	-	PHC3	.	14	3128	81863	0.0382102	1	0	.	15.4182	0	8.9837	0	0	8.68734	0	6.16026	6.19586	2.35339	0	4.89229	0	0	0	0	0	0	0	7.31014	5.41127	5.68481	0	0	0	0	0	0	0	0	0	0	0	0	0	0	0	0
circ_00738_KCNK2	chr1:215342541-215345526	+	KCNK2	.	2	348	2985	0.116583	1	1	hsa_circ_0008788	15.4182	7.06315	17.9674	11.16	11.9026	20.8496	0	10.2671	0	9.41355	10.4532	19.5692	67.0603	16.42	7.4047	3.73481	16.1179	23.7427	9.59145	7.31014	10.8225	0	11.5501	8.91137	0	0	0	0	0	0	0	0	0	0	0	0	0	0
circ_00818_ADGRB3	chr6:69703659-69772928	+	ADGRB3	.	6	702	69269	0.0101344	1	1	hsa_circ_0132107	3.85454	12.7137	15.7215	11.16	0	0	10.5413	4.10684	12.3917	11.7669	29.6175	17.123	5.58836	6.56799	12.3412	5.60221	48.3537	26.7105	3.19715	0	14.881	11.3696	7.7001	22.2784	0	0	0	0	0	0	0	0	0	0	0	0	0	0
circ_00918_ATXN7	chr3:63884074-63938159	+	ATXN7	.	4	609	54085	0.0112601	1	1	hsa_circ_0002634	5.78181	7.06315	0	5.57998	0	5.21241	0	16.4274	9.29379	14.1203	12.1954	4.89229	30.736	19.704	7.4047	5.60221	12.0884	5.93567	17.5843	12.1836	8.11691	5.68481	5.77507	6.68353	3.03146	0	0	0	0	0	0	0	0	0	0	0	0	0
circ_00126_CPSF6	chr12:69644908-69656342	+	CPSF6	.	9	1710	11434	0.149554	1	1	hsa_circ_0000417	25.0545	31.0778	53.9022	46.4998	40.4689	29.537	18.9744	57.4958	34.0772	57.658	57.4927	26.9076	81.0312	59.1119	22.2141	42.9503	28.2063	50.4532	47.9573	53.6077	50.0543	19.8968	21.1753	42.329	0	4.2243	0	0	0	0	0	0	0	0	3.93441	4.46888	5.17114	0
circ_01106_MFN2	chr1:12061457-12062160	+	MFN2	.	3	344	703	0.489331	1	1	hsa_circ_0006470	5.78181	5.65052	0	5.57998	16.6637	8.68734	8.43307	16.4274	0	7.06017	13.9376	0	16.7651	6.56799	7.4047	0	12.0884	8.90351	14.3872	0	6.76409	0	0	8.91137	0	0	0	0	0	0	0	0	0	0	0	0	0	0
circ_02059_C2CD5	chr12:22646156-22659753	-	C2CD5	.	3	290	13597	0.0213282	1	1	hsa_circ_0025614	3.85454	4.23789	0	0	7.14158	5.21241	0	0	0	0	0	4.89229	0	0	4.93646	14.9392	0	0	0	0	0	17.0544	7.7001	13.3671	0	0	0	0	0	0	0	0	0	0	0	0	0	0
circ_00023_RIMS1	chr6:73005639-73043538	+	RIMS1	.	3	516	37899	0.0136151	1	0	hsa_circ_0132246	152.254	76.282	211.117	117.18	61.8937	76.4486	78.0059	262.838	58.8607	100.019	184.674	100.292	164.857	105.088	185.117	175.536	237.739	335.365	139.076	116.962	143.399	45.4785	236.778	133.671	3.03146	5.6324	0	5.47562	0	0	0	0	0	8.81661	5.90162	0	0	0
circ_00839_HOOK3	chr8:42761315-42798588	+	HOOK3	.	4	343	37273	0.0092024	1	1	hsa_circ_0084143	23.1273	7.06315	0	9.29997	11.9026	13.8997	10.5413	12.3205	0	4.70678	15.6798	7.33843	22.3534	19.704	4.93646	5.60221	8.05895	5.93567	11.19	7.31014	18.9395	5.68481	5.77507	8.91137	0	2.8162	0	0	0	0	0	0	0	0	0	0	0	0
circ_00321_C10orf107	chr10:63432389-63450379	+	C10orf107	.	3	388	17990	0.0215675	1	0	hsa_circ_0093830	42.4	14.1263	6.73778	5.57998	21.4247	13.8997	16.8661	16.4274	15.4896	22.3572	22.6486	12.2307	47.5011	39.4079	14.8094	22.4088	24.1768	17.807	70.3373	36.5507	12.1754	22.7392	30.8004	22.2784	0	2.8162	0	0	0	0	0	0	0	0	0	0	0	0
circ_00273_PAIP2	chr5:138699447-138700432	+	PAIP2	.	2	344	985	0.349239	1	1	hsa_circ_0001538	34.6909	18.3642	24.7052	16.7399	23.8053	17.3747	21.0827	24.641	40.2731	22.3572	17.422	26.9076	36.3243	26.272	19.7459	0	44.3242	29.6784	51.1544	26.8039	18.9395	0	40.4255	17.8227	3.03146	0	0	0	0	0	0	0	0	0	0	0	0	0
circ_00336_ZFPM2	chr8:106431371-106456609	+	ZFPM2	.	2	261	25238	0.0103415	1	1	hsa_circ_0003380	13.4909	9.8884	6.73778	11.16	7.14158	15.6372	6.32481	4.10684	0	12.9436	19.1642	12.2307	39.1185	32.8399	0	13.0718	36.2653	8.90351	19.1829	9.74686	2.70564	59.6905	9.62512	11.1392	0	2.8162	0	0	0	0	0	0	0	0	0	0	0	0
circ_00119_MPP6	chr7:24663284-24708279	+	MPP6	.	8	1116	44995	0.0248028	1	1	hsa_circ_0001686	50.1091	21.1894	51.6563	57.6598	45.23	50.3866	82.2225	30.8013	46.4689	29.4174	48.7817	34.246	13.9709	16.42	32.087	44.8177	60.4421	65.2924	51.1544	19.4937	52.7599	54.0057	78.926	31.1898	4.54719	0	0	0	0	9.03493	0	0	0	0	3.93441	0	0	0
circ_00593_SETD2	chr3:47139444-47147610	-	SETD2	.	4	427	8166	0.05229	1	1	hsa_circ_0001290	9.63636	14.1263	6.73778	11.16	19.0442	10.4248	16.8661	16.4274	6.19586	2.35339	27.8753	12.2307	25.1476	9.85198	14.8094	13.0718	16.1179	0	12.7886	29.2406	12.1754	0	13.4752	15.5949	0	0	0	0	0	0	0	0	0	0	0	0	0	0
circ_01681_CDK11B	chr1:1601102-1666274	-	CDK11B	MMP23A	32	10926	65172	0.167649	1	0	hsa_circ_0000006	7.70909	0	0	0	11.9026	0	10.5413	0	0	0	3.48441	0	8.38254	9.85198	4.93646	5.60221	0	0	0	0	8.11691	0	5.77507	4.45568	0	5.6324	5.04081	0	0	0	0	0	0	0	0	0	0	0
circ_01758_PLEKHA5	chr12:19406873-19413955	+	PLEKHA5	.	4	383	7082	0.0540808	1	1	hsa_circ_0006611	0	0	13.4756	5.57998	4.76105	0	0	0	0	4.70678	6.96881	9.78458	30.736	19.704	9.87293	0	8.05895	8.90351	9.59145	7.31014	0	0	3.85005	4.45568	0	0	0	0	0	0	0	0	0	0	0	0	0	0
circ_01035_KHDRBS3	chr8:136533479-136594316	+	KHDRBS3	.	5	719	60837	0.0118185	1	1	hsa_circ_0135839	13.4909	9.8884	4.49185	7.43997	14.2832	3.47494	6.32481	6.16026	6.19586	7.06017	8.71102	4.89229	11.1767	0	7.4047	0	12.0884	8.90351	3.19715	14.6203	8.11691	0	5.77507	4.45568	0	0	0	0	0	0	0	0	0	0	0	0	0	0
circ_00762_ZUFSP	chr6:116966876-116982009	-	ZUFSP	.	7	1130	15133	0.0746712	1	1	hsa_circ_0077705	3.85454	7.06315	0	9.29997	4.76105	15.6372	14.7579	10.2671	12.3917	4.70678	8.71102	4.89229	19.5593	0	9.87293	0	44.3242	17.807	17.5843	9.74686	12.1754	0	9.62512	15.5949	0	0	5.04081	0	0	0	0	0	0	0	0	0	0	0
circ_01068_PTK2	chr8:141710989-141716304	-	PTK2	.	3	357	5315	0.0671684	1	1	hsa_circ_0005273	0	0	8.9837	7.43997	14.2832	10.4248	0	6.16026	9.29379	2.35339	15.6798	12.2307	13.9709	9.85198	12.3412	5.60221	0	0	9.59145	9.74686	6.76409	0	0	20.0506	0	0	0	0	0	0	0	0	0	0	0	0	0	0
circ_00922_NDUFS1	chr2:206992520-206994966	-	NDUFS1	.	2	331	2446	0.135323	1	1	hsa_circ_0002431	15.4182	15.5389	4.49185	11.16	4.76105	5.21241	0	0	0	0	8.71102	7.33843	19.5593	13.136	0	0	16.1179	11.8713	11.19	9.74686	12.1754	28.424	17.3252	15.5949	0	0	0	0	0	0	0	0	0	0	0	0	0	0
circ_00070_RIMS2	chr8:105080739-105161076	+	RIMS2	.	0	0	80337	0	1	0	hsa_circ_0005114	132.982	175.166	24.7052	63.2398	38.0884	41.6992	42.1654	65.7094	34.0772	85.8987	60.9771	83.1689	159.268	78.8159	46.8964	44.8177	72.5305	94.9708	100.71	90.1584	97.4029	62.5329	78.926	62.3796	7.57865	5.6324	0	0	0	0	0	0	9.91857	4.4083	4.91802	2.97925	7.75671	0
circ_02078_SLC4A10	chr2:162627482-162696437	+	SLC4A10	.	3	368	68955	0.0053368	1	1	hsa_circ_0117818	0	4.23789	6.73778	3.71999	4.76105	0	0	6.16026	0	5.88347	6.96881	0	0	6.56799	0	0	12.0884	8.90351	9.59145	9.74686	6.76409	8.52721	0	0	0	0	0	0	0	0	0	0	0	0	0	0	0	0
circ_00843_TIMMDC1	chr3:119222378-119236162	+	TIMMDC1	.	4	347	13784	0.0251741	1	1	hsa_circ_0001330	25.0545	15.5389	4.49185	13.02	4.76105	0	0	0	9.29379	4.70678	10.4532	4.89229	19.5593	9.85198	9.87293	11.2044	36.2653	0	9.59145	12.1836	14.881	0	15.4002	24.5063	0	0	0	0	0	0	0	0	0	0	0	0	0	0
circ_00585_CTCF	chr16:67644726-67646024	+	CTCF	.	2	961	1298	0.74037	1	1	hsa_circ_0002122	7.70909	9.8884	11.2296	3.71999	11.9026	12.1623	0	14.3739	21.6855	25.8873	33.1019	0	22.3534	13.136	7.4047	9.33701	20.1474	14.8392	15.9858	19.4937	8.11691	22.7392	17.3252	11.1392	0	0	0	0	0	0	0	0	4.95928	0	0	0	0	0
circ_00049_MAN1A2	chr1:117944807-117957453	+	MAN1A2	.	3	472	12646	0.0373241	1	1	hsa_circ_0000117	61.6727	105.947	38.1807	44.6398	49.991	50.3866	52.7067	53.3889	46.4689	80.0152	97.5634	41.5844	125.738	65.6799	51.8329	76.5635	153.12	178.07	142.273	153.513	52.7599	116.539	51.9757	77.9745	4.54719	4.2243	0	0	4.25783	0	0	0	4.95928	8.81661	6.88522	4.46888	0	0
circ_01562_TMEM181	chr6:159001971-159010814	+	TMEM181	.	4	380	8843	0.0429718	1	1	hsa_circ_0001661	7.70909	0	6.73778	3.71999	4.76105	8.68734	0	6.16026	0	0	19.1642	4.89229	19.5593	9.85198	7.4047	0	8.05895	8.90351	6.3943	0	5.41127	0	0	6.68353	0	0	0	0	0	0	0	0	0	0	0	0	0	0
circ_00752_CCDC91	chr12:28458581-28544344	+	CCDC91	.	5	653	85763	0.007614	1	1	hsa_circ_0008250	9.63636	0	4.49185	16.7399	7.14158	6.94987	6.32481	18.4808	0	11.7669	15.6798	4.89229	16.7651	22.988	14.8094	13.0718	20.1474	8.90351	15.9858	12.1836	5.41127	0	13.4752	20.0506	0	0	0	0	0	0	0	0	4.95928	0	0	0	0	0
circ_00724_PPA2	chr4:106367539-106377902	-	PPA2	.	4	284	10363	0.0274052	1	1	hsa_circ_0007477	0	12.7137	13.4756	5.57998	21.4247	6.94987	4.21654	0	9.29379	14.1203	12.1954	17.123	16.7651	29.5559	9.87293	0	28.2063	8.90351	19.1829	21.9304	6.76409	11.3696	17.3252	17.8227	0	0	0	0	0	0	0	0	0	0	0	0	0	0
circ_01737_ATM	chr11:108137897-108138069	+	ATM	.	1	172	172	1	1	1	hsa_circ_0007694	3.85454	0	4.49185	9.29997	0	8.68734	4.21654	6.16026	0	2.35339	3.48441	0	30.736	29.5559	0	0	0	0	0	0	5.41127	0	0	6.68353	0	0	0	0	0	0	0	0	0	0	0	0	0	0
circ_00430_ADGRV1	chr5:90059121-90074914	+	ADGRV1	.	6	962	15793	0.0609131	1	1	hsa_circ_0073329	34.6909	0	13.4756	14.8799	7.14158	3.47494	6.32481	16.4274	12.3917	12.9436	19.1642	26.9076	33.5302	26.272	9.87293	13.0718	32.2358	41.5497	23.9786	19.4937	20.2923	51.1633	13.4752	20.0506	0	0	0	0	0	0	0	0	0	0	1.96721	0	0	0
circ_00698_STK40	chr1:36826821-36828257	-	STK40	.	1	120	1436	0.0835655	1	0	hsa_circ_0000053	11.5636	11.301	0	13.02	23.8053	12.1623	8.43307	10.2671	9.29379	7.06017	15.6798	7.33843	41.9127	22.988	9.87293	9.33701	32.2358	14.8392	15.9858	9.74686	18.9395	14.212	5.77507	11.1392	0	0	0	0	0	0	0	0	0	0	0	0	0	0
circ_00498_LRRC6	chr8:133634856-133673873	-	LRRC6	.	6	904	39017	0.0231694	1	1	hsa_circ_0135795	13.4909	14.1263	6.73778	11.16	4.76105	12.1623	0	20.5342	21.6855	11.7669	20.9064	9.78458	25.1476	29.5559	24.6823	18.674	36.2653	17.807	11.19	26.8039	9.46973	0	32.7254	11.1392	0	0	0	0	0	0	0	0	0	0	0	0	0	0
circ_01019_CDK13	chr7:40027197-40102699	+	CDK13	.	8	1569	75502	0.0207809	1	1	hsa_circ_0079933	15.4182	12.7137	0	13.02	0	0	0	6.16026	21.6855	4.70678	15.6798	19.5692	5.58836	0	14.8094	13.0718	12.0884	20.7749	0	9.74686	18.9395	0	5.77507	0	0	2.8162	5.04081	0	0	0	0	0	0	0	0	0	0	0
circ_00928_PARD3	chr10:34558584-34573173	-	PARD3	.	2	354	14589	0.0242649	1	1	hsa_circ_0018168	0	9.8884	0	0	4.76105	3.47494	0	0	0	12.9436	8.71102	9.78458	13.9709	0	14.8094	0	32.2358	17.807	9.59145	0	4.05845	0	5.77507	6.68353	0	0	0	0	0	0	0	0	0	0	0	0	0	0
circ_00705_TRIP12	chr2:230701563-230744844	-	TRIP12	.	5	1319	43281	0.0304753	1	1	hsa_circ_0007381	5.78181	11.301	24.7052	16.7399	7.14158	20.8496	23.191	8.21368	12.3917	4.70678	17.422	0	19.5593	29.5559	12.3412	7.46961	8.05895	5.93567	15.9858	0	14.881	0	11.5501	13.3671	0	0	0	0	0	0	0	0	0	0	1.96721	0	0	0
circ_00073_HIPK2	chr7:139415730-139416814	-	HIPK2	.	1	1084	1084	1	1	1	hsa_circ_0001756	48.1818	22.6021	105.558	52.0798	42.8495	62.5489	113.847	57.4958	34.0772	70.6017	57.4927	58.7075	58.6778	42.6919	54.3011	13.0718	100.737	20.7749	84.7245	87.7217	52.7599	14.212	90.4761	26.7341	0	2.8162	0	0	0	0	0	0	0	0	2.95081	5.9585	0	0
circ_00376_CTAGE5	chr14:39782543-39796226	+	CTAGE5	.	7	638	13683	0.0466272	1	1	hsa_circ_0031749	25.0545	9.8884	24.7052	0	0	17.3747	14.7579	10.2671	18.5876	20.0038	27.8753	0	36.3243	22.988	41.9599	11.2044	20.1474	20.7749	17.5843	26.8039	12.1754	25.5816	21.1753	17.8227	0	0	0	0	0	0	0	0	0	0	0	0	0	0
circ_00134_MORC3	chr21:37711076-37717005	+	MORC3	.	3	420	5929	0.0708383	1	0	hsa_circ_0001189	48.1818	70.6315	31.443	48.3598	21.4247	45.1742	12.6496	24.641	21.6855	30.5941	27.8753	41.5844	78.2371	42.6919	24.6823	37.3481	28.2063	32.6462	22.3801	26.8039	37.8789	14.212	46.2006	51.2404	3.03146	0	0	0	4.25783	0	0	0	0	0	4.91802	0	0	11.1112
circ_00807_USP33	chr1:78177431-78181553	-	USP33	.	4	488	4122	0.118389	1	1	hsa_circ_0005374	5.78181	7.06315	8.9837	9.29997	4.76105	10.4248	8.43307	12.3205	0	15.297	5.22661	9.78458	25.1476	26.272	0	7.46961	28.2063	17.807	20.7815	4.87343	2.70564	0	0	8.91137	0	0	0	0	0	0	0	0	0	0	0	0	0	0
circ_00061_SLC45A4	chr8:142264087-142264728	-	SLC45A4	LOC105375787	1	641	641	1	1	1	hsa_circ_0001829	163.818	81.9325	71.8696	68.8197	71.4158	86.8734	48.4902	69.8163	21.6855	52.9512	66.2037	53.8152	128.532	68.9639	61.7058	95.2375	92.6779	47.4854	55.9501	63.3546	75.7578	51.1633	127.052	106.936	0	4.2243	0	0	0	9.03493	0	0	4.95928	0	1.96721	7.44813	0	0
circ_00872_PDHX	chr11:34952950-34991833	+	PDHX	.	7	888	38883	0.0228377	1	1	hsa_circ_0021707	17.3454	8.47577	13.4756	13.02	9.5221	8.68734	0	0	0	8.23686	8.71102	0	0	22.988	9.87293	0	28.2063	14.8392	9.59145	19.4937	8.11691	11.3696	11.5501	8.91137	0	0	0	0	0	0	0	0	0	0	0	0	0	0
circ_00975_IFT46	chr11:118425173-118430579	-	IFT46	.	6	671	5406	0.124121	1	1	hsa_circ_0008157	0	7.06315	11.2296	11.16	0	3.47494	0	12.3205	0	3.53008	8.71102	12.2307	25.1476	22.988	7.4047	7.46961	12.0884	17.807	27.1758	12.1836	0	0	5.77507	6.68353	0	0	0	0	0	0	0	0	0	0	0	0	0	0
circ_00443_KLHDC10	chr7:129760588-129762042	+	KLHDC10	.	2	304	1454	0.209078	1	1	hsa_circ_0002190	46.2545	25.4273	8.9837	14.8799	9.5221	19.1122	14.7579	10.2671	9.29379	25.8873	22.6486	7.33843	44.7069	22.988	17.2776	11.2044	12.0884	20.7749	19.1829	4.87343	14.881	0	9.62512	20.0506	0	2.8162	0	0	0	0	0	0	0	0	0	0	0	0
circ_00813_UGGT2	chr13:96636057-96651561	-	UGGT2	.	5	432	15504	0.0278638	1	1	hsa_circ_0030632	15.4182	8.47577	0	11.16	19.0442	13.8997	0	8.21368	0	9.41355	12.1954	0	30.736	19.704	12.3412	13.0718	0	32.6462	12.7886	9.74686	2.70564	0	9.62512	8.91137	0	0	0	0	0	0	0	0	0	0	0	0	0	0
circ_01928_PATJ	chr1:62455839-62516730	+	PATJ	.	4	455	60891	0.0074724	1	1	hsa_circ_0113787	0	0	0	7.43997	7.14158	0	6.32481	8.21368	9.29379	2.35339	3.48441	4.89229	11.1767	0	7.4047	11.2044	12.0884	0	0	9.74686	6.76409	0	9.62512	6.68353	0	0	0	0	0	0	0	0	0	0	0	0	0	0
circ_00891_FMN2	chr1:240370098-240421332	+	FMN2	.	3	2167	51234	0.0422961	1	1	hsa_circ_0112705	3.85454	14.1263	4.49185	13.02	7.14158	10.4248	0	0	9.29379	20.0038	6.96881	0	19.5593	0	14.8094	5.60221	0	8.90351	12.7886	0	12.1754	11.3696	21.1753	4.45568	0	5.6324	0	0	0	0	0	0	0	0	0	0	0	0
circ_00259_EDIL3	chr5:83356118-83362425	-	EDIL3	.	3	486	6307	0.0770572	1	1	hsa_circ_0073244	7.70909	33.9031	35.9348	24.1799	14.2832	29.537	8.43307	20.5342	21.6855	27.064	38.3285	29.3537	27.9418	49.2599	14.8094	3.73481	20.1474	17.807	23.9786	26.8039	12.1754	45.4785	15.4002	15.5949	0	2.8162	0	0	0	0	0	0	0	0	0	0	0	0
circ_02225_C1orf101	chr1:244715623-244724447	+	C1orf101	.	2	971	8824	0.110041	1	1	hsa_circ_0006080	3.85454	0	8.9837	3.71999	0	10.4248	4.21654	8.21368	6.19586	0	6.96881	4.89229	0	9.85198	7.4047	0	0	8.90351	4.79573	0	0	0	3.85005	0	0	0	0	0	0	0	0	0	0	0	0	0	0	0
circ_00383_UBR5	chr8:103372298-103373854	-	UBR5	.	4	324	1556	0.208226	1	1	hsa_circ_0001819	19.2727	24.0147	15.7215	18.5999	0	13.8997	0	12.3205	6.19586	9.41355	24.3909	24.4614	44.7069	19.704	24.6823	24.2762	36.2653	32.6462	22.3801	19.4937	25.7035	5.68481	38.5005	26.7341	0	0	0	0	0	0	0	0	0	0	0	0	0	0
circ_01321_FGD4	chr12:32734893-32764217	+	FGD4	.	8	1365	29324	0.0465489	1	1	hsa_circ_0098409	9.63636	5.65052	6.73778	0	0	10.4248	0	4.10684	9.29379	3.53008	3.48441	17.123	0	0	4.93646	11.2044	0	0	4.79573	0	8.11691	0	7.7001	0	4.54719	2.8162	0	0	0	0	0	0	0	0	0	0	0	0
circ_00777_DTNA	chr18:32335939-32374214	+	DTNA	.	3	363	38275	0.009484	1	1	hsa_circ_0108308	13.4909	14.1263	8.9837	3.71999	7.14158	10.4248	4.21654	6.16026	6.19586	8.23686	5.22661	17.123	33.5302	39.4079	0	11.2044	16.1179	8.90351	17.5843	19.4937	9.46973	0	3.85005	6.68353	0	0	0	0	0	0	0	0	0	0	0	0	0	0
circ_00678_PKN2	chr1:89206670-89206971	+	PKN2	.	1	301	301	1	1	1	hsa_circ_0000089	13.4909	0	17.9674	11.16	19.0442	10.4248	8.43307	10.2671	6.19586	12.9436	8.71102	17.123	22.3534	19.704	7.4047	5.60221	28.2063	44.5175	11.19	12.1836	6.76409	8.52721	3.85005	0	0	0	0	0	0	0	0	0	0	0	0	2.97925	0	0
circ_00513_RNF19A	chr8:101271334-101300495	-	RNF19A	.	9	2059	29161	0.070608	1	0	hsa_circ_0135307	3.85454	2.82526	11.2296	26.0399	16.6637	12.1623	10.5413	16.4274	6.19586	0	22.6486	24.4614	22.3534	0	17.2776	22.4088	36.2653	8.90351	19.1829	7.31014	22.9979	8.52721	15.4002	20.0506	3.03146	2.8162	0	3.65041	0	0	0	0	0	0	0	2.97925	0	0
circ_00742_PCCA	chr13:100959445-101020828	+	PCCA	.	5	462	61383	0.0075265	1	1	hsa_circ_0030767	11.5636	8.47577	8.9837	7.43997	11.9026	10.4248	8.43307	8.21368	18.5876	10.5902	10.4532	12.2307	16.7651	6.56799	17.2776	14.9392	20.1474	8.90351	6.3943	7.31014	0	0	7.7001	4.45568	0	2.8162	0	0	0	0	0	0	0	0	0	0	0	0
circ_00561_ZNF236	chr18:74561481-74583781	+	ZNF236	.	4	612	22300	0.0274439	1	1	hsa_circ_0001993	15.4182	4.23789	6.73778	16.7399	14.2832	22.5871	6.32481	10.2671	6.19586	5.88347	36.5863	24.4614	30.736	13.136	9.87293	7.46961	28.2063	11.8713	11.19	7.31014	12.1754	0	17.3252	11.1392	0	0	0	0	0	0	0	0	0	0	0	0	0	0
circ_00882_AGTPBP1	chr9:88200377-88248289	-	AGTPBP1	.	10	1863	47912	0.0388838	1	1	hsa_circ_0087386	7.70909	18.3642	13.4756	0	0	19.1122	4.21654	8.21368	18.5876	4.70678	15.6798	9.78458	11.1767	16.42	4.93646	5.60221	0	0	0	9.74686	9.46973	8.52721	5.77507	17.8227	0	0	0	0	0	0	0	0	0	0	1.96721	0	0	0
circ_01250_DDX17	chr22:38890634-38897285	-	DDX17	.	7	927	6651	0.139377	1	1	hsa_circ_0002211	0	2.82526	6.73778	7.43997	9.5221	6.94987	4.21654	8.21368	6.19586	3.53008	20.9064	0	27.9418	16.42	0	11.2044	8.05895	8.90351	4.79573	14.6203	4.05845	0	5.77507	17.8227	0	0	0	0	0	0	0	0	0	0	0	0	0	0
circ_00517_SENP6	chr6:76412360-76412788	+	SENP6	.	1	428	428	1	1	1	hsa_circ_0001614	15.4182	7.06315	11.2296	22.3199	7.14158	5.21241	16.8661	12.3205	12.3917	12.9436	29.6175	17.123	47.5011	42.6919	14.8094	5.60221	24.1768	8.90351	15.9858	12.1836	18.9395	0	9.62512	20.0506	3.03146	0	0	0	0	0	0	0	0	0	0	0	0	0
circ_01190_HPRT1	chrX:133607388-133627620	+	HPRT1	.	5	458	20232	0.0226374	1	1	hsa_circ_0004549	0	9.8884	0	20.4599	4.76105	20.8496	8.43307	4.10684	9.29379	4.70678	17.422	7.33843	8.38254	13.136	0	0	8.05895	11.8713	0	0	9.46973	5.68481	7.7001	0	0	0	0	0	0	0	0	0	0	0	0	0	0	0
circ_02453_PCCA	chr13:100953713-100962162	+	PCCA	.	4	364	8449	0.043082	1	1	hsa_circ_0002664	0	0	0	0	0	0	12.6496	0	6.19586	2.35339	3.48441	0	27.9418	16.42	0	0	12.0884	5.93567	0	7.31014	4.05845	0	0	8.91137	0	0	0	0	0	0	0	0	0	0	0	0	0	0
circ_00166_GALK2	chr15:49528047-49584734	+	GALK2	.	5	701	56687	0.0123662	1	1	hsa_circ_0035189	42.4	36.7284	26.9511	29.7599	16.6637	34.7494	71.6811	22.5876	18.5876	17.6504	57.4927	46.4767	64.2662	82.0998	22.2141	67.2265	0	8.90351	30.3729	17.057	29.762	0	48.1256	31.1898	0	2.8162	0	0	0	0	0	0	0	0	3.93441	4.46888	0	0
circ_01536_HTR4	chr5:147928230-147929825	-	HTR4	.	2	327	1595	0.205016	1	1	hsa_circ_0128314	5.78181	0	0	7.43997	0	10.4248	6.32481	0	0	2.35339	13.9376	0	0	6.56799	0	11.2044	0	0	6.3943	0	2.70564	0	5.77507	28.9619	0	0	0	0	0	0	0	0	0	0	0	0	0	0
circ_00475_FUT8	chr14:66188492-66200099	+	FUT8	.	3	575	11607	0.0495391	1	1	hsa_circ_0032249	13.4909	11.301	26.9511	20.4599	9.5221	24.3246	0	8.21368	15.4896	18.8271	17.422	17.123	30.736	26.272	7.4047	13.0718	12.0884	11.8713	14.3872	12.1836	10.8225	0	26.9503	0	0	0	0	0	0	0	0	0	0	0	0	0	0	0
circ_01581_ZBTB11	chr3:101389973-101391057	-	ZBTB11	.	2	468	1084	0.431734	1	1	hsa_circ_0003179	3.85454	2.82526	4.49185	5.57998	7.14158	5.21241	0	0	0	2.35339	0	7.33843	25.1476	16.42	0	3.73481	16.1179	14.8392	0	0	6.76409	25.5816	0	0	0	0	0	0	0	0	0	0	0	0	0	0	0	0
circ_00778_MVB12B	chr9:129102786-129157976	+	MVB12B	.	5	581	55190	0.0105273	1	1	hsa_circ_0008240	11.5636	16.9515	0	0	4.76105	8.68734	27.4075	18.4808	18.5876	10.5902	12.1954	19.5692	25.1476	0	4.93646	13.0718	0	0	4.79573	7.31014	5.41127	11.3696	17.3252	6.68353	0	0	0	0	0	0	0	0	0	0	0	0	0	0
circ_01376_VMP1	chr17:57842331-57851246	+	VMP1	.	2	300	8915	0.0336512	1	1	hsa_circ_0004027	0	4.23789	6.73778	9.29997	7.14158	12.1623	4.21654	0	12.3917	2.35339	8.71102	7.33843	5.58836	9.85198	0	5.60221	16.1179	0	12.7886	7.31014	8.11691	0	7.7001	4.45568	0	0	0	0	0	0	0	0	0	0	0	0	0	0
circ_00750_TMOD2	chr15:52058569-52069215	+	TMOD2	.	4	562	10646	0.0527898	1	1	hsa_circ_0035288	9.63636	8.47577	8.9837	13.02	9.5221	17.3747	0	10.2671	6.19586	7.06017	8.71102	0	33.5302	16.42	0	5.60221	16.1179	0	14.3872	0	13.5282	36.9512	17.3252	11.1392	3.03146	0	0	0	0	0	0	0	0	0	3.93441	0	0	0
circ_00787_MGA	chr15:41961025-41962156	+	MGA	.	1	1131	1131	1	1	1	hsa_circ_0000591	3.85454	31.0778	8.9837	3.71999	9.5221	5.21241	8.43307	0	6.19586	9.41355	10.4532	12.2307	5.58836	6.56799	0	9.33701	44.3242	0	7.99288	9.74686	14.881	5.68481	11.5501	0	0	0	0	0	0	0	0	0	0	0	2.95081	0	0	0
circ_01100_PRRG1	chrX:37245851-37285253	+	PRRG1	.	3	303	39402	0.00769	1	1	hsa_circ_0008077	9.63636	14.1263	11.2296	0	11.9026	15.6372	0	6.16026	0	3.53008	3.48441	7.33843	16.7651	26.272	0	0	0	5.93567	0	4.87343	9.46973	25.5816	11.5501	11.1392	0	0	0	0	0	0	0	0	0	0	0	0	0	0
circ_00673_intergenic	chrX:145997907-146036693	+	.	.	0	0	38786	0	1	0	.	9.63636	25.4273	31.443	9.29997	4.76105	36.4868	29.5158	0	15.4896	9.41355	10.4532	0	8.38254	0	4.93646	0	12.0884	0	22.3801	0	8.11691	0	9.62512	17.8227	0	0	0	0	0	0	0	0	0	0	0	0	0	0
circ_00397_CWC27	chr5:64084777-64100213	+	CWC27	.	4	339	15436	0.0219616	1	1	hsa_circ_0072654	19.2727	25.4273	11.2296	5.57998	9.5221	17.3747	0	20.5342	21.6855	12.9436	26.1331	12.2307	30.736	19.704	44.4282	11.2044	24.1768	29.6784	31.9715	29.2406	17.5866	8.52721	26.9503	28.9619	0	0	0	0	0	0	0	0	0	0	0	0	0	0
circ_01332_SUCLG2-AS1	chr3:67797194-67801084	+	SUCLG2-AS1	.	1	340	3890	0.0874036	1	0	hsa_circ_0124504	9.63636	0	0	7.43997	0	5.21241	12.6496	8.21368	0	10.5902	6.96881	0	22.3534	16.42	0	0	8.05895	8.90351	7.99288	4.87343	5.41127	0	3.85005	4.45568	0	0	0	0	0	0	0	0	0	0	0	0	0	0
circ_00860_RPS6KC1	chr1:213251037-213341316	+	RPS6KC1	.	6	888	90279	0.0098362	1	1	hsa_circ_0111924	9.63636	7.06315	13.4756	9.29997	0	12.1623	0	16.4274	12.3917	14.1203	6.96881	7.33843	47.5011	0	0	7.46961	20.1474	23.7427	19.1829	9.74686	5.41127	0	9.62512	11.1392	0	0	0	0	0	0	0	0	0	0	0	0	0	0
circ_00900_PTGR1	chr9:114332370-114348445	-	PTGR1	ZNF483	5	670	16075	0.0416796	1	1	hsa_circ_0008043	0	7.06315	6.73778	5.57998	0	13.8997	0	4.10684	0	0	6.96881	7.33843	53.0894	26.272	9.87293	0	0	0	19.1829	7.31014	0	8.52721	17.3252	8.91137	0	0	0	0	0	0	0	0	0	0	0	0	0	0
circ_01746_intergenic	chr4:16321687-16357408	+	.	.	0	0	35721	0	1	0	hsa_circ_0125695	0	0	0	3.71999	0	0	8.43307	8.21368	0	0	22.6486	0	16.7651	6.56799	7.4047	14.9392	0	0	6.3943	0	0	0	7.7001	6.68353	0	0	0	0	0	0	0	0	0	0	0	0	0	0
circ_01947_MAPK9	chr5:179688683-179707608	-	MAPK9	.	4	497	18925	0.0262616	1	1	hsa_circ_0001566	0	5.65052	4.49185	0	0	6.94987	0	0	0	3.53008	5.22661	0	8.38254	13.136	4.93646	3.73481	0	0	0	0	16.2338	0	0	8.91137	0	0	0	0	0	0	0	0	0	0	0	0	0	0
circ_00574_INTS6L	chrX:134679347-134683730	+	INTS6L	.	5	717	4383	0.163587	1	1	hsa_circ_0139797	3.85454	8.47577	4.49185	14.8799	11.9026	17.3747	16.8661	6.16026	6.19586	5.88347	13.9376	9.78458	22.3534	29.5559	9.87293	7.46961	16.1179	23.7427	23.9786	24.3671	14.881	0	34.6504	6.68353	0	0	0	0	0	0	0	0	0	0	0	0	0	0
circ_02095_NPHP1	chr2:110919179-110920712	-	NPHP1	.	2	183	1533	0.119374	1	1	hsa_circ_0056019	0	0	0	0	0	0	0	0	0	3.53008	0	0	0	0	0	0	0	0	4.79573	0	0	0	0	0	4.54719	0	0	0	0	0	3.56899	0	0	0	4.91802	2.97925	5.17114	0
circ_00635_GABBR2	chr9:101124996-101168423	-	GABBR2	.	6	657	43427	0.0151288	1	1	hsa_circ_0137505	7.70909	21.1894	8.9837	7.43997	4.76105	8.68734	0	4.10684	0	21.1805	8.71102	7.33843	30.736	19.704	12.3412	3.73481	32.2358	29.6784	30.3729	21.9304	6.76409	5.68481	17.3252	0	0	0	0	0	0	0	0	0	0	0	0	0	0	0
circ_01286_HP1BP3	chr1:21083658-21103243	-	HP1BP3	.	6	785	19585	0.0400817	1	1	hsa_circ_0004493	7.70909	2.82526	4.49185	0	7.14158	0	4.21654	10.2671	0	14.1203	5.22661	7.33843	8.38254	6.56799	4.93646	0	8.05895	0	6.3943	17.057	2.70564	17.0544	5.77507	4.45568	0	0	0	0	0	0	0	0	0	4.4083	1.96721	0	0	0
circ_00212_intergenic	chr14:40124048-40125012	+	.	.	0	0	964	0	1	0	hsa_circ_0101812	5.78181	16.9515	40.4267	26.0399	40.4689	45.1742	18.9744	24.641	9.29379	54.1279	24.3909	24.4614	106.179	68.9639	9.87293	16.8066	28.2063	44.5175	31.9715	43.8609	17.5866	39.7937	13.4752	15.5949	3.03146	2.8162	0	0	0	0	0	0	0	0	1.96721	0	0	0
circ_00514_MBTD1	chr17:49294694-49302570	-	MBTD1	.	4	534	7876	0.0678009	1	1	hsa_circ_0003871	17.3454	25.4273	8.9837	0	9.5221	26.062	6.32481	34.9081	0	7.06017	13.9376	7.33843	11.1767	42.6919	14.8094	5.60221	20.1474	14.8392	15.9858	26.8039	31.1148	0	17.3252	20.0506	0	0	0	0	0	0	0	0	0	0	0	0	0	0
circ_00348_MNAT1	chr14:61262934-61346553	+	MNAT1	.	6	720	83619	0.0086105	1	1	hsa_circ_0032117	32.7636	16.9515	17.9674	11.16	7.14158	26.062	8.43307	22.5876	15.4896	18.8271	22.6486	24.4614	47.5011	16.42	12.3412	22.4088	28.2063	29.6784	20.7815	19.4937	25.7035	22.7392	23.1003	31.1898	0	0	0	0	0	0	0	0	0	0	1.96721	0	0	0
circ_00927_C1orf21	chr1:184559872-184588764	+	C1orf21	.	3	251	28892	0.0086875	1	0	hsa_circ_0111456	7.70909	0	0	13.02	0	5.21241	4.21654	12.3205	15.4896	14.1203	5.22661	12.2307	39.1185	42.6919	4.93646	9.33701	0	5.93567	12.7886	7.31014	12.1754	0	0	6.68353	0	0	0	0	0	0	0	0	0	0	0	0	0	0
circ_00499_MAP7	chr6:136704808-136710655	-	MAP7	.	3	393	5847	0.067214	1	1	hsa_circ_0077957	17.3454	73.4567	17.9674	5.57998	0	12.1623	0	6.16026	9.29379	17.6504	6.96881	0	11.1767	26.272	7.4047	7.46961	8.05895	0	14.3872	21.9304	8.11691	0	17.3252	11.1392	0	0	0	0	0	0	0	0	0	0	0	0	0	0
circ_00199_ADARB1	chr21:46548316-46554747	+	ADARB1	.	2	290	6431	0.0450941	1	1	hsa_circ_0005037	38.5454	19.7768	20.2133	27.8999	26.1858	19.1122	48.4902	12.3205	15.4896	16.4737	59.2349	29.3537	58.6778	55.8279	46.8964	33.6132	40.2947	11.8713	23.9786	7.31014	45.9958	88.1145	26.9503	33.4176	0	5.6324	0	0	4.25783	0	3.56899	0	0	0	0	5.9585	0	0
circ_00978_RNF19A	chr8:101276261-101300495	-	RNF19A	.	6	1561	24234	0.0644136	1	1	hsa_circ_0085121	11.5636	16.9515	15.7215	13.02	0	8.68734	12.6496	10.2671	0	4.70678	10.4532	4.89229	8.38254	0	12.3412	9.33701	0	11.8713	7.99288	0	8.11691	0	26.9503	0	0	0	0	0	0	0	0	0	0	0	0	0	0	0
circ_00554_TIA1	chr2:70451685-70457986	-	TIA1	.	5	351	6301	0.0557054	1	1	hsa_circ_0002199	7.70909	12.7137	11.2296	16.7399	0	13.8997	23.191	6.16026	12.3917	12.9436	8.71102	14.6769	25.1476	19.704	7.4047	11.2044	32.2358	23.7427	20.7815	26.8039	16.2338	0	21.1753	17.8227	3.03146	0	0	0	0	0	0	0	0	0	0	0	0	0
circ_00330_VMP1	chr17:57808781-57851305	+	VMP1	.	6	740	42524	0.0174019	1	0	hsa_circ_0107278	30.8363	16.9515	17.9674	11.16	21.4247	29.537	10.5413	16.4274	24.7834	22.3572	31.3597	24.4614	50.2952	32.8399	22.2141	11.2044	36.2653	41.5497	30.3729	31.6773	13.5282	39.7937	11.5501	11.1392	0	2.8162	0	0	0	0	0	0	0	0	1.96721	0	0	0
circ_00246_CCDC126	chr7:23650789-23651172	+	CCDC126	.	1	383	383	1	1	1	hsa_circ_0001684	28.9091	25.4273	20.2133	22.3199	19.0442	22.5871	0	12.3205	18.5876	27.064	52.2661	17.123	103.385	65.6799	29.6188	26.1436	28.2063	35.614	25.5772	34.114	20.2923	34.1088	23.1003	20.0506	0	0	0	0	0	0	0	0	0	4.4083	0	0	0	0
circ_01306_SLAIN1	chr13:78318417-78327493	+	SLAIN1	.	3	732	9076	0.0806523	1	1	hsa_circ_0100935	5.78181	8.47577	4.49185	5.57998	16.6637	17.3747	4.21654	0	0	0	5.22661	7.33843	0	19.704	9.87293	5.60221	0	0	0	0	16.2338	0	9.62512	0	0	0	0	0	0	0	0	0	0	0	0	0	0	0
circ_01392_intergenic	chr1:38820191-38820768	+	.	.	0	0	577	0	1	0	hsa_circ_0113257	11.5636	9.8884	0	11.16	4.76105	12.1623	0	8.21368	0	0	5.22661	0	5.58836	13.136	4.93646	3.73481	0	8.90351	6.3943	4.87343	2.70564	17.0544	5.77507	15.5949	0	0	0	0	0	0	0	0	0	0	0	0	0	0
circ_01380_OPTN	chr10:13169744-13178897	+	OPTN	.	4	523	9153	0.0571397	1	0	hsa_circ_0007242	15.4182	18.3642	4.49185	0	0	6.94987	0	4.10684	0	2.35339	5.22661	0	16.7651	0	4.93646	3.73481	0	14.8392	3.19715	0	6.76409	0	13.4752	4.45568	0	0	0	0	0	0	0	0	0	0	0	0	0	0
circ_01140_RIC3	chr11:8158924-8161740	-	RIC3	.	3	397	2816	0.14098	1	1	hsa_circ_0096554	0	5.65052	11.2296	0	0	0	10.5413	8.21368	0	2.35339	20.9064	4.89229	8.38254	0	4.93646	11.2044	12.0884	0	4.79573	0	2.70564	0	5.77507	4.45568	0	2.8162	0	5.47562	0	0	0	0	0	6.61245	1.96721	2.97925	0	0
circ_01108_PLPP4	chr10:122273422-122280607	+	PLPP4	.	3	280	7185	0.0389701	1	1	hsa_circ_0008896	3.85454	7.06315	4.49185	0	4.76105	5.21241	0	0	12.3917	10.5902	5.22661	9.78458	19.5593	0	12.3412	0	0	0	4.79573	0	4.05845	0	0	0	0	0	0	0	0	0	0	0	0	0	1.96721	0	0	0
circ_00745_ANKIB1	chr7:91924202-91936970	+	ANKIB1	.	2	576	12768	0.0451128	1	1	hsa_circ_0135061	11.5636	11.301	13.4756	3.71999	0	8.68734	0	10.2671	9.29379	12.9436	6.96881	0	27.9418	29.5559	9.87293	9.33701	16.1179	11.8713	9.59145	34.114	10.8225	8.52721	11.5501	17.8227	0	0	0	0	0	0	0	0	0	0	0	0	0	0
circ_00289_ATP9B	chr18:76953182-77037196	+	ATP9B	.	5	538	84014	0.0064037	1	1	hsa_circ_0048012	32.7636	16.9515	17.9674	24.1799	16.6637	22.5871	8.43307	16.4274	12.3917	35.3008	26.1331	17.123	41.9127	36.1239	44.4282	11.2044	16.1179	26.7105	33.5701	36.5507	20.2923	31.2664	25.0253	24.5063	0	0	0	0	0	0	0	0	0	0	0	0	0	0
circ_01390_PAPOLA	chr14:97022183-97022750	+	PAPOLA	.	2	340	567	0.599647	1	1	hsa_circ_0006717	0	7.06315	0	0	0	0	0	12.3205	15.4896	7.06017	19.1642	7.33843	25.1476	9.85198	0	5.60221	16.1179	5.93567	9.59145	0	12.1754	0	5.77507	0	0	0	0	0	0	0	0	0	0	0	0	0	0	0
circ_00936_intergenic	chr11:92042769-92088570	+	.	.	1	3309	45801	0.0722473	1	0	hsa_circ_0096736	13.4909	12.7137	0	11.16	7.14158	6.94987	12.6496	10.2671	0	7.06017	8.71102	14.6769	0	0	7.4047	5.60221	12.0884	8.90351	11.19	9.74686	13.5282	25.5816	15.4002	6.68353	0	0	0	0	0	0	0	4.44396	0	0	0	0	0	0
circ_00486_PEX3	chr6:143792097-143795993	+	PEX3	.	5	487	3896	0.125	1	1	hsa_circ_0130887	26.9818	2.82526	17.9674	27.8999	4.76105	15.6372	16.8661	12.3205	24.7834	8.23686	40.0707	39.1383	19.5593	13.136	14.8094	7.46961	12.0884	17.807	9.59145	9.74686	17.5866	0	0	13.3671	0	2.8162	0	0	0	0	0	0	0	0	0	0	0	0
circ_02121_STOX2	chr4:184922477-184932576	+	STOX2	.	2	2419	10099	0.239529	1	1	hsa_circ_0071519	0	0	4.49185	3.71999	14.2832	10.4248	0	0	6.19586	2.35339	8.71102	4.89229	0	0	0	0	0	0	3.19715	0	9.46973	0	5.77507	0	0	0	0	0	0	0	0	0	0	0	0	0	0	0
circ_00947_PHACTR1	chr6:13228047-13230425	+	PHACTR1	.	2	405	2378	0.170311	1	1	hsa_circ_0002268	9.63636	0	0	0	9.5221	6.94987	12.6496	16.4274	15.4896	2.35339	8.71102	7.33843	36.3243	9.85198	7.4047	9.33701	8.05895	0	9.59145	9.74686	8.11691	11.3696	7.7001	8.91137	0	0	0	0	0	0	0	0	0	0	0	0	0	0
circ_00691_RNF38	chr9:36352738-36353328	-	RNF38	.	2	269	590	0.455932	1	1	hsa_circ_0008698	19.2727	4.23789	13.4756	5.57998	11.9026	0	8.43307	10.2671	6.19586	9.41355	12.1954	34.246	30.736	26.272	9.87293	7.46961	24.1768	29.6784	11.19	9.74686	5.41127	0	17.3252	13.3671	0	0	0	0	0	0	0	0	0	0	1.96721	0	0	0
circ_00080_CCDC66	chr3:56626997-56628056	+	CCDC66	.	3	468	1059	0.441926	1	1	hsa_circ_0001313	59.7454	83.3451	107.804	31.6199	23.8053	43.4367	40.0571	61.6026	27.8814	76.4851	57.4927	39.1383	86.6196	36.1239	64.174	48.5525	84.6189	56.3889	78.3302	56.0444	52.7599	34.1088	38.5005	33.4176	4.54719	12.6729	0	0	0	0	0	4.44396	0	0	6.88522	0	0	0
circ_01082_MYO5A	chr15:52718026-52725482	-	MYO5A	.	3	428	7456	0.0574034	1	1	hsa_circ_0002207	5.78181	7.06315	0	7.43997	7.14158	5.21241	0	0	0	17.6504	3.48441	9.78458	33.5302	59.1119	7.4047	3.73481	12.0884	5.93567	6.3943	4.87343	6.76409	0	0	8.91137	0	0	0	0	0	0	0	0	0	0	0	0	0	0
circ_00650_CXorf23	chrX:19983161-19988416	-	CXorf23	.	3	1274	5255	0.242436	1	0	hsa_circ_0140068	3.85454	11.301	13.4756	18.5999	14.2832	8.68734	10.5413	8.21368	9.29379	8.23686	10.4532	7.33843	0	0	9.87293	3.73481	12.0884	8.90351	19.1829	12.1836	10.8225	0	11.5501	13.3671	0	0	0	0	0	0	0	0	0	0	0	0	0	0
circ_01721_ZMYND11	chr10:225933-255988	+	ZMYND11	.	2	295	30055	0.0098153	1	1	hsa_circ_0017359	11.5636	0	0	0	0	0	0	0	6.19586	5.88347	0	0	22.3534	6.56799	0	3.73481	32.2358	0	9.59145	9.74686	2.70564	28.424	0	0	0	0	0	0	0	0	0	0	0	0	0	0	0	5.55561
circ_00125_PAK3	chrX:110385323-110416309	+	PAK3	.	8	763	30986	0.024624	1	1	hsa_circ_0139566	50.1091	38.141	65.1318	57.6598	42.8495	26.062	25.2992	55.4423	46.4689	28.2407	78.3992	56.2613	39.1185	26.272	29.6188	31.7458	80.5895	62.3246	27.1758	56.0444	55.4655	39.7937	57.7507	60.1517	0	7.0405	0	0	0	0	0	0	0	0	1.96721	0	5.17114	0
circ_01406_SMC1A	chrX:53430497-53430825	-	SMC1A	.	2	224	328	0.682927	1	1	hsa_circ_0001921	3.85454	5.65052	0	7.43997	0	5.21241	0	0	6.19586	9.41355	3.48441	4.89229	0	6.56799	9.87293	0	20.1474	0	15.9858	9.74686	2.70564	0	3.85005	6.68353	0	0	0	0	0	0	0	0	0	0	0	0	0	0
circ_00451_GIGYF2	chr2:233612324-233626146	+	GIGYF2	.	5	491	13822	0.0355231	1	1	hsa_circ_0003341	19.2727	7.06315	20.2133	7.43997	4.76105	19.1122	16.8661	22.5876	12.3917	2.35339	34.8441	22.0153	58.6778	62.3959	12.3412	16.8066	20.1474	11.8713	14.3872	7.31014	22.9979	0	25.0253	15.5949	0	0	0	0	0	0	0	0	0	0	0	0	0	0
circ_00707_POC1B	chr12:89853414-89866052	-	POC1B	.	7	684	12638	0.0541225	1	1	hsa_circ_0099436	0	15.5389	0	0	4.76105	12.1623	0	16.4274	0	14.1203	10.4532	24.4614	19.5593	29.5559	0	9.33701	0	0	19.1829	34.114	13.5282	0	0	0	0	0	0	0	0	0	0	0	0	0	0	0	0	0
circ_00862_CNKSR2	chrX:21534602-21581570	+	CNKSR2	.	5	798	46968	0.0169903	1	1	hsa_circ_0140114	9.63636	7.06315	6.73778	13.02	4.76105	8.68734	10.5413	0	6.19586	7.06017	5.22661	9.78458	22.3534	9.85198	7.4047	9.33701	8.05895	0	9.59145	14.6203	13.5282	0	9.62512	8.91137	3.03146	0	0	0	0	0	0	0	0	0	0	0	0	0
circ_01884_C8orf34	chr8:69434033-69445384	+	C8orf34	.	2	340	11351	0.0299533	1	1	hsa_circ_0137033	0	0	0	0	0	0	0	0	0	3.53008	10.4532	14.6769	16.7651	0	0	0	0	0	4.79573	4.87343	0	0	7.7001	6.68353	0	0	0	0	0	0	0	0	0	0	0	0	0	0
circ_00262_ANO4	chr12:101365083-101381448	+	ANO4	.	3	278	16365	0.0169875	1	1	hsa_circ_0008008	42.4	26.84	22.4593	14.8799	19.0442	20.8496	8.43307	36.9616	37.1752	23.5339	31.3597	14.6769	27.9418	36.1239	22.2141	22.4088	16.1179	14.8392	36.7672	17.057	27.0564	28.424	32.7254	15.5949	0	0	0	0	0	0	0	0	0	0	0	0	0	0
circ_00989_NBAS	chr2:15629017-15651474	-	NBAS	.	3	337	22457	0.0150065	1	1	hsa_circ_0000978	11.5636	11.301	4.49185	9.29997	9.5221	6.94987	0	6.16026	9.29379	7.06017	0	0	11.1767	22.988	7.4047	26.1436	0	5.93567	11.19	7.31014	5.41127	17.0544	5.77507	13.3671	0	0	0	0	0	0	0	0	0	0	0	0	0	0
circ_00655_FAF1	chr1:50956259-51001129	-	FAF1	.	3	248	44870	0.0055271	1	1	hsa_circ_0008981	11.5636	15.5389	15.7215	3.71999	7.14158	17.3747	0	0	9.29379	16.4737	10.4532	7.33843	27.9418	16.42	7.4047	3.73481	32.2358	11.8713	22.3801	4.87343	17.5866	14.212	11.5501	13.3671	0	0	0	0	0	0	0	0	0	0	0	0	0	0
circ_01218_ST6GAL2	chr2:107446521-107450602	-	ST6GAL2	.	3	375	4081	0.0918892	1	1	hsa_circ_0055953	3.85454	5.65052	6.73778	7.43997	0	13.8997	0	6.16026	0	5.88347	8.71102	0	39.1185	36.1239	7.4047	3.73481	8.05895	5.93567	6.3943	17.057	12.1754	0	7.7001	8.91137	0	0	0	0	0	0	0	0	0	0	0	0	0	0
circ_01336_DOCK1	chr10:128768965-128788867	+	DOCK1	.	5	427	19902	0.0214551	1	1	hsa_circ_0007142	0	4.23789	11.2296	0	0	6.94987	6.32481	0	15.4896	3.53008	3.48441	9.78458	0	0	4.93646	14.9392	8.05895	17.807	6.3943	9.74686	0	0	0	0	0	0	7.56122	0	0	0	0	0	0	0	0	0	0	0
circ_01414_PDE8A	chr15:85656607-85669605	+	PDE8A	.	8	1139	12998	0.0876289	1	1	hsa_circ_0036627	7.70909	9.8884	6.73778	3.71999	0	12.1623	10.5413	4.10684	0	5.88347	8.71102	7.33843	5.58836	0	0	0	0	0	0	0	13.5282	0	11.5501	8.91137	0	0	0	0	0	0	0	0	0	0	0	2.97925	0	0
circ_01590_TMTC2	chr12:83250788-83251359	+	TMTC2	.	1	571	571	1	1	1	hsa_circ_0002886	0	7.06315	0	0	0	5.21241	10.5413	6.16026	6.19586	3.53008	6.96881	12.2307	8.38254	19.704	12.3412	5.60221	0	14.8392	19.1829	12.1836	5.41127	0	0	4.45568	0	0	0	0	0	0	0	0	0	0	0	0	0	0
circ_02192_NEK7	chr1:198201682-198233365	+	NEK7	.	4	400	31683	0.0126251	1	1	hsa_circ_0002528	7.70909	0	0	0	14.2832	3.47494	0	6.16026	9.29379	0	8.71102	0	8.38254	9.85198	4.93646	0	8.05895	11.8713	7.99288	4.87343	0	0	0	0	0	0	0	0	0	0	0	0	0	0	0	0	0	0
circ_01999_ILKAP	chr2:239082174-239093928	-	ILKAP	.	5	531	11754	0.0451761	1	1	hsa_circ_0006014	3.85454	0	6.73778	0	0	3.47494	8.43307	10.2671	0	5.88347	3.48441	4.89229	11.1767	0	0	5.60221	0	0	11.19	0	5.41127	0	13.4752	6.68353	0	0	0	0	0	0	0	0	0	0	0	0	0	0
circ_01493_HECW2	chr2:197084762-197085665	-	HECW2	.	2	262	903	0.290144	1	1	hsa_circ_0118464	9.63636	14.1263	0	5.57998	0	12.1623	0	0	0	7.06017	8.71102	9.78458	0	0	0	0	0	0	7.99288	0	13.5282	0	0	0	0	0	0	0	0	4.51746	0	0	0	0	0	0	0	0
circ_00589_RPS6KA5	chr14:91409421-91467503	-	RPS6KA5	.	4	515	58082	0.0088668	1	1	hsa_circ_0032940	9.63636	16.9515	11.2296	5.57998	9.5221	8.68734	35.8406	12.3205	12.3917	17.6504	13.9376	14.6769	13.9709	26.272	7.4047	9.33701	36.2653	17.807	9.59145	9.74686	13.5282	19.8968	13.4752	6.68353	0	0	0	0	0	0	0	0	0	0	0	0	0	0
circ_00633_FSIP1	chr15:40005644-40034101	-	FSIP1	.	5	629	28457	0.0221035	1	1	hsa_circ_0103403	17.3454	0	15.7215	22.3199	11.9026	17.3747	10.5413	0	0	4.70678	22.6486	9.78458	27.9418	19.704	12.3412	11.2044	16.1179	11.8713	9.59145	7.31014	17.5866	25.5816	3.85005	11.1392	0	0	0	0	0	0	0	0	0	0	0	0	0	0
circ_01484_PIK3C2B	chr1:204437997-204439014	-	PIK3C2B	.	1	1017	1017	1	1	1	hsa_circ_0000174	5.78181	11.301	0	5.57998	19.0442	5.21241	0	0	0	4.70678	3.48441	0	0	16.42	4.93646	0	0	0	9.59145	4.87343	4.05845	17.0544	9.62512	4.45568	0	0	0	0	0	0	0	0	0	0	0	0	0	0
circ_00151_STK39	chr2:168869143-168873605	-	STK39	.	2	122	4462	0.027342	1	1	hsa_circ_0117963	30.8363	46.6168	13.4756	18.5999	23.8053	31.2744	25.2992	16.4274	0	48.2445	13.9376	19.5692	61.472	42.6919	51.8329	20.5414	28.2063	23.7427	25.5772	46.2976	21.6451	28.424	38.5005	22.2784	0	8.4486	12.602	10.9512	6.38674	0	10.707	19.9978	0	11.0208	8.85243	4.46888	18.099	8.33342
circ_00912_GRIK2	chr6:102067967-102134228	+	GRIK2	.	5	836	66261	0.0126168	1	0	hsa_circ_0130134	7.70909	4.23789	6.73778	3.71999	4.76105	6.94987	10.5413	8.21368	6.19586	10.5902	5.22661	19.5692	16.7651	16.42	7.4047	3.73481	0	11.8713	3.19715	14.6203	17.5866	0	11.5501	15.5949	0	0	0	0	0	0	0	0	0	0	0	0	0	0
circ_00207_KIAA1841	chr2:61343113-61345251	+	KIAA1841	.	4	284	2138	0.132834	1	1	hsa_circ_0007793	32.7636	32.4905	31.443	37.1999	26.1858	20.8496	42.1654	20.5342	0	17.6504	48.7817	12.2307	67.0603	19.704	0	20.5414	72.5305	44.5175	38.3658	34.114	22.9979	0	38.5005	42.329	0	0	0	0	0	0	0	0	0	0	0	0	0	0
circ_00320_FCHSD2	chr11:72695132-72700142	-	FCHSD2	.	3	318	5010	0.0634731	1	1	hsa_circ_0005918	30.8363	38.141	20.2133	7.43997	11.9026	19.1122	10.5413	26.6945	21.6855	29.4174	24.3909	19.5692	39.1185	22.988	9.87293	9.33701	24.1768	32.6462	38.3658	26.8039	16.2338	34.1088	7.7001	13.3671	0	0	0	0	0	0	0	0	0	0	0	0	0	0
circ_01974_CAMK2A	chr5:149607754-149610943	-	CAMK2A	.	2	171	3189	0.0536218	1	1	hsa_circ_0128333	9.63636	0	0	0	0	5.21241	0	0	0	0	0	0	11.1767	16.42	0	5.60221	0	0	6.3943	0	2.70564	51.1633	5.77507	6.68353	0	0	0	0	0	0	0	0	0	0	0	0	0	0
circ_01852_RYK	chr3:133894452-133914026	-	RYK	.	7	796	19574	0.0406662	1	1	hsa_circ_0003633	0	5.65052	0	7.43997	0	0	4.21654	0	0	4.70678	20.9064	7.33843	22.3534	9.85198	0	3.73481	8.05895	0	0	0	9.46973	0	5.77507	0	0	0	0	0	0	0	0	0	0	0	0	0	0	0
circ_01368_PKN2	chr1:89206670-89251896	+	PKN2	.	7	1233	45226	0.0272631	1	1	hsa_circ_0013093	13.4909	15.5389	4.49185	3.71999	11.9026	10.4248	6.32481	6.16026	12.3917	12.9436	0	0	5.58836	0	0	0	0	5.93567	6.3943	12.1836	8.11691	5.68481	3.85005	0	0	0	0	0	0	0	0	0	0	0	0	0	0	0
circ_01061_RARS	chr5:167915606-167924353	+	RARS	.	6	777	8747	0.0888305	1	1	hsa_circ_0001551	5.78181	2.82526	6.73778	18.5999	11.9026	19.1122	4.21654	14.3739	0	0	13.9376	9.78458	8.38254	9.85198	7.4047	5.60221	12.0884	0	0	9.74686	5.41127	0	0	15.5949	0	0	0	0	0	0	0	0	0	0	0	0	0	0
circ_00950_RBM23	chr14:23375403-23380612	-	RBM23	.	4	411	5209	0.0789019	1	1	hsa_circ_0031241	3.85454	8.47577	0	5.57998	9.5221	5.21241	0	0	6.19586	3.53008	15.6798	14.6769	33.5302	29.5559	4.93646	16.8066	24.1768	0	7.99288	12.1836	6.76409	19.8968	19.2502	8.91137	0	0	0	0	0	0	0	0	0	0	0	0	0	0
circ_01653_ERI3	chr1:44750506-44785416	-	ERI3	.	4	342	34910	0.0097966	1	1	hsa_circ_0005716	0	11.301	8.9837	0	7.14158	0	0	0	0	2.35339	17.422	0	13.9709	16.42	0	7.46961	20.1474	0	6.3943	0	2.70564	22.7392	0	13.3671	0	0	0	0	0	0	0	0	0	0	0	0	0	0
circ_01195_ANKH	chr5:14741935-14758707	-	ANKH	.	6	698	16772	0.041617	1	1	hsa_circ_0003057	17.3454	12.7137	4.49185	13.02	0	5.21241	8.43307	0	0	2.35339	5.22661	9.78458	5.58836	6.56799	14.8094	7.46961	0	11.8713	7.99288	0	8.11691	14.212	0	13.3671	0	5.6324	0	0	0	0	0	0	0	0	0	0	0	0
circ_00053_PHIP	chr6:79752559-79770535	-	PHIP	.	3	411	17976	0.0228638	1	1	hsa_circ_0001615	82.8727	50.8546	38.1807	59.5198	61.8937	53.8615	69.5729	63.656	61.9586	78.8385	95.8212	73.3843	167.651	118.224	74.047	52.2873	108.796	77.1637	103.907	112.089	66.2881	31.2664	111.651	62.3796	0	7.0405	5.04081	0	0	0	5.35348	0	0	0	7.86883	2.97925	0	0
circ_00889_UBA2	chr19:34921480-34929671	+	UBA2	.	5	443	8191	0.0540837	1	1	hsa_circ_0006987	13.4909	0	0	0	0	0	0	30.8013	6.19586	4.70678	6.96881	19.5692	47.5011	0	19.7459	9.33701	0	26.7105	20.7815	0	0	34.1088	13.4752	0	0	0	0	0	0	0	0	0	0	0	0	0	0	0
circ_00875_GOLPH3	chr5:32135677-32143986	-	GOLPH3	.	2	247	8309	0.0297268	1	1	hsa_circ_0001470	13.4909	7.06315	8.9837	3.71999	4.76105	5.21241	14.7579	4.10684	9.29379	9.41355	0	14.6769	16.7651	26.272	14.8094	18.674	0	0	6.3943	17.057	9.46973	39.7937	0	11.1392	0	0	0	0	0	0	0	0	0	0	0	0	0	0
circ_01722_MAPKAP1	chr9:128419929-128434922	-	MAPKAP1	.	3	567	14993	0.0378176	1	1	hsa_circ_0001890	0	2.82526	0	0	0	0	21.0827	4.10684	6.19586	4.70678	0	0	16.7651	0	7.4047	7.46961	0	5.93567	0	0	0	0	26.9503	8.91137	0	0	0	0	0	0	0	0	0	0	0	2.97925	0	0
circ_02359_GTDC1	chr2:144966169-144993304	-	GTDC1	.	3	347	27135	0.0127879	1	1	hsa_circ_0056664	0	5.65052	8.9837	0	0	0	0	0	0	0	6.96881	0	8.38254	6.56799	4.93646	0	16.1179	11.8713	4.79573	0	6.76409	0	0	4.45568	0	0	0	0	0	0	0	0	0	0	0	0	0	0
circ_00603_ASH1L	chr1:155408117-155429689	-	ASH1L	.	2	844	21572	0.0391248	1	1	hsa_circ_0003247	19.2727	7.06315	4.49185	13.02	9.5221	13.8997	21.0827	8.21368	9.29379	15.297	17.422	9.78458	27.9418	19.704	4.93646	5.60221	12.0884	35.614	9.59145	19.4937	6.76409	8.52721	0	4.45568	0	0	0	0	0	0	0	0	0	0	0	0	0	0
circ_00979_CASP8AP2	chr6:90556280-90566918	+	CASP8AP2	.	5	444	10638	0.0417372	1	1	hsa_circ_0001621	0	2.82526	0	13.02	9.5221	0	0	20.5342	0	0	12.1954	7.33843	19.5593	16.42	0	0	16.1179	11.8713	23.9786	21.9304	8.11691	0	9.62512	0	0	0	7.56122	0	0	0	0	0	0	0	0	0	0	0
circ_01885_CHD7	chr8:61653817-61655656	+	CHD7	.	1	1839	1839	1	1	1	hsa_circ_0084582	0	0	0	0	0	0	0	0	0	5.88347	0	0	8.38254	0	4.93646	7.46961	12.0884	0	11.19	0	10.8225	0	0	0	0	0	0	0	0	0	0	0	0	0	0	0	0	0
circ_00048_SLC8A1	chr2:40655612-40657441	-	SLC8A1	.	1	1829	1829	1	1	0	hsa_circ_0005232	52.0363	56.5052	134.756	57.6598	66.6547	46.9117	52.7067	129.365	52.6648	67.0716	87.1102	44.0306	69.8545	29.5559	96.261	57.8895	124.914	94.9708	84.7245	87.7217	45.9958	39.7937	113.576	69.0631	4.54719	7.0405	0	0	0	0	0	8.88792	0	4.4083	2.95081	8.93776	5.17114	0
circ_02317_DTNA	chr18:32259431-32346005	+	DTNA	.	4	488	86574	0.0056368	1	1	hsa_circ_0108304	0	0	11.2296	3.71999	4.76105	5.21241	0	0	0	0	0	0	19.5593	29.5559	0	3.73481	0	0	6.3943	4.87343	5.41127	11.3696	0	0	0	0	0	0	0	0	0	0	0	0	0	0	0	0
circ_01042_LOC102724919	chr1:186420310-186439527	+	LOC102724919	MIR548F1	3	197	19217	0.0102513	1	0	hsa_circ_0111541	32.7636	14.1263	8.9837	3.71999	7.14158	13.8997	0	8.21368	0	7.06017	15.6798	0	11.1767	6.56799	4.93646	0	12.0884	5.93567	3.19715	7.31014	16.2338	11.3696	5.77507	6.68353	0	0	0	0	0	0	0	0	0	0	0	0	0	0
circ_00844_EXOC6B	chr2:72958135-72960247	-	EXOC6B	.	3	185	2112	0.0875947	1	1	hsa_circ_0001030	0	15.5389	4.49185	0	4.76105	8.68734	0	10.2671	6.19586	5.88347	0	0	27.9418	16.42	24.6823	16.8066	0	11.8713	25.5772	17.057	0	5.68481	5.77507	4.45568	0	0	0	0	0	4.51746	0	0	0	0	0	0	0	0
circ_01850_SIL1	chr5:138456723-138463542	-	SIL1	.	2	254	6819	0.0372489	1	1	hsa_circ_0128106	0	4.23789	11.2296	0	0	6.94987	0	0	0	2.35339	0	0	16.7651	13.136	0	5.60221	0	0	4.79573	0	9.46973	0	9.62512	13.3671	0	0	0	0	0	0	0	0	0	0	0	0	0	0
circ_00333_ANKRD12	chr18:9195548-9221997	+	ANKRD12	.	6	856	26449	0.0323642	1	1	hsa_circ_0046843	5.78181	32.4905	13.4756	14.8799	14.2832	13.8997	16.8661	22.5876	18.5876	20.0038	19.1642	14.6769	19.5593	26.272	12.3412	9.33701	36.2653	32.6462	46.3587	19.4937	8.11691	28.424	26.9503	17.8227	0	0	0	0	0	0	0	0	0	0	0	0	0	0
circ_00919_SMARCC1	chr3:47651555-47719801	-	SMARCC1	.	11	1586	68246	0.0232395	1	1	hsa_circ_0065244	11.5636	8.47577	0	5.57998	0	0	8.43307	12.3205	34.0772	11.7669	10.4532	17.123	13.9709	6.56799	12.3412	5.60221	0	5.93567	22.3801	7.31014	9.46973	8.52721	11.5501	0	0	0	0	0	0	0	0	0	0	0	0	0	0	0
circ_01012_MTO1	chr6:74190397-74191967	+	MTO1	.	3	456	1570	0.290446	1	1	hsa_circ_0004973	15.4182	0	20.2133	3.71999	7.14158	3.47494	0	8.21368	0	3.53008	5.22661	14.6769	13.9709	19.704	4.93646	11.2044	20.1474	14.8392	3.19715	4.87343	12.1754	11.3696	17.3252	13.3671	0	2.8162	0	0	0	0	0	0	0	0	0	0	0	0
circ_01365_ATP11B	chr3:182538047-182547540	+	ATP11B	.	3	288	9493	0.0303381	1	1	hsa_circ_0122888	11.5636	0	6.73778	7.43997	7.14158	5.21241	0	4.10684	9.29379	8.23686	0	4.89229	36.3243	29.5559	9.87293	5.60221	24.1768	11.8713	4.79573	4.87343	0	0	0	4.45568	0	0	0	0	0	0	0	0	0	0	0	0	0	0
circ_00519_SOS2	chr14:50616725-50616948	-	SOS2	.	1	223	223	1	1	1	hsa_circ_0007695	13.4909	19.7768	8.9837	9.29997	14.2832	17.3747	0	4.10684	12.3917	12.9436	19.1642	9.78458	64.2662	62.3959	0	18.674	0	11.8713	9.59145	14.6203	18.9395	19.8968	7.7001	13.3671	0	0	0	0	0	0	0	0	0	0	0	0	0	0
circ_00864_HOMER1	chr5:78692645-78752841	-	HOMER1	.	7	871	60196	0.0144694	1	1	hsa_circ_0073128	17.3454	7.06315	0	13.02	0	13.8997	0	6.16026	9.29379	5.88347	0	0	25.1476	6.56799	0	9.33701	16.1179	32.6462	9.59145	12.1836	25.7035	0	11.5501	13.3671	0	0	0	0	0	0	0	0	0	0	0	0	0	0
circ_02299_ATRNL1	chr10:116873771-116931050	+	ATRNL1	.	8	1157	57279	0.0201994	1	0	hsa_circ_0092760	3.85454	9.8884	6.73778	0	7.14158	6.94987	4.21654	0	0	0	0	0	0	0	0	0	0	0	11.19	4.87343	5.41127	11.3696	3.85005	4.45568	0	0	0	0	0	0	0	0	0	0	0	0	0	0
circ_01402_KLHL24	chr3:183361267-183369064	+	KLHL24	.	2	1044	7797	0.133898	1	1	hsa_circ_0001367	0	12.7137	6.73778	0	4.76105	8.68734	0	8.21368	0	11.7669	6.96881	0	11.1767	9.85198	9.87293	0	0	14.8392	11.19	7.31014	8.11691	0	3.85005	4.45568	0	0	0	0	0	0	0	0	0	0	0	0	0	0
circ_01232_UBR2	chr6:42559888-42562042	+	UBR2	.	2	193	2154	0.0896007	1	1	hsa_circ_0001603	0	4.23789	4.49185	0	0	5.21241	0	12.3205	0	8.23686	6.96881	0	8.38254	9.85198	4.93646	13.0718	0	8.90351	6.3943	0	16.2338	36.9512	7.7001	15.5949	0	0	0	0	0	0	0	0	0	6.61245	0	0	0	0
circ_01216_UGP2	chr2:64083439-64085070	+	UGP2	.	2	236	1631	0.144697	1	1	hsa_circ_0001020	9.63636	9.8884	0	3.71999	0	6.94987	4.21654	6.16026	6.19586	8.23686	0	7.33843	27.9418	26.272	4.93646	11.2044	8.05895	0	9.59145	14.6203	0	14.212	0	17.8227	0	0	0	0	0	0	0	0	0	0	0	0	0	0
circ_01010_PRUNE2	chr9:79244107-79259828	-	PRUNE2	.	7	795	15721	0.0505693	1	1	hsa_circ_0138996	7.70909	14.1263	0	0	0	0	4.21654	10.2671	0	5.88347	6.96881	7.33843	22.3534	29.5559	4.93646	3.73481	16.1179	8.90351	27.1758	0	6.76409	0	0	15.5949	0	0	0	0	0	0	0	0	0	0	0	0	0	0
circ_00512_AGPS	chr2:178305692-178326746	+	AGPS	.	4	359	21054	0.0170514	1	1	hsa_circ_0057173	5.78181	22.6021	11.2296	26.0399	11.9026	19.1122	0	18.4808	9.29379	18.8271	19.1642	7.33843	41.9127	32.8399	12.3412	5.60221	32.2358	14.8392	7.99288	19.4937	12.1754	0	19.2502	33.4176	0	2.8162	0	0	0	0	0	0	0	0	0	0	0	0
circ_00657_STRN	chr2:37105033-37121176	-	STRN	.	4	528	16143	0.0327077	1	1	hsa_circ_0054034	17.3454	15.5389	11.2296	5.57998	14.2832	8.68734	0	6.16026	0	5.88347	20.9064	7.33843	16.7651	16.42	14.8094	16.8066	8.05895	14.8392	28.7744	21.9304	8.11691	19.8968	19.2502	8.91137	0	0	0	0	0	0	0	0	0	0	0	0	0	0
circ_01160_FAM188A	chr10:15863654-15885271	-	FAM188A	.	7	627	21617	0.029005	1	1	hsa_circ_0008178	5.78181	5.65052	0	5.57998	0	6.94987	4.21654	4.10684	6.19586	14.1203	0	0	25.1476	13.136	9.87293	7.46961	0	5.93567	20.7815	14.6203	5.41127	11.3696	0	6.68353	0	0	0	0	0	0	0	0	0	0	0	0	0	0
circ_01104_NF2	chr22:30032739-30038274	+	NF2	.	3	333	5535	0.0601626	1	1	hsa_circ_0005386	7.70909	2.82526	0	5.57998	0	5.21241	0	4.10684	0	5.88347	12.1954	0	16.7651	16.42	12.3412	0	0	0	11.19	24.3671	9.46973	11.3696	28.8754	13.3671	0	0	0	0	0	0	0	0	0	0	0	0	0	0
circ_01757_KDM1A	chr1:23356961-23385660	+	KDM1A	MIR4419A	9	884	28699	0.0308025	1	1	hsa_circ_0007822	7.70909	5.65052	0	13.02	9.5221	0	23.191	10.2671	0	7.06017	6.96881	0	0	16.42	0	0	0	0	9.59145	0	0	0	0	0	0	0	0	0	0	0	0	0	0	0	0	0	0	0
circ_01602_SATB2	chr2:200213423-200246543	-	SATB2	.	4	827	33120	0.0249698	1	1	hsa_circ_0057690	3.85454	0	11.2296	3.71999	7.14158	0	0	16.4274	0	4.70678	13.9376	7.33843	19.5593	22.988	7.4047	5.60221	0	0	9.59145	9.74686	0	0	0	11.1392	0	0	0	0	0	0	0	0	0	0	0	0	0	0
circ_00651_ISPD	chr7:16298014-16317851	-	ISPD	ISPD-AS1	3	284	19837	0.0143167	1	1	hsa_circ_0079480	9.63636	32.4905	0	5.57998	0	26.062	0	6.16026	0	8.23686	17.422	14.6769	47.5011	26.272	9.87293	26.1436	20.1474	14.8392	0	0	10.8225	17.0544	5.77507	6.68353	0	0	0	0	0	0	0	0	0	0	0	4.46888	0	0
circ_01816_LUC7L2	chr7:139083344-139094400	+	LUC7L2	.	5	623	11056	0.0563495	1	1	hsa_circ_0133534	0	4.23789	0	0	0	0	0	0	0	5.88347	3.48441	0	8.38254	0	0	5.60221	8.05895	11.8713	4.79573	7.31014	10.8225	8.52721	7.7001	17.8227	0	0	0	0	0	0	0	0	0	0	0	0	0	0
circ_02364_STRN3	chr14:31398406-31425448	-	STRN3	.	7	817	27042	0.0302123	1	1	hsa_circ_0101574	0	0	6.73778	0	7.14158	5.21241	0	0	0	2.35339	5.22661	0	5.58836	0	7.4047	7.46961	16.1179	0	7.99288	7.31014	5.41127	0	0	0	0	0	0	0	0	0	0	0	0	0	0	0	0	0
circ_01024_NRIP1	chr21:16386664-16415895	-	NRIP1	.	2	203	29231	0.0069447	1	1	hsa_circ_0004771	17.3454	8.47577	8.9837	0	9.5221	3.47494	0	8.21368	0	8.23686	0	7.33843	50.2952	39.4079	9.87293	0	12.0884	5.93567	12.7886	0	4.05845	0	0	11.1392	0	0	0	0	0	0	0	0	0	0	0	0	0	0
circ_01362_RASGRF2	chr5:80388619-80422982	+	RASGRF2	.	8	1296	34363	0.037715	1	1	hsa_circ_0008226	7.70909	9.8884	4.49185	3.71999	4.76105	0	0	4.10684	15.4896	8.23686	0	9.78458	11.1767	16.42	0	0	0	5.93567	4.79573	0	9.46973	17.0544	9.62512	4.45568	0	0	0	0	0	0	0	0	0	0	0	0	0	0
circ_00631_CADPS2	chr7:122047593-122056218	-	CADPS2	.	3	270	8625	0.0313043	1	1	hsa_circ_0133196	19.2727	24.0147	24.7052	13.02	0	13.8997	0	4.10684	0	9.41355	5.22661	14.6769	33.5302	32.8399	17.2776	3.73481	16.1179	0	12.7886	9.74686	20.2923	48.3209	19.2502	13.3671	0	2.8162	0	0	0	0	0	0	0	0	0	0	0	0
circ_00314_GDAP2	chr1:118413068-118463047	-	GDAP2	.	13	2980	49979	0.059625	1	0	hsa_circ_0110608	19.2727	16.9515	26.9511	46.4998	9.5221	20.8496	18.9744	20.5342	15.4896	12.9436	19.1642	12.2307	41.9127	45.9759	17.2776	13.0718	28.2063	11.8713	31.9715	34.114	18.9395	8.52721	34.6504	11.1392	0	0	0	0	0	0	0	0	0	0	0	0	0	0
circ_02176_LRRC55-AS	chr11:56920113-56956625	-	.	LRRC55	0	0	36512	0	1	0	hsa_circ_0095971	0	0	0	0	0	0	0	0	0	0	0	4.89229	13.9709	0	0	5.60221	0	29.6784	0	0	0	0	0	0	0	0	0	0	0	0	0	0	0	0	0	0	0	0
circ_01985_PLXNC1	chr12:94562928-94580249	+	PLXNC1	.	3	377	17321	0.0217655	1	1	hsa_circ_0099504	0	0	0	0	4.76105	0	4.21654	0	6.19586	4.70678	6.96881	9.78458	11.1767	19.704	4.93646	0	20.1474	0	17.5843	12.1836	2.70564	0	0	6.68353	0	0	0	0	0	0	0	0	0	0	0	0	0	0
circ_01080_ZC3H6	chr2:113057425-113082774	+	ZC3H6	.	10	2054	25349	0.0810288	1	1	hsa_circ_0117027	9.63636	14.1263	0	9.29997	7.14158	5.21241	8.43307	0	0	21.1805	6.96881	0	0	0	7.4047	0	12.0884	29.6784	6.3943	7.31014	5.41127	11.3696	0	6.68353	0	0	0	0	0	0	0	0	0	0	0	0	0	0
circ_02515_KANSL1L	chr2:210962809-211019335	-	KANSL1L	.	4	1579	56526	0.027934	1	1	hsa_circ_0058010	3.85454	11.301	0	5.57998	7.14158	0	6.32481	4.10684	6.19586	3.53008	3.48441	7.33843	0	0	0	0	0	0	4.79573	0	2.70564	0	0	0	0	0	0	0	0	0	0	0	0	0	0	0	0	0
circ_02127_BIRC6	chr2:32639836-32641231	+	BIRC6	.	1	1395	1395	1	1	1	hsa_circ_0053535	5.78181	0	8.9837	3.71999	7.14158	0	6.32481	6.16026	0	0	6.96881	0	0	0	0	0	0	0	4.79573	7.31014	14.881	0	0	4.45568	0	0	0	0	0	0	0	0	0	0	0	0	0	0
circ_00036_HOMER1	chr5:78734832-78752841	-	HOMER1	.	4	522	18009	0.0289855	1	1	hsa_circ_0006916	127.2	32.4905	224.593	126.48	54.7521	189.384	63.2481	84.1902	80.5462	49.4212	87.1102	80.7228	142.503	210.176	125.88	147.525	92.6779	112.778	92.7174	95.0319	125.812	68.2177	61.6008	176	7.57865	0	5.04081	0	0	4.51746	0	0	4.95928	0	2.95081	0	0	0
circ_01941_VPS37A	chr8:17123415-17143936	+	VPS37A	.	10	1069	20521	0.052093	1	1	hsa_circ_0136018	0	7.06315	6.73778	0	11.9026	12.1623	4.21654	10.2671	6.19586	0	6.96881	0	5.58836	0	0	0	0	0	0	0	6.76409	0	9.62512	15.5949	0	0	0	0	0	0	0	0	0	0	0	0	0	0
circ_00901_SYNE1	chr6:152949399-152949689	-	SYNE1	.	1	290	290	1	1	1	hsa_circ_0003068	13.4909	5.65052	0	14.8799	0	0	4.21654	8.21368	0	4.70678	20.9064	19.5692	25.1476	13.136	9.87293	7.46961	0	17.807	14.3872	7.31014	8.11691	25.5816	15.4002	6.68353	0	0	0	0	0	0	0	0	0	0	0	0	0	0
circ_01848_OTULIN	chr5:14673750-14681716	+	OTULIN	.	3	316	7966	0.0396686	1	1	hsa_circ_0005145	5.78181	2.82526	0	0	0	6.94987	0	22.5876	9.29379	0	0	0	8.38254	0	7.4047	0	0	20.7749	11.19	0	9.46973	8.52721	3.85005	0	0	0	0	0	0	0	0	0	0	0	0	0	0	0
circ_00279_PICALM	chr11:85707868-85742653	-	PICALM	.	11	1128	34785	0.0324278	1	1	hsa_circ_0023923	30.8363	60.743	22.4593	16.7399	16.6637	22.5871	12.6496	30.8013	12.3917	11.7669	24.3909	9.78458	39.1185	16.42	32.087	7.46961	28.2063	26.7105	11.19	31.6773	32.4676	0	25.0253	11.1392	0	4.2243	0	0	0	0	3.56899	0	0	4.4083	1.96721	0	0	0
circ_01616_TXLNGY	chrY:21749095-21749393	+	TXLNGY	.	1	298	298	1	1	1	hsa_circ_0009024	9.63636	0	22.4593	0	7.14158	6.94987	0	0	0	11.7669	19.1642	0	0	0	0	0	0	0	0	0	0	0	0	15.5949	0	0	0	0	0	0	0	0	0	0	0	0	0	0
circ_00025_FAM188A	chr10:15875628-15889942	-	FAM188A	.	7	636	14314	0.044432	1	1	hsa_circ_0006665	86.7272	115.836	85.3452	92.9997	90.46	95.5608	124.388	137.579	65.0565	160.03	142.861	100.292	212.358	160.916	128.348	91.5027	249.827	169.167	151.865	155.95	120.401	71.0601	200.203	122.531	3.03146	7.0405	15.1224	0	8.51565	0	0	8.88792	9.91857	0	4.91802	7.44813	0	0
circ_01139_MARK4	chr19:45781180-45783992	+	MARK4	.	4	490	2812	0.174253	1	1	hsa_circ_0004440	19.2727	9.8884	15.7215	0	4.76105	5.21241	4.21654	24.641	0	4.70678	5.22661	4.89229	11.1767	9.85198	7.4047	0	0	20.7749	0	14.6203	5.41127	14.212	5.77507	6.68353	0	0	0	0	0	0	0	0	0	0	0	0	0	0
circ_02044_FIP1L1	chr4:54292038-54294350	+	FIP1L1	.	2	251	2312	0.108564	1	1	hsa_circ_0069748	5.78181	0	17.9674	3.71999	4.76105	0	0	0	0	3.53008	8.71102	7.33843	5.58836	0	9.87293	3.73481	16.1179	0	3.19715	7.31014	4.05845	0	5.77507	0	0	0	0	0	0	0	0	0	0	0	1.96721	0	0	0
circ_02048_KLHL24	chr3:183368083-183382827	+	KLHL24	.	3	1285	14744	0.0871541	1	1	hsa_circ_0122953	0	4.23789	0	11.16	11.9026	5.21241	0	0	0	4.70678	0	0	11.1767	13.136	0	0	12.0884	11.8713	4.79573	7.31014	5.41127	0	0	0	0	0	0	0	0	0	0	0	0	0	0	0	0	0
circ_01887_HMGCLL1	chr6:55378845-55406938	-	HMGCLL1	.	4	434	28093	0.0154487	1	1	hsa_circ_0131947	15.4182	0	0	0	14.2832	5.21241	0	4.10684	0	4.70678	15.6798	0	0	0	0	5.60221	0	0	7.99288	4.87343	6.76409	0	5.77507	6.68353	0	0	0	0	0	0	0	0	0	0	0	0	0	0
circ_01147_MKL1	chr22:40825609-40831558	-	MKL1	.	3	294	5949	0.0494201	1	1	hsa_circ_0063452	0	4.23789	0	0	7.14158	6.94987	8.43307	10.2671	0	0	8.71102	7.33843	36.3243	13.136	0	0	16.1179	0	0	4.87343	10.8225	19.8968	9.62512	13.3671	0	0	0	0	0	0	0	0	0	0	0	0	0	0
circ_01120_WHSC1	chr4:1902352-1932497	+	WHSC1	.	5	1584	30145	0.052546	1	1	hsa_circ_0002688	11.5636	15.5389	6.73778	13.02	0	3.47494	8.43307	10.2671	6.19586	3.53008	6.96881	7.33843	13.9709	16.42	4.93646	22.4088	0	17.807	4.79573	17.057	0	0	0	17.8227	0	0	0	0	0	0	0	0	0	0	0	2.97925	0	0
circ_01071_ERI3	chr1:44750506-44804994	-	ERI3	.	5	620	54488	0.0113787	1	1	hsa_circ_0007437	7.70909	2.82526	11.2296	5.57998	4.76105	12.1623	14.7579	18.4808	0	3.53008	10.4532	12.2307	13.9709	6.56799	7.4047	11.2044	0	0	7.99288	0	5.41127	8.52721	17.3252	4.45568	0	0	0	0	0	0	0	0	0	0	0	0	0	0
circ_00100_RERE	chr1:8555122-8617582	-	RERE	.	6	582	62460	0.009318	1	1	hsa_circ_0006837	63.6	69.2188	56.1481	66.9597	49.991	67.7613	23.191	57.4958	27.8814	44.7144	83.6258	53.8152	145.297	128.076	34.5552	26.1436	80.5895	44.5175	65.5416	34.114	54.1127	42.6361	51.9757	60.1517	0	8.4486	0	0	0	0	0	8.88792	0	0	3.93441	0	0	0
circ_02887_PSMA4	chr15:78837210-78838106	+	PSMA4	.	2	220	896	0.245536	1	1	hsa_circ_0003590	0	0	0	0	0	0	0	0	0	4.70678	0	0	5.58836	16.42	0	3.73481	0	5.93567	3.19715	7.31014	0	0	7.7001	4.45568	0	0	0	0	0	0	0	0	0	0	0	0	0	0
circ_00666_KRIT1	chr7:91842508-91855996	-	KRIT1	.	7	1036	13488	0.076809	1	1	hsa_circ_0081006	5.78181	16.9515	15.7215	14.8799	11.9026	43.4367	4.21654	10.2671	15.4896	8.23686	10.4532	9.78458	5.58836	16.42	9.87293	14.9392	0	14.8392	17.5843	7.31014	14.881	0	11.5501	15.5949	0	0	0	0	0	0	0	0	0	0	0	0	0	0
circ_01172_ARID4A	chr14:58785259-58796887	+	ARID4A	.	6	632	11628	0.0543516	1	1	hsa_circ_0000542	9.63636	11.301	4.49185	0	7.14158	5.21241	14.7579	0	0	16.4737	5.22661	0	0	6.56799	0	0	0	8.90351	9.59145	19.4937	12.1754	11.3696	0	0	0	0	0	0	0	0	0	0	0	0	0	0	0	5.55561
circ_01254_BRINP2	chr1:177225054-177226520	+	BRINP2	.	2	400	1466	0.272851	1	1	hsa_circ_0111304	3.85454	4.23789	15.7215	11.16	4.76105	5.21241	6.32481	14.3739	9.29379	5.88347	0	0	16.7651	16.42	19.7459	0	0	0	0	0	17.5866	0	7.7001	8.91137	3.03146	0	0	0	0	0	0	0	0	0	2.95081	2.97925	0	0
circ_01494_MIR548W	chr17:61228630-61278318	+	MIR548W	.	3	371	49688	0.0074666	1	0	hsa_circ_0107388	17.3454	8.47577	13.4756	3.71999	0	12.1623	0	6.16026	0	0	3.48441	0	8.38254	16.42	4.93646	3.73481	0	0	4.79573	0	6.76409	0	13.4752	4.45568	0	0	0	0	0	0	0	0	0	0	0	0	0	0
circ_02049_PLOD2	chr3:145838898-145842016	-	PLOD2	.	2	229	3118	0.0734445	1	1	hsa_circ_0122319	5.78181	0	6.73778	0	4.76105	8.68734	4.21654	6.16026	0	0	3.48441	0	11.1767	6.56799	0	7.46961	0	11.8713	7.99288	0	5.41127	5.68481	5.77507	8.91137	0	0	0	0	0	0	0	0	0	0	0	0	0	0
circ_00238_SATB2	chr2:200245086-200298237	-	SATB2	.	5	1915	53151	0.0360294	1	1	hsa_circ_0002867	25.0545	72.0441	24.7052	29.7599	30.9468	24.3246	18.9744	16.4274	21.6855	24.7106	29.6175	12.2307	81.0312	49.2599	37.0235	26.1436	36.2653	11.8713	31.9715	36.5507	32.4676	34.1088	30.8004	31.1898	3.03146	0	0	0	0	0	0	8.88792	0	0	0	0	5.17114	0
circ_00168_SLAIN2	chr4:48371865-48385801	+	SLAIN2	.	5	971	13936	0.0696757	1	1	hsa_circ_0126525	34.6909	7.06315	38.1807	37.1999	38.0884	34.7494	42.1654	45.1752	37.1752	11.7669	38.3285	29.3537	50.2952	26.272	37.0235	39.2155	56.4126	50.4532	52.753	43.8609	35.1733	71.0601	46.2006	24.5063	0	0	0	3.65041	0	0	0	0	0	0	2.95081	4.46888	0	0
circ_00926_ITM2B	chr13:48827943-48835457	+	ITM2B	.	5	781	7514	0.103939	1	0	hsa_circ_0006620	13.4909	21.1894	0	11.16	0	0	12.6496	0	6.19586	4.70678	10.4532	7.33843	11.1767	0	0	0	0	17.807	0	4.87343	17.5866	0	3.85005	4.45568	0	0	0	0	0	0	0	0	0	0	2.95081	0	0	0
circ_00558_TXNDC16	chr14:53003436-53011089	-	TXNDC16	.	5	573	7653	0.0748726	1	1	hsa_circ_0031940	23.1273	36.7284	8.9837	9.29997	7.14158	15.6372	8.43307	6.16026	15.4896	12.9436	26.1331	7.33843	44.7069	22.988	0	14.9392	16.1179	14.8392	22.3801	29.2406	13.5282	0	9.62512	8.91137	0	0	0	0	0	0	0	0	0	0	0	0	0	0
circ_01338_ORC4	chr2:148730307-148739650	-	ORC4	.	4	396	9343	0.0423847	1	1	hsa_circ_0004491	9.63636	8.47577	11.2296	0	0	5.21241	10.5413	6.16026	0	0	13.9376	4.89229	13.9709	13.136	12.3412	0	12.0884	14.8392	0	4.87343	8.11691	0	5.77507	11.1392	0	0	0	0	0	0	0	0	0	0	0	0	0	0
circ_01364_KLHL24	chr3:183368083-183390272	+	KLHL24	.	5	1663	22189	0.074947	1	1	hsa_circ_0006667	0	4.23789	0	13.02	9.5221	0	0	0	9.29379	11.7669	5.22661	9.78458	16.7651	16.42	7.4047	5.60221	16.1179	11.8713	6.3943	7.31014	5.41127	5.68481	7.7001	8.91137	0	0	0	0	0	0	0	0	0	0	0	0	0	5.55561
circ_00268_intergenic	chr2:66510470-66512607	+	.	.	0	0	2137	0	1	0	hsa_circ_0120786	34.6909	15.5389	40.4267	9.29997	16.6637	22.5871	4.21654	49.2821	27.8814	23.5339	10.4532	9.78458	58.6778	49.2599	37.0235	14.9392	0	14.8392	86.3231	73.1014	33.8205	5.68481	50.0506	13.3671	0	2.8162	0	0	0	0	0	0	0	0	1.96721	0	0	0
circ_01987_SOX5	chr12:24366276-24430246	-	SOX5	LOC101928471	2	172	63970	0.0026888	1	1	hsa_circ_0098190	3.85454	5.65052	0	0	0	6.94987	0	4.10684	0	2.35339	0	0	22.3534	19.704	7.4047	0	20.1474	0	3.19715	0	0	8.52721	11.5501	0	0	2.8162	0	0	0	0	0	0	0	0	0	0	0	0
circ_01782_SRBD1	chr2:45773870-45789895	-	SRBD1	.	5	569	16025	0.035507	1	1	hsa_circ_0000997	7.70909	2.82526	13.4756	0	0	5.21241	6.32481	0	0	3.53008	0	0	13.9709	9.85198	4.93646	3.73481	0	0	4.79573	4.87343	13.5282	0	5.77507	0	0	0	0	0	0	0	0	0	0	0	0	0	0	0
circ_00782_TMTC2	chr12:83358802-83379825	+	TMTC2	.	4	699	21023	0.0332493	1	1	hsa_circ_0027683	9.63636	26.84	26.9511	11.16	4.76105	0	6.32481	4.10684	0	8.23686	5.22661	9.78458	25.1476	26.272	12.3412	7.46961	24.1768	5.93567	23.9786	9.74686	10.8225	8.52721	9.62512	0	0	0	0	0	0	0	0	0	0	0	0	0	0	0
circ_02175_GPATCH2	chr1:217622590-217671737	-	GPATCH2	.	3	200	49147	0.0040694	1	1	.	0	0	0	0	0	0	8.43307	0	0	7.06017	8.71102	7.33843	8.38254	9.85198	0	0	0	0	0	0	10.8225	17.0544	3.85005	0	0	0	0	0	0	0	0	0	0	0	0	0	0	0
circ_00674_PTK2	chr8:141710989-141712806	-	PTK2	.	2	270	1817	0.148597	1	1	hsa_circ_0004686	40.4727	5.65052	11.2296	13.02	0	15.6372	8.43307	0	0	10.5902	24.3909	0	16.7651	13.136	12.3412	5.60221	0	11.8713	6.3943	7.31014	21.6451	0	15.4002	11.1392	0	4.2243	0	0	0	0	0	0	0	0	4.91802	0	0	0
circ_01027_NTNG1	chr1:107866903-107867544	+	NTNG1	.	1	641	641	1	1	1	hsa_circ_0002286	11.5636	8.47577	13.4756	14.8799	14.2832	0	12.6496	16.4274	0	4.70678	8.71102	7.33843	33.5302	19.704	4.93646	5.60221	0	17.807	0	9.74686	10.8225	0	3.85005	0	4.54719	0	0	0	0	0	0	0	0	0	0	0	0	0
circ_01048_SENP6	chr6:76344422-76373234	+	SENP6	.	5	641	28812	0.0222477	1	1	hsa_circ_0077083	0	11.301	6.73778	13.02	0	0	4.21654	12.3205	0	4.70678	8.71102	0	22.3534	9.85198	7.4047	0	12.0884	5.93567	14.3872	12.1836	18.9395	0	11.5501	11.1392	0	0	0	0	0	0	0	0	0	0	0	0	0	0
circ_01936_DNA2	chr10:70227879-70229920	-	DNA2	.	2	367	2041	0.179814	1	1	hsa_circ_0006151	0	0	11.2296	0	0	6.94987	4.21654	0	6.19586	5.88347	0	0	11.1767	6.56799	0	9.33701	12.0884	0	7.99288	0	8.11691	19.8968	3.85005	4.45568	0	0	0	0	0	0	0	0	0	0	0	0	0	0
circ_02197_KIAA1217	chr10:24508554-24508838	+	KIAA1217	.	1	284	284	1	1	1	hsa_circ_0093343	0	7.06315	11.2296	3.71999	0	0	14.7579	6.16026	0	3.53008	6.96881	0	8.38254	6.56799	0	0	0	0	6.3943	7.31014	2.70564	8.52721	0	0	0	0	0	0	0	0	0	0	0	0	0	0	0	0
circ_01062_MTMR3	chr22:30374430-30394846	+	MTMR3	.	5	554	20416	0.0271356	1	1	hsa_circ_0009055	7.70909	8.47577	6.73778	0	0	0	8.43307	6.16026	9.29379	9.41355	12.1954	9.78458	33.5302	22.988	4.93646	0	0	8.90351	0	0	4.05845	14.212	3.85005	6.68353	0	0	0	0	0	0	0	0	0	0	0	0	0	0
circ_01588_PSEN1	chr14:73614502-73614814	+	PSEN1	.	2	222	312	0.711538	1	1	hsa_circ_0003848	5.78181	8.47577	0	5.57998	9.5221	12.1623	0	0	0	0	3.48441	7.33843	33.5302	29.5559	0	0	0	0	3.19715	7.31014	8.11691	22.7392	0	4.45568	0	0	0	0	0	0	0	0	4.95928	0	0	0	0	0
circ_00964_RBM39	chr20:34317233-34320057	-	RBM39	.	3	315	2824	0.111544	1	1	hsa_circ_0008817	5.78181	12.7137	0	0	0	6.94987	4.21654	4.10684	0	14.1203	5.22661	0	0	16.42	7.4047	11.2044	20.1474	5.93567	7.99288	4.87343	14.881	8.52721	7.7001	8.91137	0	4.2243	0	0	0	0	0	0	0	0	0	0	0	0
circ_01349_CNTNAP5	chr2:124979281-124999970	+	CNTNAP5	.	2	299	20689	0.0144521	1	1	hsa_circ_0117236	0	0	6.73778	3.71999	9.5221	13.8997	0	0	0	0	10.4532	0	13.9709	42.6919	7.4047	11.2044	0	0	7.99288	7.31014	6.76409	0	11.5501	4.45568	0	0	0	0	0	0	3.56899	0	0	0	0	0	0	0
circ_01155_ATP9A	chr20:50290691-50307358	-	ATP9A	.	4	395	16667	0.0236995	1	1	hsa_circ_0004770	5.78181	11.301	17.9674	0	7.14158	3.47494	0	0	6.19586	8.23686	3.48441	0	22.3534	6.56799	9.87293	0	12.0884	0	9.59145	14.6203	2.70564	22.7392	5.77507	4.45568	0	0	0	0	0	4.51746	0	0	0	0	0	0	0	0
circ_01077_ARMC2	chr6:109232101-109258202	+	ARMC2	ARMC2-AS1	4	573	26101	0.0219532	1	1	hsa_circ_0130247	0	4.23789	0	0	11.9026	0	16.8661	8.21368	12.3917	0	6.96881	22.0153	19.5593	0	19.7459	13.0718	12.0884	5.93567	12.7886	7.31014	10.8225	0	19.2502	11.1392	0	0	0	0	0	0	0	0	0	0	0	0	0	0
circ_01915_intergenic	chr6:170794017-170858201	-	.	.	5	717	64184	0.011171	1	0	hsa_circ_0131358	15.4182	8.47577	0	0	9.5221	3.47494	0	0	9.29379	0	0	4.89229	22.3534	0	0	3.73481	0	8.90351	11.19	4.87343	2.70564	0	0	4.45568	0	0	0	0	0	0	0	0	0	0	0	0	0	0
circ_01789_RCAN3	chr1:24840803-24841057	+	RCAN3	.	1	254	254	1	1	1	hsa_circ_0003553	11.5636	15.5389	4.49185	11.16	0	8.68734	0	0	0	10.5902	8.71102	0	11.1767	0	0	0	16.1179	0	4.79573	7.31014	0	0	3.85005	0	0	0	0	0	0	0	0	0	0	0	0	0	0	0
circ_02158_SLC4A7	chr3:27420739-27446454	-	SLC4A7	.	12	1757	25715	0.0683259	1	1	hsa_circ_0123415	0	0	0	0	0	0	6.32481	0	0	3.53008	3.48441	0	0	0	0	0	8.05895	5.93567	3.19715	0	4.05845	0	5.77507	0	0	0	0	0	0	0	0	0	0	0	0	0	0	0
circ_00876_TMEM232	chr5:109976591-109978072	-	TMEM232	.	2	218	1481	0.147198	1	1	hsa_circ_0127563	9.63636	4.23789	0	0	0	8.68734	0	0	0	5.88347	12.1954	14.6769	81.0312	39.4079	0	11.2044	8.05895	23.7427	11.19	7.31014	0	39.7937	15.4002	13.3671	4.54719	0	0	0	0	0	0	0	0	0	0	0	0	0
circ_00292_EIF4G3	chr1:21295966-21329301	-	EIF4G3	.	8	785	33335	0.0235488	1	1	hsa_circ_0005604	44.3272	7.06315	6.73778	13.02	9.5221	3.47494	23.191	30.8013	0	42.361	27.8753	17.123	41.9127	39.4079	17.2776	29.8784	0	26.7105	36.7672	26.8039	17.5866	34.1088	32.7254	13.3671	0	0	0	0	0	0	0	0	0	0	0	0	0	0
circ_00683_MSANTD3	chr9:103261046-103312442	+	MSANTD3	.	6	579	51396	0.0112655	1	1	hsa_circ_0137567	19.2727	33.9031	0	3.71999	9.5221	17.3747	14.7579	0	18.5876	14.1203	19.1642	7.33843	0	13.136	7.4047	5.60221	20.1474	11.8713	11.19	0	5.41127	5.68481	13.4752	8.91137	0	0	0	0	4.25783	0	0	0	0	0	1.96721	0	0	0
circ_00121_MYO9A	chr15:72338064-72338975	-	MYO9A	.	1	911	911	1	1	1	hsa_circ_0006509	36.6182	26.84	31.443	37.1999	30.9468	41.6992	46.3819	47.2287	40.2731	27.064	80.1414	53.8152	61.472	32.8399	39.4917	44.8177	44.3242	50.4532	76.7316	34.114	43.2902	8.52721	53.9007	49.0125	0	5.6324	0	0	0	0	0	0	0	0	1.96721	4.46888	0	0
circ_00856_ATP8B4	chr15:50330964-50399205	-	ATP8B4	.	5	404	68241	0.0059202	1	1	hsa_circ_0035199	5.78181	0	0	3.71999	9.5221	3.47494	0	0	0	5.88347	13.9376	4.89229	69.8545	32.8399	12.3412	0	0	0	12.7886	26.8039	2.70564	0	9.62512	8.91137	0	0	0	0	0	0	0	0	0	0	0	0	0	0
circ_01919_NEK10	chr3:27385762-27394410	-	NEK10	.	4	399	8648	0.0461378	1	1	hsa_circ_0003925	11.5636	11.301	0	5.57998	0	0	12.6496	0	0	4.70678	0	0	0	13.136	0	0	0	0	0	4.87343	5.41127	0	19.2502	0	0	0	0	0	0	0	0	0	0	0	0	0	0	0
circ_00431_XPO1	chr2:61749745-61761038	-	XPO1	.	3	307	11293	0.027185	1	1	hsa_circ_0001017	13.4909	31.0778	8.9837	13.02	11.9026	13.8997	0	10.2671	15.4896	22.3572	19.1642	24.4614	50.2952	59.1119	12.3412	13.0718	32.2358	23.7427	7.99288	4.87343	22.9979	17.0544	21.1753	22.2784	0	2.8162	0	0	0	0	0	0	0	0	0	0	0	0
circ_01099_EIF4G3	chr1:21295966-21307720	-	EIF4G3	.	4	516	11754	0.0438999	1	1	hsa_circ_0000025	13.4909	5.65052	15.7215	5.57998	0	0	0	6.16026	9.29379	2.35339	6.96881	12.2307	13.9709	6.56799	7.4047	9.33701	0	8.90351	4.79573	4.87343	8.11691	0	5.77507	0	0	0	0	0	0	0	0	0	0	0	0	0	0	0
circ_00533_SCAF8	chr6:155095122-155154543	+	SCAF8	.	19	3800	59421	0.0639505	1	0	hsa_circ_0131121	11.5636	9.8884	31.443	14.8799	9.5221	10.4248	16.8661	0	12.3917	10.5902	27.8753	14.6769	19.5593	0	7.4047	9.33701	12.0884	26.7105	20.7815	19.4937	17.5866	0	9.62512	13.3671	0	2.8162	0	0	0	0	0	0	0	0	1.96721	0	0	0
circ_00870_EIF4G3	chr1:21220009-21268823	-	EIF4G3	.	6	1581	48814	0.0323882	1	1	hsa_circ_0010467	5.78181	2.82526	20.2133	5.57998	7.14158	13.8997	6.32481	14.3739	12.3917	7.06017	15.6798	4.89229	0	9.85198	4.93646	5.60221	28.2063	26.7105	9.59145	21.9304	0	45.4785	17.3252	0	0	0	0	0	0	0	0	0	0	0	0	0	0	0
circ_00460_BTBD10	chr11:13435076-13466728	-	BTBD10	.	6	1261	31652	0.0398395	1	1	hsa_circ_0003234	0	28.2526	4.49185	16.7399	11.9026	15.6372	10.5413	6.16026	9.29379	8.23686	24.3909	9.78458	30.736	52.5439	0	20.5414	0	11.8713	38.3658	36.5507	16.2338	0	21.1753	17.8227	0	0	0	0	0	0	0	0	0	0	2.95081	0	0	0
circ_02101_FOXJ3	chr1:42730785-42744455	-	FOXJ3	.	2	400	13670	0.0292612	1	0	hsa_circ_0113379	0	0	0	0	0	0	0	6.16026	0	0	13.9376	0	16.7651	9.85198	0	0	12.0884	0	12.7886	14.6203	0	0	0	0	0	0	0	0	0	0	0	0	0	0	0	0	0	0
circ_01724_MAP3K5	chr6:136958462-137019820	-	MAP3K5	LOC101928461	11	1404	61358	0.0228821	1	1	hsa_circ_0130795	19.2727	9.8884	0	7.43997	0	0	4.21654	0	6.19586	5.88347	5.22661	0	8.38254	0	9.87293	7.46961	0	0	11.19	14.6203	4.05845	0	0	6.68353	0	0	0	0	0	0	0	0	0	0	0	0	0	0
circ_01754_METTL3	chr14:21971315-21972024	-	METTL3	.	2	623	709	0.878702	1	1	hsa_circ_0000523	11.5636	4.23789	4.49185	3.71999	9.5221	0	0	0	0	3.53008	0	4.89229	11.1767	26.272	7.4047	3.73481	0	11.8713	0	0	4.05845	0	0	0	0	0	0	0	0	0	0	0	0	0	2.95081	0	0	0
circ_01553_FGF12	chr3:192381863-192391059	-	FGF12	.	0	0	9196	0	1	0	hsa_circ_0123109	17.3454	4.23789	8.9837	5.57998	14.2832	8.68734	0	0	0	7.06017	17.422	0	13.9709	6.56799	0	0	12.0884	8.90351	3.19715	0	8.11691	0	5.77507	6.68353	0	0	0	0	0	0	0	0	0	0	0	0	0	0
circ_01304_FMNL2	chr2:153399252-153437563	+	FMNL2	.	7	675	38311	0.017619	1	1	hsa_circ_0117663	0	0	11.2296	11.16	7.14158	5.21241	0	16.4274	0	14.1203	12.1954	9.78458	25.1476	0	9.87293	3.73481	12.0884	8.90351	4.79573	0	6.76409	0	7.7001	6.68353	0	2.8162	0	0	0	0	0	0	0	0	0	0	0	0
circ_00785_TLL1	chr4:166910532-166946583	+	TLL1	.	8	989	36051	0.0274334	1	1	hsa_circ_0071392	0	12.7137	0	5.57998	7.14158	5.21241	4.21654	0	0	10.5902	13.9376	0	8.38254	0	14.8094	5.60221	0	0	6.3943	14.6203	14.881	0	11.5501	17.8227	0	0	0	0	0	0	0	0	0	0	0	0	0	0
circ_00340_PDHX	chr11:34978930-34999729	+	PDHX	.	5	681	20799	0.032742	1	1	hsa_circ_0021712	25.0545	5.65052	4.49185	0	21.4247	15.6372	33.7323	28.7479	9.29379	29.4174	41.8129	14.6769	44.7069	32.8399	17.2776	11.2044	0	50.4532	27.1758	29.2406	33.8205	8.52721	3.85005	26.7341	0	0	0	0	0	0	0	0	0	0	0	0	0	0
circ_00763_BBX	chr3:107429298-107435696	+	BBX	.	2	414	6398	0.0647077	1	1	hsa_circ_0001324	5.78181	16.9515	0	0	9.5221	0	0	6.16026	0	21.1805	10.4532	7.33843	16.7651	13.136	0	14.9392	36.2653	26.7105	19.1829	12.1836	6.76409	0	3.85005	17.8227	0	2.8162	0	0	0	0	0	0	0	0	0	0	0	0
circ_01937_ANK3	chr10:61802429-61824046	-	ANK3	.	6	1143	21617	0.0528751	1	1	hsa_circ_0093795	7.70909	5.65052	0	7.43997	4.76105	0	0	4.10684	0	4.70678	3.48441	0	0	6.56799	0	0	0	0	6.3943	9.74686	2.70564	8.52721	0	4.45568	0	0	0	0	0	0	0	0	0	0	1.96721	0	0	0
circ_01115_HECW2	chr2:197135916-197172809	-	HECW2	.	7	901	36893	0.024422	1	1	hsa_circ_0057582	0	12.7137	0	0	0	17.3747	23.191	0	6.19586	11.7669	22.6486	0	33.5302	19.704	0	0	0	8.90351	3.19715	0	9.46973	0	13.4752	6.68353	0	0	0	0	4.25783	0	0	0	0	0	0	0	0	0
circ_00799_CDK14	chr7:90376995-90419967	+	CDK14	.	2	175	42972	0.0040724	1	1	hsa_circ_0001722	9.63636	0	0	9.29997	0	8.68734	12.6496	6.16026	0	5.88347	24.3909	0	13.9709	42.6919	0	9.33701	16.1179	14.8392	15.9858	4.87343	8.11691	0	0	0	0	0	0	0	0	0	0	0	0	0	3.93441	0	0	0
circ_01566_CTNNA2	chr2:79878677-79971708	+	CTNNA2	.	2	303	93031	0.003257	1	1	hsa_circ_0121035	17.3454	8.47577	0	0	0	0	0	4.10684	0	2.35339	0	0	8.38254	19.704	0	0	0	8.90351	4.79573	14.6203	13.5282	28.424	13.4752	13.3671	0	0	0	0	0	0	0	0	0	0	0	0	0	0
circ_01261_RBM39	chr20:34309661-34313077	-	RBM39	.	3	409	3416	0.119731	1	1	hsa_circ_0001148	5.78181	18.3642	11.2296	9.29997	7.14158	8.68734	0	0	6.19586	5.88347	5.22661	0	16.7651	19.704	0	5.60221	0	11.8713	6.3943	9.74686	0	0	11.5501	8.91137	0	0	0	0	0	0	0	0	0	0	0	0	0	0
circ_02293_ITFG2	chr12:2929251-2930958	+	ITFG2	.	5	542	1707	0.317516	1	1	hsa_circ_0000374	3.85454	5.65052	0	5.57998	0	3.47494	10.5413	0	12.3917	0	0	0	8.38254	13.136	0	0	0	0	0	4.87343	2.70564	17.0544	3.85005	0	0	0	0	0	0	0	0	0	0	0	0	0	0	0
circ_01102_RRAGD	chr6:90087389-90097309	-	RRAGD	.	4	754	9920	0.0760081	1	1	hsa_circ_0132640	7.70909	9.8884	4.49185	16.7399	0	10.4248	12.6496	10.2671	0	5.88347	8.71102	12.2307	25.1476	22.988	0	3.73481	16.1179	8.90351	9.59145	0	0	5.68481	15.4002	4.45568	0	0	0	0	0	0	0	0	0	0	0	0	0	0
circ_01046_PDE1C	chr7:31912904-31920473	-	PDE1C	.	4	481	7569	0.0635487	1	1	hsa_circ_0079753	11.5636	7.06315	29.197	7.43997	11.9026	3.47494	0	16.4274	0	2.35339	0	0	22.3534	13.136	9.87293	0	0	5.93567	12.7886	19.4937	10.8225	17.0544	9.62512	4.45568	0	0	0	0	0	0	0	0	0	0	3.93441	0	0	0
circ_00670_NCAM2	chr21:22652897-22664561	+	NCAM2	.	4	564	11664	0.0483539	1	1	hsa_circ_0061307	0	2.82526	11.2296	11.16	9.5221	8.68734	12.6496	14.3739	12.3917	4.70678	15.6798	24.4614	22.3534	16.42	0	3.73481	40.2947	29.6784	23.9786	0	18.9395	0	9.62512	8.91137	0	0	0	0	0	0	0	0	0	0	0	0	0	0
circ_01275_MPP5	chr14:67736417-67770316	+	MPP5	.	7	1277	33899	0.0376707	1	1	hsa_circ_0032261	0	18.3642	11.2296	7.43997	4.76105	8.68734	0	4.10684	0	5.88347	8.71102	7.33843	5.58836	0	9.87293	7.46961	0	0	15.9858	7.31014	4.05845	0	7.7001	11.1392	0	0	0	0	0	0	0	0	0	0	0	0	0	5.55561
circ_01045_HECW1	chr7:43436412-43447330	+	HECW1	.	2	246	10918	0.0225316	1	1	hsa_circ_0008258	7.70909	0	0	9.29997	7.14158	5.21241	4.21654	0	12.3917	3.53008	6.96881	0	19.5593	32.8399	4.93646	24.2762	8.05895	8.90351	12.7886	0	16.2338	17.0544	0	15.5949	0	0	0	0	0	0	0	0	0	0	1.96721	0	0	0
circ_01470_CASC18-AS	chr12:106135530-106136683	-	.	CASC18	0	0	1153	0	1	0	hsa_circ_0097132	0	2.82526	0	0	4.76105	8.68734	0	0	0	17.6504	0	7.33843	33.5302	26.272	4.93646	7.46961	0	5.93567	7.99288	9.74686	6.76409	0	0	8.91137	0	0	0	0	0	0	0	0	0	0	0	0	0	0
circ_00693_USP24	chr1:55589119-55600086	-	USP24	.	8	1075	10967	0.0980213	1	1	hsa_circ_0012697	0	2.82526	15.7215	9.29997	0	8.68734	8.43307	26.6945	0	8.23686	12.1954	17.123	30.736	29.5559	9.87293	20.5414	20.1474	0	20.7815	17.057	6.76409	17.0544	28.8754	11.1392	0	0	0	0	4.25783	0	0	0	0	0	0	0	0	0
circ_01078_RHBDD1	chr2:227729319-227732034	+	RHBDD1	.	2	656	2715	0.241621	1	1	hsa_circ_0058493	15.4182	8.47577	4.49185	22.3199	0	5.21241	0	6.16026	0	10.5902	8.71102	0	11.1767	13.136	0	9.33701	24.1768	0	9.59145	7.31014	14.881	0	13.4752	6.68353	0	0	5.04081	0	0	0	0	0	0	0	0	0	0	0
circ_01499_intergenic	chr1:219366423-219414650	+	.	.	3	1677	48227	0.0347731	1	0	hsa_circ_0004417	5.78181	5.65052	0	0	0	0	0	6.16026	0	5.88347	0	0	13.9709	6.56799	0	5.60221	0	8.90351	7.99288	14.6203	2.70564	11.3696	9.62512	8.91137	0	0	0	0	0	0	0	0	0	0	0	0	0	0
circ_00608_TLK1	chr2:171884848-171902872	-	TLK1	.	2	256	18024	0.0142033	1	1	hsa_circ_0004442	17.3454	4.23789	0	13.02	0	13.8997	0	0	9.29379	17.6504	15.6798	0	47.5011	101.804	0	16.8066	40.2947	35.614	14.3872	36.5507	0	39.7937	11.5501	0	0	0	0	0	0	0	0	0	0	0	0	0	0	0
circ_00476_ADGRL3	chr4:62800557-62813994	+	ADGRL3	.	4	693	13437	0.051574	1	1	hsa_circ_0069863	21.2	21.1894	20.2133	14.8799	40.4689	6.94987	14.7579	6.16026	15.4896	10.5902	29.6175	0	25.1476	36.1239	9.87293	9.33701	28.2063	17.807	12.7886	7.31014	14.881	8.52721	5.77507	17.8227	0	0	0	0	0	0	0	0	0	0	1.96721	0	0	0
circ_01951_USP34	chr2:61505299-61508377	-	USP34	.	4	435	3078	0.141325	1	1	hsa_circ_0007493	3.85454	0	6.73778	0	0	10.4248	0	0	0	3.53008	0	0	22.3534	6.56799	4.93646	3.73481	8.05895	0	14.3872	0	5.41127	11.3696	0	11.1392	0	0	0	0	0	0	0	0	0	0	0	0	0	0
circ_02005_SH3GLB1	chr1:87181406-87200862	+	SH3GLB1	.	8	800	19456	0.0411184	1	1	hsa_circ_0013082	0	7.06315	8.9837	3.71999	16.6637	3.47494	0	0	0	3.53008	0	0	5.58836	6.56799	0	0	36.2653	0	0	19.4937	0	0	0	6.68353	0	0	0	0	0	0	0	0	0	0	0	0	0	0
circ_01011_MTUS1	chr8:17601112-17613470	-	MTUS1	.	2	2441	12358	0.197524	1	1	hsa_circ_0083444	0	5.65052	6.73778	14.8799	11.9026	13.8997	10.5413	22.5876	0	11.7669	5.22661	0	8.38254	0	12.3412	7.46961	16.1179	0	0	0	16.2338	0	7.7001	0	0	0	0	0	0	0	0	0	0	0	0	2.97925	0	0
circ_00434_RNF180	chr5:63621012-63626233	+	RNF180	.	2	352	5221	0.06742	1	1	hsa_circ_0129323	15.4182	2.82526	6.73778	24.1799	14.2832	17.3747	25.2992	12.3205	6.19586	21.1805	26.1331	19.5692	30.736	16.42	7.4047	11.2044	24.1768	50.4532	27.1758	17.057	13.5282	0	15.4002	20.0506	0	0	0	0	0	0	0	0	0	0	0	0	0	0
circ_02177_PI4KB	chr1:151288048-151288985	-	PI4KB	.	1	937	937	1	1	1	hsa_circ_0006892	9.63636	7.06315	4.49185	0	4.76105	0	0	0	0	4.70678	10.4532	0	8.38254	9.85198	0	3.73481	0	0	9.59145	12.1836	0	0	0	0	0	0	0	0	0	0	0	0	0	0	0	0	0	0
circ_01651_MIB1	chr18:19345732-19383975	+	MIB1	.	9	1250	38243	0.0326857	1	1	hsa_circ_0007504	3.85454	0	0	0	0	10.4248	0	4.10684	0	7.06017	17.422	0	5.58836	0	0	0	0	0	7.99288	4.87343	2.70564	17.0544	7.7001	4.45568	0	0	0	0	0	0	0	0	0	0	0	0	0	0
circ_01606_SNX11	chr17:46189392-46190763	+	SNX11	.	3	243	1371	0.177243	1	1	hsa_circ_0002069	0	2.82526	6.73778	0	0	5.21241	6.32481	4.10684	0	4.70678	5.22661	7.33843	5.58836	6.56799	0	0	0	8.90351	4.79573	0	2.70564	17.0544	0	0	0	0	0	0	0	0	0	0	0	4.4083	1.96721	0	0	0
circ_01222_EFCAB11	chr14:90397884-90398971	-	EFCAB11	.	2	193	1087	0.177553	1	1	hsa_circ_0032891	7.70909	4.23789	4.49185	0	0	5.21241	4.21654	6.16026	0	8.23686	5.22661	12.2307	11.1767	22.988	9.87293	20.5414	20.1474	5.93567	12.7886	0	0	34.1088	0	0	0	0	0	0	0	0	0	0	0	0	0	2.97925	0	0
circ_00390_PTPRM	chr18:8076452-8088849	+	PTPRM	.	3	415	12397	0.0334758	1	1	hsa_circ_0006114	9.63636	0	11.2296	14.8799	23.8053	19.1122	8.43307	16.4274	0	22.3572	41.8129	26.9076	58.6778	39.4079	32.087	18.674	0	29.6784	31.9715	31.6773	25.7035	0	15.4002	13.3671	0	0	0	0	0	0	0	0	0	0	0	0	0	0
circ_02336_NAA35	chr9:88631453-88633736	+	NAA35	.	4	469	2283	0.205431	1	1	hsa_circ_0003536	0	7.06315	0	3.71999	7.14158	5.21241	4.21654	0	0	3.53008	3.48441	0	5.58836	0	0	11.2044	0	0	4.79573	7.31014	2.70564	0	0	4.45568	0	0	0	0	0	0	0	0	0	0	0	0	0	0
circ_01181_intergenic	chr2:99802639-99832577	+	.	.	5	4365	29938	0.145801	1	0	hsa_circ_0121296	0	0	4.49185	5.57998	4.76105	10.4248	8.43307	10.2671	6.19586	4.70678	12.1954	12.2307	19.5593	19.704	9.87293	11.2044	8.05895	0	9.59145	4.87343	8.11691	0	5.77507	0	0	0	0	0	0	0	0	0	0	0	0	0	0	0
circ_02103_TP53BP2	chr1:223991875-223994649	-	TP53BP2	.	2	277	2774	0.0998558	1	1	hsa_circ_0003914	0	7.06315	0	0	7.14158	3.47494	0	0	6.19586	3.53008	6.96881	0	8.38254	6.56799	9.87293	0	20.1474	0	0	12.1836	0	14.212	9.62512	0	0	0	0	0	0	0	0	0	0	0	0	0	0	0
circ_01496_WDR20	chr14:102661274-102676199	+	WDR20	.	3	1536	14925	0.102915	1	1	hsa_circ_0002553	0	0	0	11.16	7.14158	17.3747	23.191	0	6.19586	4.70678	6.96881	0	13.9709	9.85198	0	9.33701	0	0	3.19715	0	2.70564	0	0	0	0	0	0	0	0	0	0	0	4.95928	0	1.96721	0	0	0
circ_02150_MPP6	chr7:24659670-24720139	+	MPP6	.	11	1617	60469	0.026741	1	1	hsa_circ_0079617	0	7.06315	4.49185	3.71999	0	0	10.5413	8.21368	0	3.53008	0	4.89229	0	0	0	0	0	0	0	0	0	0	11.5501	0	0	0	0	0	0	0	0	0	0	0	0	0	0	0
circ_02309_REL	chr2:61118817-61128218	+	REL	.	3	384	9401	0.0408467	1	1	hsa_circ_0001011	9.63636	0	0	0	0	3.47494	8.43307	0	0	0	3.48441	4.89229	8.38254	0	7.4047	0	0	0	6.3943	4.87343	9.46973	0	3.85005	8.91137	0	0	0	0	0	0	0	0	0	0	0	0	0	0
circ_01587_CEP128	chr14:80963811-80997230	-	CEP128	.	4	415	33419	0.0124181	1	0	hsa_circ_0007332	5.78181	7.06315	0	20.4599	0	10.4248	16.8661	0	0	4.70678	5.22661	4.89229	22.3534	19.704	0	5.60221	0	0	3.19715	12.1836	5.41127	0	0	4.45568	0	2.8162	0	0	0	0	0	0	0	0	0	0	0	0
circ_01723_ADGRB3	chr6:69703659-69728391	+	ADGRB3	.	3	373	24732	0.0150817	1	1	hsa_circ_0132105	3.85454	18.3642	0	0	0	5.21241	0	0	0	5.88347	0	0	11.1767	6.56799	4.93646	0	16.1179	0	0	9.74686	0	19.8968	7.7001	8.91137	0	0	0	0	0	0	0	0	0	0	0	0	0	0
circ_01725_REV3L	chr6:111708967-111795679	-	REV3L	.	10	1192	86712	0.0137467	1	0	hsa_circ_0130362	13.4909	7.06315	0	11.16	7.14158	0	0	4.10684	0	0	0	0	5.58836	0	0	14.9392	0	0	12.7886	17.057	4.05845	0	5.77507	4.45568	0	0	0	0	0	0	0	0	0	0	0	0	0	0
circ_00415_SAMD12	chr8:119388020-119391939	-	SAMD12	.	1	1713	3919	0.437101	1	0	hsa_circ_0135571	21.2	11.301	13.4756	16.7399	21.4247	15.6372	12.6496	8.21368	21.6855	11.7669	19.1642	12.2307	61.472	26.272	14.8094	20.5414	20.1474	20.7749	11.19	19.4937	13.5282	76.7449	0	11.1392	0	0	0	0	4.25783	0	0	0	0	0	4.91802	2.97925	0	0
circ_00563_TBCEL	chr11:120916382-120930794	+	TBCEL	.	6	973	14412	0.0675132	1	1	hsa_circ_0003302	9.63636	22.6021	13.4756	11.16	19.0442	24.3246	6.32481	20.5342	9.29379	4.70678	15.6798	7.33843	30.736	29.5559	14.8094	5.60221	20.1474	11.8713	9.59145	17.057	28.4092	0	7.7001	26.7341	0	0	0	0	0	0	0	0	0	0	0	0	0	0
circ_00904_EPB41L5	chr2:120885263-120932576	+	EPB41L5	.	9	958	47313	0.0202481	1	0	hsa_circ_0006834	11.5636	9.8884	11.2296	16.7399	11.9026	10.4248	0	14.3739	0	11.7669	13.9376	9.78458	13.9709	32.8399	22.2141	5.60221	12.0884	5.93567	3.19715	14.6203	5.41127	0	7.7001	0	0	0	0	0	0	0	0	0	0	0	0	4.46888	0	0
circ_02276_NDST3	chr4:118974910-119036115	+	NDST3	.	3	1379	61205	0.0225308	1	1	hsa_circ_0125141	0	0	0	0	0	0	0	4.10684	6.19586	14.1203	0	12.2307	13.9709	0	0	0	0	0	0	17.057	0	0	0	0	0	0	0	0	0	0	0	0	0	0	0	0	0	0
circ_02292_KATNAL1	chr13:30857752-30857928	-	KATNAL1	.	1	176	176	1	1	1	hsa_circ_0003297	0	0	6.73778	0	0	0	0	0	6.19586	3.53008	0	0	19.5593	13.136	0	0	0	0	0	0	2.70564	19.8968	0	4.45568	0	2.8162	0	0	4.25783	0	0	0	0	0	0	0	7.75671	0
circ_00482_TTLL11	chr9:124736287-124752049	-	TTLL11	.	3	1072	15762	0.0680117	1	1	hsa_circ_0088353	26.9818	22.6021	17.9674	16.7399	7.14158	8.68734	14.7579	32.8547	6.19586	0	13.9376	22.0153	36.3243	19.704	9.87293	13.0718	0	20.7749	9.59145	19.4937	20.2923	0	21.1753	20.0506	0	2.8162	0	0	0	0	0	0	0	0	0	2.97925	0	0
circ_00866_ARAP2	chr4:36212011-36231267	-	ARAP2	.	5	1646	19256	0.0854798	1	1	hsa_circ_0069397	0	21.1894	22.4593	0	4.76105	22.5871	8.43307	8.21368	0	9.41355	13.9376	0	11.1767	0	7.4047	9.33701	20.1474	8.90351	0	4.87343	16.2338	0	13.4752	8.91137	0	0	0	0	0	0	0	0	0	0	0	0	0	0
circ_00578_CDC27	chr17:45206758-45249430	-	CDC27	.	14	2075	42672	0.0486267	1	1	hsa_circ_0106971	0	14.1263	11.2296	33.4799	14.2832	8.68734	21.0827	14.3739	15.4896	10.5902	12.1954	9.78458	8.38254	0	12.3412	26.1436	0	5.93567	17.5843	12.1836	21.6451	0	25.0253	24.5063	0	0	0	0	0	0	0	0	0	0	0	0	0	0
circ_01886_PHTF2	chr7:77549595-77581029	+	PHTF2	.	9	2840	31434	0.090348	1	1	hsa_circ_0134725	17.3454	5.65052	0	11.16	7.14158	3.47494	0	0	0	0	6.96881	0	0	0	0	0	0	8.90351	0	9.74686	6.76409	0	13.4752	13.3671	0	0	0	0	0	0	0	0	0	0	0	0	0	0
circ_00702_PCNX2	chr1:233334684-233372726	-	PCNX2	.	7	844	38042	0.022186	1	1	hsa_circ_0000198	13.4909	5.65052	8.9837	3.71999	19.0442	5.21241	0	34.9081	0	8.23686	12.1954	12.2307	19.5593	39.4079	4.93646	7.46961	24.1768	5.93567	14.3872	14.6203	4.05845	0	9.62512	11.1392	0	2.8162	0	0	0	0	0	0	0	0	1.96721	0	0	0
circ_01145_GABRA2	chr4:46305476-46314733	-	GABRA2	.	4	601	9257	0.0649238	1	1	hsa_circ_0126488	0	2.82526	4.49185	7.43997	0	5.21241	0	8.21368	6.19586	2.35339	0	12.2307	36.3243	19.704	0	11.2044	0	14.8392	6.3943	0	6.76409	17.0544	13.4752	6.68353	0	0	0	0	0	0	0	0	0	0	0	0	0	0
circ_01434_ARID1A	chr1:27056141-27059283	+	ARID1A	.	3	783	3142	0.249204	1	1	hsa_circ_0008494	0	9.8884	6.73778	5.57998	9.5221	12.1623	0	0	0	0	12.1954	14.6769	47.5011	9.85198	0	7.46961	8.05895	0	3.19715	0	4.05845	17.0544	0	4.45568	0	4.2243	0	3.65041	0	0	0	0	0	0	0	0	0	0
circ_01085_HECTD4	chr12:112757028-112757546	-	HECTD4	.	1	518	518	1	1	1	hsa_circ_0002584	17.3454	0	11.2296	0	16.6637	20.8496	8.43307	0	0	0	22.6486	0	8.38254	13.136	7.4047	5.60221	0	5.93567	3.19715	0	14.881	8.52721	15.4002	15.5949	0	0	0	0	0	0	0	0	0	0	0	0	0	0
circ_00030_FBXW7	chr4:153332454-153333681	-	FBXW7	.	2	620	1227	0.505297	1	0	hsa_circ_0001451	183.091	77.6946	62.8859	109.74	109.504	111.198	118.063	55.4423	114.623	94.1355	210.807	166.338	67.0603	55.8279	103.666	145.657	124.914	112.778	123.09	112.089	163.691	45.4785	234.853	133.671	3.03146	4.2243	0	3.65041	4.25783	9.03493	5.35348	0	7.43893	0	8.85243	14.8963	0	0
circ_01033_NRDC	chr1:52293467-52299842	-	NRDC	.	2	228	6375	0.0357647	1	1	hsa_circ_0009076	13.4909	9.8884	0	5.57998	0	0	8.43307	0	0	2.35339	0	4.89229	53.0894	26.272	4.93646	7.46961	0	0	11.19	0	10.8225	56.8481	0	8.91137	0	2.8162	0	0	0	0	0	0	0	0	0	0	0	0
circ_01328_MAP7	chr6:136693638-136710655	-	MAP7	.	5	656	17017	0.0385497	1	1	.	3.85454	11.301	8.9837	7.43997	0	3.47494	0	0	0	7.06017	0	0	5.58836	19.704	0	0	0	8.90351	15.9858	4.87343	6.76409	0	3.85005	0	0	2.8162	0	0	0	0	0	0	0	0	0	0	0	0
circ_02105_PICALM	chr11:85718584-85742653	-	PICALM	.	7	677	24069	0.0281275	1	1	hsa_circ_0023936	0	12.7137	6.73778	7.43997	9.5221	13.8997	0	10.2671	0	4.70678	0	0	0	0	0	0	0	0	0	0	6.76409	0	0	0	0	0	0	0	0	0	0	0	0	0	0	0	0	0
circ_00541_PPP1R12A	chr12:80187642-80215970	-	PPP1R12A	.	14	1857	28328	0.0655535	1	1	hsa_circ_0099295	13.4909	19.7768	8.9837	13.02	26.1858	0	4.21654	0	9.29379	22.3572	3.48441	12.2307	0	0	9.87293	18.674	16.1179	23.7427	7.99288	26.8039	24.3507	0	25.0253	20.0506	0	0	0	3.65041	0	0	0	0	0	0	2.95081	0	0	0
circ_01154_SLC4A7	chr3:27490141-27493989	-	SLC4A7	.	2	229	3848	0.0595114	1	1	hsa_circ_0001277	0	0	4.49185	5.57998	0	8.68734	0	14.3739	0	7.06017	10.4532	7.33843	16.7651	9.85198	4.93646	0	24.1768	20.7749	6.3943	0	9.46973	0	9.62512	4.45568	0	0	0	0	0	0	0	0	0	0	0	0	0	0
circ_00893_CUL2	chr10:35349801-35360267	-	CUL2	.	3	339	10466	0.0323906	1	1	hsa_circ_0000234	5.78181	8.47577	8.9837	13.02	9.5221	0	0	12.3205	0	9.41355	13.9376	7.33843	55.8836	16.42	7.4047	11.2044	12.0884	20.7749	11.19	19.4937	2.70564	0	0	8.91137	0	0	0	0	0	0	0	0	0	0	1.96721	0	0	0
circ_01979_GUCY1B3	chr4:156696119-156698794	+	GUCY1B3	.	2	220	2675	0.082243	1	1	hsa_circ_0125610	9.63636	2.82526	0	7.43997	4.76105	3.47494	0	0	0	2.35339	0	0	27.9418	16.42	0	16.8066	0	0	0	0	13.5282	17.0544	0	4.45568	0	0	0	0	0	0	0	0	0	0	0	0	0	0
circ_00976_DYNC2H1	chr11:103173821-103194718	+	DYNC2H1	.	7	944	20897	0.0451739	1	1	hsa_circ_0024143	7.70909	8.47577	15.7215	3.71999	7.14158	0	23.191	6.16026	0	7.06017	12.1954	9.78458	11.1767	6.56799	0	7.46961	0	0	4.79573	12.1836	10.8225	0	19.2502	8.91137	0	0	0	0	0	0	0	0	0	0	0	0	0	0
circ_01854_DEPDC5	chr22:32154531-32161046	+	DEPDC5	.	3	221	6515	0.0339217	1	1	hsa_circ_0062938	0	9.8884	6.73778	3.71999	4.76105	6.94987	0	0	0	0	5.22661	0	19.5593	16.42	0	0	0	11.8713	3.19715	0	6.76409	8.52721	9.62512	8.91137	0	0	0	0	0	0	0	0	0	0	0	0	0	0
circ_02710_HECW2	chr2:197105172-197143386	-	HECW2	LOC101927482	7	764	38214	0.0199927	1	1	hsa_circ_0118466	5.78181	4.23789	0	0	0	3.47494	0	0	0	0	0	0	8.38254	19.704	0	7.46961	0	0	0	4.87343	8.11691	0	3.85005	0	0	0	0	0	0	0	0	0	0	0	0	0	0	0
circ_01619_DCTN6	chr8:30032600-30038146	+	DCTN6	MIR548O2	4	386	5546	0.0695997	1	1	hsa_circ_0006863	0	0	4.49185	5.57998	0	0	0	10.2671	6.19586	4.70678	5.22661	7.33843	22.3534	9.85198	9.87293	9.33701	0	0	7.99288	7.31014	5.41127	0	3.85005	0	0	0	0	0	0	0	0	0	0	0	0	0	0	0
circ_01167_SHQ1	chr3:72881519-72893574	-	SHQ1	.	4	456	12055	0.0378266	1	1	hsa_circ_0002006	11.5636	15.5389	11.2296	5.57998	7.14158	13.8997	0	10.2671	0	0	5.22661	14.6769	0	13.136	7.4047	3.73481	0	0	6.3943	0	10.8225	0	9.62512	4.45568	0	0	0	0	0	0	0	0	0	0	0	0	0	0
circ_01678_HECTD1	chr14:31596990-31602881	-	HECTD1	.	4	1403	5891	0.23816	1	1	hsa_circ_0002301	0	8.47577	15.7215	0	4.76105	3.47494	8.43307	0	0	3.53008	0	0	0	9.85198	14.8094	3.73481	20.1474	11.8713	0	0	0	0	5.77507	11.1392	0	0	0	0	0	0	0	0	0	0	0	0	0	0
circ_03086_DNM1L	chr12:32872449-32872609	+	DNM1L	.	0	0	160	0	1	0	.	0	0	0	0	0	0	0	0	0	0	0	0	0	0	0	0	0	0	0	0	0	0	0	0	0	0	3.78061	2.73781	0	0	5.35348	0	3.71946	5.51038	1.96721	3.72407	3.87836	5.55561
circ_01698_CREBL2	chr12:12788710-12788908	+	CREBL2	.	1	198	198	1	1	1	hsa_circ_0002873	9.63636	9.8884	6.73778	3.71999	0	0	0	6.16026	9.29379	0	12.1954	4.89229	16.7651	6.56799	0	0	12.0884	5.93567	7.99288	7.31014	8.11691	22.7392	0	4.45568	0	0	0	0	0	0	0	0	0	0	0	0	0	0
circ_02082_SLAIN1	chr13:78318417-78320990	+	SLAIN1	.	2	576	2573	0.223863	1	1	hsa_circ_0100934	0	4.23789	4.49185	9.29997	7.14158	3.47494	0	0	6.19586	0	0	4.89229	0	13.136	0	0	0	0	3.19715	0	12.1754	0	0	6.68353	0	0	0	0	0	0	0	0	0	0	0	0	0	0
circ_01842_ARL3	chr10:104445572-104465246	-	ARL3	.	4	498	19674	0.0253126	1	1	hsa_circ_0092493	0	0	0	13.02	0	5.21241	4.21654	6.16026	6.19586	0	8.71102	7.33843	0	19.704	7.4047	3.73481	16.1179	11.8713	12.7886	0	0	0	3.85005	0	0	0	0	0	0	0	0	0	0	0	0	0	0	0
circ_00982_CHD9	chr16:53288349-53308214	+	CHD9	.	7	1106	19865	0.0556758	1	1	hsa_circ_0000702	0	5.65052	11.2296	20.4599	11.9026	5.21241	0	12.3205	0	12.9436	5.22661	4.89229	0	13.136	0	9.33701	8.05895	38.5819	12.7886	9.74686	5.41127	14.212	5.77507	0	0	0	0	0	0	0	0	4.44396	0	0	0	0	0	0
circ_01194_LIFR	chr5:38510565-38530768	-	LIFR	.	6	1010	20203	0.0499926	1	1	hsa_circ_0129046	0	8.47577	4.49185	5.57998	7.14158	3.47494	12.6496	0	0	10.5902	0	0	0	16.42	0	9.33701	0	20.7749	7.99288	14.6203	5.41127	0	11.5501	4.45568	0	0	0	0	0	0	0	0	0	0	0	0	0	0
circ_02188_ANKRD12	chr18:9182379-9208801	+	ANKRD12	.	4	502	26422	0.0189993	1	1	hsa_circ_0046842	0	0	6.73778	7.43997	9.5221	0	0	0	0	4.70678	10.4532	7.33843	0	13.136	4.93646	3.73481	8.05895	8.90351	0	0	0	0	5.77507	11.1392	0	0	0	0	0	0	0	0	0	0	0	0	0	0
circ_00925_ADPGK	chr15:73064123-73067438	-	ADPGK	.	2	289	3315	0.0871795	1	1	hsa_circ_0000631	0	11.301	4.49185	3.71999	7.14158	0	0	12.3205	0	12.9436	8.71102	0	30.736	16.42	0	5.60221	24.1768	11.8713	4.79573	0	10.8225	8.52721	9.62512	4.45568	0	0	0	0	0	0	0	0	0	0	0	0	0	0
circ_00816_DPP8	chr15:65756098-65772737	-	DPP8	.	6	853	16639	0.0512651	1	1	hsa_circ_0035897	13.4909	0	15.7215	5.57998	0	5.21241	0	10.2671	12.3917	10.5902	17.422	0	41.9127	6.56799	9.87293	9.33701	0	11.8713	11.19	7.31014	5.41127	17.0544	42.3505	13.3671	0	0	0	0	0	0	0	0	0	0	0	0	0	0
circ_02051_HECW2	chr2:197135916-197143386	-	HECW2	.	3	335	7470	0.0448461	1	1	hsa_circ_0002150	0	0	0	3.71999	0	0	0	4.10684	0	10.5902	10.4532	4.89229	11.1767	0	12.3412	0	12.0884	5.93567	11.19	4.87343	4.05845	0	0	0	0	0	0	0	0	0	0	0	4.95928	0	0	0	0	0
circ_01377_COG2	chr1:230798886-230810870	+	COG2	.	6	726	11984	0.0605808	1	1	hsa_circ_0016868	0	9.8884	4.49185	14.8799	0	6.94987	0	0	6.19586	2.35339	6.96881	14.6769	5.58836	9.85198	0	7.46961	24.1768	5.93567	6.3943	0	5.41127	0	9.62512	15.5949	0	0	0	0	0	0	0	0	0	0	0	0	0	0
circ_00644_intergenic	chr3:13170804-13171025	-	.	.	0	0	221	0	1	0	hsa_circ_0121911	26.9818	33.9031	4.49185	16.7399	0	5.21241	16.8661	6.16026	0	12.9436	0	9.78458	36.3243	0	22.2141	14.9392	12.0884	5.93567	22.3801	12.1836	25.7035	0	0	20.0506	0	0	0	0	0	0	0	0	0	0	0	0	0	0
circ_00524_POLI	chr18:51804072-51813781	+	POLI	.	5	792	9709	0.0815738	1	1	hsa_circ_0003428	9.63636	26.84	17.9674	5.57998	19.0442	17.3747	6.32481	6.16026	15.4896	7.06017	0	9.78458	27.9418	16.42	7.4047	20.5414	16.1179	20.7749	12.7886	26.8039	17.5866	11.3696	26.9503	24.5063	0	4.2243	0	0	0	0	0	0	0	0	2.95081	0	0	0
circ_02367_CLIP1	chr12:122825299-122826244	-	CLIP1	.	1	945	945	1	1	1	hsa_circ_0029069	3.85454	0	0	0	0	0	0	10.2671	0	0	6.96881	7.33843	0	0	9.87293	5.60221	8.05895	0	6.3943	4.87343	6.76409	0	0	0	0	0	0	0	0	0	0	0	0	0	0	0	0	0
circ_02584_KDM1A	chr1:23356961-23370979	+	KDM1A	.	3	294	14018	0.020973	1	1	hsa_circ_0112434	7.70909	7.06315	4.49185	3.71999	0	0	0	0	0	0	0	0	22.3534	13.136	0	0	16.1179	0	0	0	0	0	7.7001	0	0	0	0	0	0	0	0	0	0	0	0	0	0	0
circ_00643_SCLT1	chr4:129913321-129925031	-	SCLT1	.	4	396	11710	0.0338173	1	1	hsa_circ_0001439	9.63636	18.3642	0	7.43997	0	13.8997	4.21654	6.16026	24.7834	16.4737	13.9376	4.89229	33.5302	19.704	9.87293	20.5414	12.0884	17.807	7.99288	19.4937	12.1754	31.2664	9.62512	11.1392	0	0	0	0	0	0	0	0	0	0	0	0	0	0
circ_00400_FANCL	chr2:58425728-58459247	-	FANCL	.	6	444	33519	0.0132462	1	1	hsa_circ_0004435	19.2727	22.6021	26.9511	18.5999	16.6637	22.5871	12.6496	0	27.8814	14.1203	19.1642	14.6769	27.9418	39.4079	9.87293	11.2044	40.2947	32.6462	17.5843	19.4937	18.9395	36.9512	15.4002	8.91137	0	0	0	0	0	0	0	0	0	0	0	0	0	0
circ_00733_LDB2	chr4:16587544-16597498	-	LDB2	.	4	402	9954	0.0403858	1	1	hsa_circ_0009006	9.63636	16.9515	15.7215	20.4599	21.4247	12.1623	8.43307	6.16026	0	8.23686	15.6798	0	27.9418	36.1239	4.93646	0	16.1179	8.90351	12.7886	9.74686	9.46973	22.7392	15.4002	6.68353	0	0	0	0	0	0	0	0	0	0	0	0	0	0
circ_01542_ANKS1B	chr12:99166819-99225914	-	ANKS1B	.	8	801	59095	0.0135544	1	1	hsa_circ_0099671	7.70909	8.47577	0	0	7.14158	3.47494	4.21654	4.10684	0	10.5902	17.422	0	13.9709	26.272	0	0	8.05895	5.93567	0	0	0	0	3.85005	6.68353	0	0	0	0	0	0	0	0	0	0	0	0	0	0
circ_00841_NEK4	chr3:52771601-52775515	-	NEK4	.	3	429	3914	0.109606	1	1	hsa_circ_0001309	9.63636	0	13.4756	13.02	11.9026	17.3747	8.43307	10.2671	0	8.23686	12.1954	7.33843	13.9709	9.85198	12.3412	9.33701	16.1179	20.7749	9.59145	4.87343	4.05845	0	19.2502	11.1392	0	2.8162	0	0	0	0	0	0	0	0	0	0	0	0
circ_00832_TAX1BP1	chr7:27824781-27825108	+	TAX1BP1	.	2	240	327	0.733945	1	1	hsa_circ_0079668	13.4909	8.47577	4.49185	3.71999	0	10.4248	8.43307	12.3205	0	5.88347	13.9376	0	22.3534	22.988	0	3.73481	24.1768	26.7105	15.9858	17.057	16.2338	0	3.85005	0	0	2.8162	0	0	0	0	0	0	0	0	0	0	0	0
circ_01161_ADD3	chr10:111883774-111890244	+	ADD3	.	4	589	6470	0.0910356	1	1	hsa_circ_0003357	7.70909	9.8884	6.73778	0	7.14158	10.4248	12.6496	8.21368	0	12.9436	0	4.89229	0	0	0	0	0	8.90351	7.99288	4.87343	14.881	0	0	20.0506	0	0	0	0	0	0	0	0	0	0	0	0	0	0
circ_01052_PROX1	chr1:214169811-214185058	+	PROX1	.	3	2095	15247	0.137404	1	1	hsa_circ_0111952	13.4909	5.65052	13.4756	5.57998	0	6.94987	0	0	6.19586	4.70678	15.6798	12.2307	11.1767	13.136	9.87293	0	0	0	4.79573	0	10.8225	0	5.77507	8.91137	0	0	0	0	0	0	0	0	0	0	0	0	0	0
circ_02755_ACSL3	chr2:223773450-223783920	+	ACSL3	.	4	845	10470	0.0807068	1	1	hsa_circ_0058448	0	0	0	0	0	0	0	10.2671	0	0	3.48441	0	5.58836	13.136	4.93646	11.2044	0	0	3.19715	0	0	5.68481	3.85005	0	0	0	0	0	0	0	0	0	0	0	0	0	0	0
circ_00632_ASPHD1	chr16:29917108-29917448	+	ASPHD1	.	1	269	340	0.791176	1	0	hsa_circ_0105346	23.1273	11.301	11.2296	3.71999	0	5.21241	25.2992	0	12.3917	11.7669	22.6486	7.33843	22.3534	6.56799	17.2776	9.33701	0	0	9.59145	0	5.41127	0	13.4752	0	0	11.2648	0	0	6.38674	0	0	4.44396	0	0	5.90162	0	0	8.33342
circ_01241_CEP112	chr17:63685246-63746842	-	CEP112	.	3	303	61596	0.0049192	1	1	hsa_circ_0107481	5.78181	0	6.73778	3.71999	0	6.94987	8.43307	0	9.29379	5.88347	12.1954	0	27.9418	0	9.87293	0	24.1768	0	4.79573	7.31014	6.76409	0	7.7001	4.45568	0	0	0	0	0	0	0	0	0	0	0	0	0	0
circ_00929_MSANTD3	chr9:103204187-103204638	+	MSANTD3	.	1	451	451	1	1	1	hsa_circ_0006388	5.78181	5.65052	0	11.16	16.6637	0	0	0	6.19586	4.70678	10.4532	9.78458	30.736	9.85198	24.6823	7.46961	8.05895	0	6.3943	0	8.11691	8.52721	13.4752	8.91137	0	0	0	0	0	0	0	0	0	0	0	0	0	0
circ_01105_MIR548W	chr17:61228630-61315438	+	MIR548W	.	4	635	86808	0.007315	1	0	hsa_circ_0107389	9.63636	5.65052	0	0	0	3.47494	0	8.21368	21.6855	7.06017	13.9376	0	0	19.704	19.7459	5.60221	0	0	0	9.74686	5.41127	17.0544	17.3252	0	0	0	0	0	0	0	0	0	0	0	0	0	0	0
circ_00682_VPS16	chr20:2967410-2969120	+	VPS16	.	3	296	1710	0.173099	1	1	hsa_circ_0001127	3.85454	7.06315	8.9837	20.4599	7.14158	27.7995	16.8661	12.3205	0	7.06017	12.1954	17.123	8.38254	13.136	7.4047	26.1436	8.05895	20.7749	3.19715	0	12.1754	0	3.85005	11.1392	6.06292	2.8162	0	0	0	0	0	0	0	0	3.93441	0	0	0
circ_00983_TBC1D30	chr12:65258447-65260683	+	TBC1D30	.	2	253	2236	0.113148	1	1	hsa_circ_0027440	9.63636	0	0	20.4599	16.6637	8.68734	6.32481	0	0	0	13.9376	4.89229	22.3534	19.704	12.3412	0	12.0884	0	14.3872	14.6203	6.76409	11.3696	9.62512	4.45568	0	0	0	0	0	0	0	0	0	0	2.95081	0	0	0
circ_02134_UCHL3	chr13:76134888-76143643	+	UCHL3	.	4	420	8755	0.0479726	1	1	hsa_circ_0000494	11.5636	0	11.2296	5.57998	0	0	0	8.21368	0	5.88347	5.22661	4.89229	0	0	7.4047	3.73481	12.0884	11.8713	6.3943	4.87343	0	0	3.85005	0	0	0	0	0	0	0	0	0	0	0	0	0	0	0
circ_02259_CGNL1	chr15:57753877-57754090	+	CGNL1	.	1	213	213	1	1	1	hsa_circ_0035436	0	7.06315	0	3.71999	9.5221	0	0	0	0	5.88347	0	0	8.38254	13.136	12.3412	3.73481	0	0	0	9.74686	2.70564	0	0	4.45568	0	4.2243	0	0	0	0	0	0	0	0	0	0	0	0
circ_01792_KIF1B	chr1:10407818-10408791	+	KIF1B	.	2	152	973	0.156218	1	1	hsa_circ_0009711	0	0	4.49185	0	0	0	0	0	0	4.70678	6.96881	0	19.5593	36.1239	0	3.73481	0	0	0	4.87343	0	11.3696	0	0	0	0	0	0	8.51565	0	0	0	0	0	0	0	0	0
circ_02508_NEK1	chr4:170458959-170477246	-	NEK1	.	3	399	18287	0.0218188	1	1	hsa_circ_0003196	0	0	8.9837	0	4.76105	0	0	0	0	2.35339	12.1954	0	0	0	0	0	0	0	3.19715	0	5.41127	0	5.77507	0	0	0	0	0	0	0	0	0	0	0	0	0	0	0
circ_01030_MTA3	chr2:42946127-42950175	+	MTA3	.	2	234	4048	0.0578063	1	1	hsa_circ_0003990	13.4909	5.65052	0	7.43997	9.5221	8.68734	0	12.3205	0	8.23686	6.96881	0	25.1476	29.5559	7.4047	5.60221	20.1474	0	6.3943	12.1836	0	31.2664	5.77507	4.45568	0	0	0	0	0	0	0	0	0	0	0	0	0	0
circ_00902_KPNA5	chr6:117013217-117047785	+	KPNA5	.	10	1115	34568	0.0322553	1	1	hsa_circ_0006146	0	0	15.7215	9.29997	7.14158	6.94987	0	12.3205	0	7.06017	17.422	12.2307	5.58836	19.704	9.87293	13.0718	28.2063	14.8392	4.79573	4.87343	6.76409	14.212	13.4752	8.91137	0	0	0	0	0	0	0	0	0	0	0	0	0	0
circ_00795_L3MBTL4	chr18:6263945-6312055	-	L3MBTL4	.	4	309	48110	0.0064228	1	1	hsa_circ_0000824	36.6182	5.65052	8.9837	3.71999	0	10.4248	25.2992	10.2671	21.6855	4.70678	12.1954	14.6769	27.9418	39.4079	9.87293	9.33701	32.2358	0	3.19715	9.74686	13.5282	0	0	13.3671	0	2.8162	0	0	0	0	0	0	0	0	0	0	0	0
circ_01836_DNM1L	chr12:32866142-32875567	+	DNM1L	.	4	623	9425	0.0661008	1	1	hsa_circ_0025853	5.78181	0	15.7215	3.71999	0	5.21241	0	0	0	2.35339	3.48441	0	8.38254	16.42	0	3.73481	0	14.8392	0	7.31014	4.05845	0	9.62512	4.45568	0	0	0	0	0	0	0	0	0	0	0	0	0	0
circ_01382_JPH1	chr8:75156763-75157410	-	JPH1	.	1	647	647	1	1	1	hsa_circ_0137111	7.70909	4.23789	0	0	0	3.47494	6.32481	6.16026	9.29379	5.88347	5.22661	4.89229	16.7651	32.8399	0	0	0	17.807	4.79573	0	5.41127	17.0544	0	8.91137	0	0	0	0	0	0	0	0	0	0	0	0	0	0
circ_00961_FAM171B	chr2:187604954-187618776	+	FAM171B	.	5	774	13822	0.0559977	1	1	hsa_circ_0057328	9.63636	9.8884	11.2296	5.57998	4.76105	0	8.43307	0	12.3917	0	13.9376	9.78458	27.9418	36.1239	19.7459	9.33701	0	8.90351	6.3943	7.31014	8.11691	11.3696	13.4752	8.91137	0	0	0	0	0	0	0	0	0	0	0	0	0	0
circ_00350_LMTK2	chr7:97820039-97823884	+	LMTK2	.	2	3109	3845	0.808583	1	1	hsa_circ_0001725	11.5636	12.7137	33.6889	29.7599	21.4247	24.3246	12.6496	22.5876	0	23.5339	24.3909	41.5844	16.7651	16.42	12.3412	9.33701	40.2947	35.614	23.9786	38.9874	20.2923	11.3696	19.2502	8.91137	0	4.2243	0	0	0	0	0	0	0	0	5.90162	0	0	0
circ_00588_TNRC6B	chr22:40513058-40552186	+	TNRC6B	.	3	233	39128	0.0059548	1	1	hsa_circ_0116579	28.9091	12.7137	11.2296	9.29997	11.9026	6.94987	10.5413	18.4808	6.19586	3.53008	26.1331	14.6769	64.2662	42.6919	7.4047	0	28.2063	11.8713	14.3872	7.31014	17.5866	14.212	15.4002	17.8227	0	0	0	0	0	0	0	0	0	0	0	0	0	0
circ_01569_ZNF720	chr16:31733946-31734674	+	ZNF720	.	2	223	728	0.306319	1	1	hsa_circ_0007059	3.85454	0	4.49185	5.57998	0	12.1623	0	0	6.19586	5.88347	8.71102	9.78458	13.9709	19.704	0	11.2044	8.05895	17.807	0	0	0	11.3696	0	0	0	0	0	0	0	4.51746	0	0	0	0	0	0	0	0
circ_00481_FAM120A	chr9:96233422-96261168	+	FAM120A	.	4	556	27746	0.0200389	1	1	hsa_circ_0001875	21.2	18.3642	11.2296	0	14.2832	10.4248	0	8.21368	15.4896	23.5339	29.6175	0	30.736	59.1119	4.93646	24.2762	0	11.8713	6.3943	31.6773	22.9979	5.68481	15.4002	13.3671	0	0	0	0	0	0	0	0	0	0	2.95081	0	0	0
circ_02106_KIF1B	chr1:10380100-10384953	+	KIF1B	.	4	560	4853	0.115392	1	1	hsa_circ_0110258	0	7.06315	0	3.71999	0	3.47494	0	8.21368	0	2.35339	3.48441	0	0	6.56799	0	0	12.0884	0	0	9.74686	5.41127	0	0	6.68353	0	0	0	0	0	0	0	0	0	0	0	0	0	0
circ_01089_PIK3R1	chr5:67522117-67522837	+	PIK3R1	.	1	720	720	1	1	1	hsa_circ_0006411	11.5636	0	11.2296	16.7399	0	17.3747	8.43307	12.3205	9.29379	17.6504	12.1954	7.33843	13.9709	0	4.93646	0	0	8.90351	4.79573	24.3671	4.05845	25.5816	11.5501	15.5949	0	0	0	0	0	0	0	0	0	0	0	0	0	0
circ_00907_RNF169	chr11:74500670-74528759	+	RNF169	.	3	340	28089	0.0121044	1	1	hsa_circ_0006705	0	5.65052	13.4756	33.4799	11.9026	6.94987	4.21654	16.4274	0	5.88347	6.96881	4.89229	13.9709	13.136	4.93646	0	20.1474	23.7427	6.3943	17.057	12.1754	0	15.4002	17.8227	0	0	0	0	0	0	0	0	0	0	0	0	0	0
circ_00692_TUSC3	chr8:15508205-15531345	+	TUSC3	.	4	490	23140	0.0211755	1	1	hsa_circ_0006410	25.0545	5.65052	11.2296	9.29997	9.5221	12.1623	6.32481	6.16026	0	10.5902	27.8753	7.33843	13.9709	13.136	0	5.60221	36.2653	8.90351	12.7886	12.1836	10.8225	8.52721	0	24.5063	0	2.8162	0	0	0	0	0	0	0	0	0	0	0	0
circ_00622_FAT1	chr4:187627716-187630999	-	FAT1	.	1	3283	3283	1	1	1	hsa_circ_0001461	13.4909	32.4905	6.73778	16.7399	4.76105	12.1623	0	14.3739	9.29379	7.06017	10.4532	24.4614	13.9709	0	7.4047	7.46961	12.0884	20.7749	11.19	0	24.3507	0	21.1753	11.1392	0	0	0	0	0	0	0	0	0	0	0	2.97925	0	0
circ_02019_SLC4A7	chr3:27424643-27493989	-	SLC4A7	.	23	3530	69346	0.0509042	1	1	hsa_circ_0123427	11.5636	0	0	0	0	3.47494	0	4.10684	0	0	0	0	8.38254	6.56799	12.3412	0	0	0	4.79573	19.4937	4.05845	0	9.62512	0	0	0	0	0	0	0	0	0	0	0	0	0	0	0
circ_01463_BAZ2B	chr2:160229555-160231264	-	BAZ2B	.	2	208	1709	0.121709	1	1	hsa_circ_0002463	15.4182	0	8.9837	7.43997	4.76105	6.94987	0	8.21368	0	2.35339	3.48441	0	5.58836	16.42	0	3.73481	0	14.8392	0	4.87343	12.1754	25.5816	0	11.1392	0	0	0	5.47562	0	0	0	0	0	0	0	0	0	0
circ_00409_MITD1	chr2:99786012-99787892	-	MITD1	.	3	264	1880	0.140426	1	1	hsa_circ_0001050	0	48.0294	15.7215	0	19.0442	12.1623	8.43307	14.3739	9.29379	18.8271	19.1642	9.78458	67.0603	78.8159	12.3412	0	32.2358	26.7105	22.3801	29.2406	5.41127	0	3.85005	35.6455	0	0	0	0	0	0	0	0	0	0	0	0	0	0
circ_00703_ISPD	chr7:16415716-16445962	-	ISPD	.	2	427	30246	0.0141176	1	1	hsa_circ_0002228	17.3454	8.47577	11.2296	9.29997	4.76105	0	0	14.3739	0	5.88347	12.1954	9.78458	39.1185	22.988	7.4047	7.46961	12.0884	0	22.3801	14.6203	5.41127	11.3696	23.1003	15.5949	0	0	0	0	0	0	0	0	0	0	0	0	0	0
circ_00723_HOOK3	chr8:42812236-42819617	+	HOOK3	.	3	311	7381	0.0421352	1	1	hsa_circ_0006376	0	14.1263	8.9837	7.43997	16.6637	17.3747	0	8.21368	12.3917	11.7669	12.1954	4.89229	22.3534	29.5559	9.87293	7.46961	16.1179	8.90351	11.19	7.31014	17.5866	22.7392	5.77507	6.68353	0	0	0	0	0	0	0	0	0	0	0	2.97925	0	0
circ_01282_CGNL1	chr15:57743697-57754090	+	CGNL1	.	4	600	10393	0.0577312	1	1	hsa_circ_0035435	7.70909	0	0	9.29997	11.9026	0	6.32481	16.4274	0	8.23686	8.71102	4.89229	16.7651	0	9.87293	3.73481	20.1474	11.8713	12.7886	0	10.8225	0	7.7001	0	0	0	0	0	0	0	0	0	0	0	0	0	0	0
circ_01654_PUS7L	chr12:44136259-44142412	-	PUS7L	.	3	452	6153	0.0734601	1	1	hsa_circ_0098568	0	0	0	0	9.5221	3.47494	10.5413	6.16026	0	7.06017	5.22661	0	16.7651	9.85198	0	14.9392	0	0	7.99288	9.74686	5.41127	0	9.62512	4.45568	0	0	0	0	0	0	0	0	0	0	0	0	0	0
circ_01458_ADGRL3	chr4:62800557-62863983	+	ADGRL3	.	8	1283	63426	0.0202283	1	1	hsa_circ_0126761	7.70909	4.23789	6.73778	0	4.76105	5.21241	0	4.10684	6.19586	10.5902	15.6798	0	22.3534	0	12.3412	0	0	5.93567	6.3943	0	0	0	7.7001	11.1392	0	0	0	0	0	0	0	0	0	0	0	0	0	0
circ_00064_SETD3	chr14:99924615-99932150	-	SETD3	.	5	683	7535	0.0906437	1	1	hsa_circ_0000567	59.7454	67.8062	42.6726	50.2198	76.1768	55.599	29.5158	34.9081	49.5669	55.3046	109.759	58.7075	114.561	91.9518	56.7693	57.8895	48.3537	53.421	84.7245	68.228	83.8747	34.1088	53.9007	104.709	0	7.0405	0	0	4.25783	0	0	0	7.43893	0	4.91802	4.46888	0	5.55561
circ_00921_TMCC1	chr3:129546645-129547351	-	TMCC1	.	1	706	706	1	1	1	hsa_circ_0067322	15.4182	7.06315	6.73778	5.57998	7.14158	5.21241	14.7579	10.2671	6.19586	8.23686	12.1954	4.89229	0	6.56799	7.4047	9.33701	16.1179	0	9.59145	17.057	5.41127	0	25.0253	17.8227	0	0	0	0	0	0	0	0	0	0	0	2.97925	0	0
circ_01472_PPP3CC	chr8:22332466-22370945	+	PPP3CC	.	5	721	38479	0.0187375	1	1	hsa_circ_0002081	0	4.23789	0	0	0	8.68734	0	10.2671	6.19586	10.5902	0	0	22.3534	13.136	9.87293	0	12.0884	23.7427	4.79573	9.74686	0	0	5.77507	8.91137	0	0	0	0	0	0	0	0	0	0	0	0	0	0
circ_02060_intergenic	chr12:105321750-105325569	-	.	.	1	722	3819	0.189055	1	0	hsa_circ_0097108	0	5.65052	11.2296	3.71999	11.9026	0	10.5413	4.10684	0	3.53008	17.422	0	13.9709	0	0	0	0	0	0	0	2.70564	0	0	8.91137	0	0	0	0	0	0	0	0	0	0	0	0	0	0
circ_01385_ALAS1	chr3:52238708-52240767	+	ALAS1	.	3	588	2059	0.285575	1	1	hsa_circ_0002338	3.85454	8.47577	4.49185	0	14.2832	6.94987	0	0	0	14.1203	8.71102	4.89229	16.7651	0	14.8094	0	0	8.90351	15.9858	9.74686	2.70564	0	0	0	0	0	0	0	0	0	0	0	0	0	0	0	0	0
circ_01547_SGMS1	chr10:52276082-52350007	-	SGMS1	.	2	186	73925	0.0025161	1	0	hsa_circ_0093717	0	8.47577	0	3.71999	7.14158	0	0	0	0	0	8.71102	0	25.1476	16.42	12.3412	0	16.1179	11.8713	6.3943	0	14.881	14.212	0	13.3671	0	0	0	0	0	0	0	0	0	0	0	0	0	0
circ_00507_FAM13B	chr5:137342678-137356886	-	FAM13B	.	6	1050	14208	0.073902	1	1	hsa_circ_0007235	19.2727	14.1263	17.9674	22.3199	0	13.8997	18.9744	28.7479	18.5876	22.3572	17.422	0	13.9709	13.136	7.4047	14.9392	8.05895	11.8713	14.3872	19.4937	8.11691	0	19.2502	11.1392	0	0	0	0	0	0	0	0	0	0	1.96721	0	0	0
circ_00547_SEPT11	chr4:77917577-77952123	+	SEPT11	.	8	1247	34546	0.0360968	1	1	hsa_circ_0070057	5.78181	18.3642	17.9674	22.3199	7.14158	17.3747	14.7579	41.0684	24.7834	12.9436	19.1642	34.246	8.38254	9.85198	19.7459	0	20.1474	23.7427	15.9858	17.057	14.881	0	21.1753	13.3671	0	0	0	0	0	0	0	0	0	0	0	2.97925	0	0
circ_01176_intergenic	chr9:138337410-138337638	-	.	.	0	0	228	0	1	0	hsa_circ_0138223	0	5.65052	6.73778	0	11.9026	5.21241	0	8.21368	0	9.41355	0	12.2307	36.3243	9.85198	0	0	52.3831	32.6462	0	0	0	0	11.5501	0	0	0	0	0	4.25783	0	0	0	0	0	0	0	0	0
circ_01137_KIAA1109	chr4:123111154-123122281	+	KIAA1109	.	6	677	11127	0.060843	1	1	hsa_circ_0125209	9.63636	16.9515	8.9837	9.29997	7.14158	3.47494	0	6.16026	0	3.53008	13.9376	0	27.9418	0	0	9.33701	28.2063	14.8392	14.3872	9.74686	5.41127	0	0	11.1392	0	0	0	0	0	0	0	0	0	0	0	0	0	0
circ_02035_RUFY2	chr10:70152894-70161494	-	RUFY2	.	5	472	8600	0.0548837	1	1	hsa_circ_0093951	11.5636	8.47577	0	3.71999	0	0	6.32481	6.16026	0	0	3.48441	9.78458	0	0	0	0	0	8.90351	4.79573	9.74686	8.11691	0	5.77507	11.1392	0	0	0	0	0	0	0	0	0	0	0	0	0	0
circ_00012_RIMS1	chr6:73016960-73043538	+	RIMS1	.	3	516	26578	0.0194146	1	1	hsa_circ_0132250	312.218	203.419	186.412	230.639	204.725	191.122	206.61	266.945	204.463	174.151	357.152	185.907	296.183	197.04	219.673	188.608	282.063	320.526	246.181	226.614	227.273	133.593	284.904	240.607	12.1258	12.6729	10.0816	0	6.38674	0	0	4.44396	0	11.0208	18.6885	7.44813	0	13.889
circ_00500_PHF21A	chr11:46098304-46113774	-	PHF21A	.	4	277	15470	0.0179056	1	1	hsa_circ_0000296	25.0545	38.141	13.4756	13.02	23.8053	10.4248	25.2992	14.3739	9.29379	12.9436	15.6798	14.6769	36.3243	16.42	0	24.2762	36.2653	11.8713	19.1829	14.6203	14.881	0	13.4752	15.5949	3.03146	0	0	0	0	0	0	0	0	0	0	0	0	0
circ_02162_YPEL1	chr22:22055264-22065197	-	YPEL1	.	4	1061	9933	0.106816	1	0	hsa_circ_0001208	0	2.82526	0	7.43997	0	0	6.32481	0	0	3.53008	19.1642	0	13.9709	0	0	3.73481	0	0	7.99288	0	4.05845	0	5.77507	0	0	0	0	0	0	0	0	0	0	0	0	0	0	0
circ_01526_WDR20	chr14:102659799-102661457	+	WDR20	.	2	235	1658	0.141737	1	1	hsa_circ_0000569	5.78181	5.65052	6.73778	0	0	8.68734	0	6.16026	6.19586	5.88347	6.96881	4.89229	30.736	9.85198	0	0	8.05895	0	7.99288	0	8.11691	0	5.77507	15.5949	3.03146	2.8162	0	0	0	0	0	0	0	0	0	0	0	0
circ_01196_ANKRD17	chr4:73956383-73958017	-	ANKRD17	.	1	1634	1634	1	1	1	hsa_circ_0007883	5.78181	0	0	0	0	8.68734	12.6496	8.21368	9.29379	5.88347	6.96881	9.78458	22.3534	0	0	9.33701	8.05895	14.8392	3.19715	0	13.5282	0	15.4002	6.68353	0	0	0	0	0	0	0	0	0	0	0	0	0	0
circ_00160_ATXN10	chr22:46096161-46136418	+	ATXN10	.	6	782	40257	0.0194252	1	1	hsa_circ_0001246	17.3454	24.0147	40.4267	39.0599	26.1858	52.1241	31.624	34.9081	21.6855	37.6542	80.1414	46.4767	11.1767	22.988	14.8094	13.0718	72.5305	35.614	35.1687	56.0444	48.7014	5.68481	34.6504	31.1898	0	2.8162	5.04081	0	0	0	0	0	0	0	0	2.97925	0	0
circ_02335_PAK3	chrX:110385323-110406955	+	PAK3	.	7	699	21632	0.0323132	1	1	hsa_circ_0139565	0	0	0	0	7.14158	0	8.43307	4.10684	9.29379	5.88347	12.1954	0	0	0	4.93646	0	0	5.93567	0	4.87343	5.41127	0	0	8.91137	0	0	0	0	0	0	0	0	0	0	0	0	0	0
circ_01583_NRXN1	chr2:50692579-50758568	-	NRXN1	.	7	1221	65989	0.0185031	1	1	hsa_circ_0120251	9.63636	9.8884	0	0	0	3.47494	10.5413	12.3205	0	3.53008	24.3909	0	11.1767	0	4.93646	11.2044	0	0	0	0	10.8225	0	5.77507	6.68353	0	0	0	0	0	0	0	0	0	0	2.95081	0	0	0
circ_03119_ALMS1	chr2:73786098-73800551	+	ALMS1	.	2	1334	14453	0.0922992	1	1	hsa_circ_0120966	0	0	0	0	0	0	0	0	0	3.53008	0	0	0	6.56799	4.93646	0	8.05895	8.90351	0	0	0	0	0	6.68353	0	0	0	0	0	0	0	0	0	0	0	0	0	0
circ_01131_ZNF841	chr19:52579296-52592255	-	ZNF841	.	4	414	12959	0.0319469	1	1	hsa_circ_0008749	7.70909	8.47577	0	0	0	8.68734	0	0	6.19586	11.7669	12.1954	0	19.5593	13.136	0	3.73481	8.05895	23.7427	9.59145	9.74686	0	14.212	9.62512	11.1392	0	0	0	0	0	0	0	0	0	0	0	0	0	0
circ_02699_PCLO	chr7:82508652-82546189	-	PCLO	.	4	2542	37537	0.0677198	1	1	.	7.70909	5.65052	8.9837	5.57998	0	6.94987	0	0	0	0	0	0	0	0	0	0	0	8.90351	0	0	2.70564	0	7.7001	4.45568	0	0	0	0	0	0	0	0	0	0	0	0	0	0
circ_02027_HIF1A	chr14:62188226-62188541	+	HIF1A	.	2	231	315	0.733333	1	1	hsa_circ_0007976	0	0	0	0	0	3.47494	0	0	0	7.06017	6.96881	0	39.1185	13.136	0	0	0	17.807	3.19715	0	0	0	0	0	0	0	0	5.47562	0	0	0	0	0	0	3.93441	0	0	0
circ_01717_NELL2	chr12:45097508-45108524	-	NELL2	.	3	324	11016	0.0294118	1	1	hsa_circ_0098589	17.3454	2.82526	0	3.71999	7.14158	6.94987	4.21654	0	0	4.70678	0	0	13.9709	22.988	7.4047	5.60221	0	0	0	0	8.11691	0	0	0	0	0	0	0	0	0	0	0	0	0	0	0	0	0
circ_02081_ATG4C	chr1:63269389-63332269	+	ATG4C	.	10	2556	62880	0.0406489	1	0	hsa_circ_0113858	0	4.23789	0	0	0	5.21241	0	0	18.5876	0	0	4.89229	5.58836	0	12.3412	7.46961	0	0	9.59145	9.74686	5.41127	0	0	8.91137	0	0	0	0	0	0	0	0	0	0	0	0	0	0
circ_02977_CADPS	chr3:62451041-62467544	-	CADPS	.	5	610	16503	0.036963	1	1	hsa_circ_0124422	0	0	0	0	0	5.21241	0	0	0	0	0	0	11.1767	19.704	4.93646	3.73481	8.05895	0	0	0	0	19.8968	0	0	0	2.8162	0	0	0	0	0	0	0	0	0	0	0	0
circ_00937_GNB1	chr1:1747194-1770677	-	GNB1	.	4	298	23483	0.01269	1	1	hsa_circ_0008702	26.9818	7.06315	6.73778	13.02	4.76105	13.8997	6.32481	6.16026	0	7.06017	12.1954	7.33843	22.3534	9.85198	0	20.5414	12.0884	0	4.79573	0	5.41127	0	5.77507	8.91137	0	0	0	0	0	0	0	0	0	0	0	0	0	0
circ_00661_RAPGEF6	chr5:130840318-130883883	-	RAPGEF6	.	6	903	43565	0.0207276	1	1	hsa_circ_0127899	0	21.1894	13.4756	9.29997	11.9026	10.4248	23.191	6.16026	0	9.41355	0	0	0	13.136	4.93646	5.60221	8.05895	20.7749	35.1687	21.9304	14.881	11.3696	3.85005	8.91137	0	0	0	0	0	0	0	0	0	0	0	0	0	0
circ_02284_MED13	chr17:60061531-60062451	-	MED13	.	3	503	920	0.546739	1	1	hsa_circ_0002220	0	7.06315	0	7.43997	9.5221	0	0	4.10684	6.19586	4.70678	0	7.33843	0	0	0	0	0	0	0	0	9.46973	0	0	4.45568	0	0	0	0	0	0	0	0	0	0	0	0	0	0
circ_00716_VAMP3	chr1:7837219-7838229	+	VAMP3	.	2	211	1010	0.208911	1	1	hsa_circ_0006354	23.1273	12.7137	17.9674	9.29997	21.4247	6.94987	4.21654	0	0	9.41355	13.9376	12.2307	30.736	29.5559	0	11.2044	0	0	7.99288	4.87343	20.2923	11.3696	0	24.5063	0	0	0	3.65041	0	0	0	0	0	0	0	0	0	0
circ_02099_TRIM37	chr17:57148183-57161450	-	TRIM37	.	5	528	13267	0.039798	1	1	hsa_circ_0004090	15.4182	14.1263	4.49185	3.71999	0	0	0	4.10684	9.29379	0	3.48441	0	0	9.85198	4.93646	0	16.1179	0	4.79573	0	5.41127	0	0	8.91137	0	0	0	0	0	0	0	0	0	0	0	0	0	0
circ_01815_OGDH	chr7:44684925-44687358	+	OGDH	.	3	386	2433	0.158652	1	1	hsa_circ_0003340	0	2.82526	6.73778	9.29997	4.76105	8.68734	0	6.16026	0	0	0	0	19.5593	9.85198	7.4047	0	12.0884	0	0	0	13.5282	11.3696	5.77507	0	0	0	0	0	0	0	0	0	0	0	0	0	0	0
circ_01227_SGMS1	chr10:52193235-52279681	-	SGMS1	.	4	357	86446	0.0041297	1	1	hsa_circ_0093713	7.70909	14.1263	0	5.57998	0	3.47494	0	6.16026	6.19586	0	6.96881	4.89229	25.1476	13.136	7.4047	0	24.1768	8.90351	14.3872	4.87343	4.05845	0	5.77507	11.1392	0	0	0	0	0	0	0	0	0	0	0	0	0	0
circ_01440_ADRBK2	chr22:26059596-26070495	+	ADRBK2	.	4	281	10899	0.0257822	1	1	hsa_circ_0062649	5.78181	0	0	9.29997	0	6.94987	0	0	0	0	10.4532	0	13.9709	13.136	4.93646	13.0718	8.05895	0	14.3872	7.31014	6.76409	0	0	15.5949	0	0	0	0	0	0	0	0	0	0	0	0	0	0
circ_00484_CACNB4	chr2:152698416-152717334	-	CACNB4	.	4	544	18918	0.0287557	1	1	hsa_circ_0056731	34.6909	9.8884	24.7052	9.29997	11.9026	12.1623	8.43307	14.3739	9.29379	7.06017	24.3909	9.78458	47.5011	16.42	19.7459	16.8066	12.0884	14.8392	22.3801	24.3671	25.7035	0	25.0253	8.91137	0	0	0	0	0	0	0	0	0	0	1.96721	0	0	0
circ_00855_DCAF17	chr2:172305190-172333460	+	DCAF17	.	8	861	28270	0.0304563	1	1	hsa_circ_0057051	9.63636	8.47577	0	3.71999	7.14158	8.68734	8.43307	12.3205	0	8.23686	17.422	14.6769	25.1476	29.5559	7.4047	7.46961	12.0884	0	15.9858	7.31014	6.76409	0	23.1003	4.45568	0	0	0	0	0	0	0	0	0	0	1.96721	0	0	0
circ_02537_UBQLN1	chr9:86276691-86284242	-	UBQLN1	.	5	675	7551	0.0893921	1	0	hsa_circ_0007698	7.70909	0	0	3.71999	7.14158	10.4248	0	0	0	0	0	0	0	6.56799	7.4047	0	0	0	4.79573	0	9.46973	0	3.85005	8.91137	0	0	0	0	0	0	0	0	0	0	0	0	0	0
circ_00731_GLCCI1	chr7:8043537-8099878	+	GLCCI1	.	4	509	56341	0.0090343	1	1	hsa_circ_0001678	15.4182	5.65052	0	11.16	11.9026	13.8997	21.0827	0	15.4896	9.41355	19.1642	7.33843	33.5302	39.4079	4.93646	9.33701	16.1179	14.8392	6.3943	4.87343	22.9979	8.52721	17.3252	13.3671	3.03146	0	0	0	0	0	0	0	0	0	0	0	0	0
circ_02546_FIG4	chr6:110036280-110064975	+	FIG4	.	9	1071	28695	0.0373236	1	1	hsa_circ_0077607	0	7.06315	0	0	0	6.94987	0	0	0	0	0	0	8.38254	0	9.87293	0	0	14.8392	3.19715	0	4.05845	0	7.7001	11.1392	0	0	0	0	0	0	0	0	0	0	0	2.97925	0	0
circ_01922_EAF2	chr3:121563299-121591635	+	EAF2	.	4	630	28336	0.0222332	1	1	hsa_circ_0066971	0	2.82526	13.4756	0	0	5.21241	0	0	0	0	8.71102	7.33843	19.5593	16.42	9.87293	14.9392	0	0	4.79573	0	4.05845	0	9.62512	4.45568	0	0	0	0	0	0	0	0	0	0	0	0	0	0
circ_01701_KIAA1549L	chr11:33572585-33573787	+	KIAA1549L	.	2	354	1202	0.294509	1	1	hsa_circ_0021609	5.78181	0	11.2296	0	7.14158	0	6.32481	0	0	0	8.71102	0	5.58836	9.85198	0	5.60221	0	0	0	4.87343	6.76409	71.0601	3.85005	13.3671	0	0	0	0	0	0	0	0	0	0	0	0	0	0
circ_00568_NLK	chr17:26449628-26499644	+	NLK	.	6	691	50016	0.0138156	1	1	hsa_circ_0002103	9.63636	21.1894	24.7052	0	9.5221	31.2744	16.8661	24.641	9.29379	4.70678	26.1331	9.78458	16.7651	0	4.93646	13.0718	32.2358	0	7.99288	26.8039	16.2338	8.52721	15.4002	13.3671	0	0	0	0	0	0	0	0	0	0	0	0	0	0
circ_03139_PARN	chr16:14720962-14721193	-	PARN	.	2	150	231	0.649351	1	1	hsa_circ_0002771	0	0	0	0	0	0	0	0	9.29379	3.53008	3.48441	9.78458	8.38254	9.85198	0	3.73481	0	5.93567	0	0	0	0	0	0	0	0	0	0	0	0	0	0	0	0	0	0	0	0
circ_01728_NR3C2	chr4:149073619-149076052	-	NR3C2	.	2	496	2433	0.203864	1	1	hsa_circ_0125480	13.4909	14.1263	4.49185	7.43997	7.14158	3.47494	0	6.16026	0	5.88347	0	0	5.58836	0	0	5.60221	12.0884	0	0	0	4.05845	0	5.77507	0	0	0	0	0	0	0	0	0	0	0	0	0	0	0
circ_01445_BICD1	chr12:32480394-32481489	+	BICD1	.	1	1095	1095	1	1	1	hsa_circ_0025841	7.70909	12.7137	11.2296	3.71999	0	0	0	0	6.19586	5.88347	5.22661	0	13.9709	13.136	7.4047	0	0	5.93567	9.59145	26.8039	0	0	15.4002	0	0	0	0	0	0	0	0	0	0	0	0	0	0	0
circ_01389_OMA1	chr1:58971731-59004982	-	OMA1	.	7	1381	33251	0.0415326	1	1	hsa_circ_0002316	3.85454	0	4.49185	14.8799	9.5221	0	0	0	0	0	0	7.33843	5.58836	13.136	7.4047	3.73481	12.0884	0	7.99288	4.87343	17.5866	0	5.77507	13.3671	0	0	0	0	4.25783	0	0	0	0	0	0	0	0	0
circ_00755_SKAP2	chr7:26883648-26894509	-	SKAP2	.	3	240	10861	0.0220974	1	1	hsa_circ_0134026	0	2.82526	11.2296	0	9.5221	8.68734	12.6496	6.16026	0	12.9436	10.4532	9.78458	55.8836	29.5559	7.4047	3.73481	0	0	33.5701	24.3671	13.5282	25.5816	17.3252	15.5949	0	0	0	0	0	0	0	0	0	0	0	0	0	0
circ_00180_HMGCLL1	chr6:55360216-55406938	-	HMGCLL1	.	6	2660	46722	0.0569325	1	1	hsa_circ_0131944	61.6727	7.06315	47.1644	33.4799	14.2832	33.0119	44.2736	57.4958	27.8814	10.5902	59.2349	61.1536	39.1185	22.988	27.1505	42.9503	16.1179	26.7105	28.7744	26.8039	33.8205	0	77.001	55.6961	0	0	0	0	0	0	0	0	0	0	1.96721	0	0	0
circ_01320_SNTB2	chr16:69317950-69318147	+	SNTB2	.	1	197	197	1	1	1	hsa_circ_0004354	17.3454	0	8.9837	0	7.14158	6.94987	8.43307	4.10684	6.19586	7.06017	12.1954	17.123	13.9709	9.85198	4.93646	3.73481	12.0884	0	6.3943	9.74686	4.05845	31.2664	0	6.68353	0	0	0	0	0	0	0	0	0	0	0	0	0	0
circ_02149_MPP6	chr7:24663281-24690331	+	MPP6	.	4	653	27050	0.0241405	1	0	hsa_circ_0133993	7.70909	7.06315	4.49185	0	9.5221	0	0	6.16026	0	0	10.4532	0	0	0	0	0	0	0	3.19715	14.6203	5.41127	0	0	0	0	0	0	0	0	0	0	0	0	0	0	0	0	0
circ_01309_ABI1	chr10:27047990-27059274	-	ABI1	.	5	601	11284	0.0532613	1	1	hsa_circ_0093401	0	14.1263	6.73778	9.29997	7.14158	17.3747	12.6496	0	0	7.06017	10.4532	7.33843	5.58836	16.42	9.87293	0	0	20.7749	0	12.1836	9.46973	0	3.85005	0	0	0	0	0	0	0	0	0	0	0	0	0	0	0
circ_00529_RILPL1	chr12:123983090-123984083	-	RILPL1	.	2	341	993	0.343404	1	1	hsa_circ_0007552	13.4909	66.3936	6.73778	11.16	16.6637	5.21241	12.6496	10.2671	0	25.8873	20.9064	4.89229	27.9418	6.56799	9.87293	11.2044	8.05895	8.90351	30.3729	12.1836	9.46973	19.8968	3.85005	4.45568	0	2.8162	0	0	0	0	0	0	0	0	1.96721	0	0	0
circ_00711_PHKB	chr16:47531309-47549512	+	PHKB	.	5	518	18203	0.0284568	1	1	hsa_circ_0000698	23.1273	14.1263	13.4756	0	9.5221	10.4248	0	12.3205	18.5876	10.5902	22.6486	17.123	33.5302	29.5559	0	3.73481	20.1474	0	14.3872	14.6203	12.1754	0	11.5501	8.91137	0	0	0	3.65041	0	0	0	0	0	0	0	0	0	0
circ_01871_IGF2R	chr6:160467529-160469575	+	IGF2R	.	4	611	2046	0.298631	1	1	hsa_circ_0131235	17.3454	0	0	3.71999	4.76105	0	8.43307	0	0	0	5.22661	0	16.7651	0	0	0	0	5.93567	7.99288	0	4.05845	14.212	5.77507	4.45568	3.03146	0	0	0	0	0	0	0	0	0	0	0	0	0
circ_00790_PCSK5	chr9:78682870-78722267	+	PCSK5	.	4	576	39397	0.0146204	1	1	hsa_circ_0087234	3.85454	9.8884	6.73778	0	4.76105	8.68734	12.6496	10.2671	6.19586	11.7669	8.71102	7.33843	25.1476	13.136	0	0	40.2947	8.90351	15.9858	19.4937	13.5282	14.212	0	4.45568	0	0	0	0	0	0	0	0	0	0	2.95081	0	0	0
circ_01340_MED13	chr17:60111147-60112969	-	MED13	.	2	344	1822	0.188804	1	1	hsa_circ_0004273	3.85454	4.23789	6.73778	7.43997	16.6637	10.4248	0	8.21368	9.29379	4.70678	0	7.33843	25.1476	6.56799	0	18.674	12.0884	0	4.79573	0	5.41127	25.5816	0	6.68353	0	0	0	0	0	0	0	0	0	0	0	0	0	0
circ_01795_ZFHX4	chr8:77745573-77755007	+	ZFHX4	.	2	186	9434	0.0197159	1	1	hsa_circ_0004084	0	4.23789	6.73778	3.71999	4.76105	17.3747	6.32481	4.10684	0	4.70678	0	0	8.38254	0	0	0	8.05895	11.8713	6.3943	4.87343	0	0	5.77507	0	0	0	0	0	0	0	0	0	0	0	0	0	0	0
circ_01007_MIR548AE2	chr16:48290520-48311390	+	MIR548AE2	.	7	926	20870	0.0443699	1	1	hsa_circ_0105461	17.3454	12.7137	0	5.57998	11.9026	6.94987	0	18.4808	12.3917	10.5902	15.6798	7.33843	0	6.56799	9.87293	0	0	0	9.59145	0	18.9395	0	0	11.1392	0	0	0	0	0	0	0	0	0	0	0	0	0	0
circ_01021_ADAMTS19	chr5:129019812-129040084	+	ADAMTS19	.	4	648	20272	0.0319653	1	1	hsa_circ_0073817	3.85454	5.65052	13.4756	0	0	6.94987	10.5413	12.3205	0	10.5902	3.48441	0	36.3243	6.56799	4.93646	0	24.1768	29.6784	7.99288	0	2.70564	0	21.1753	13.3671	0	0	0	0	0	0	0	0	0	0	0	0	0	0
circ_02022_FMNL2	chr2:153399252-153417549	+	FMNL2	.	4	395	18297	0.0215882	1	1	hsa_circ_0056734	7.70909	9.8884	11.2296	0	0	0	0	4.10684	0	3.53008	6.96881	0	13.9709	6.56799	0	3.73481	0	5.93567	12.7886	0	4.05845	0	5.77507	6.68353	0	0	0	0	0	0	0	0	0	0	0	0	0	0
circ_02405_LRBA	chr4:151656409-151753128	-	LRBA	.	8	1185	96719	0.012252	1	1	hsa_circ_0071176	0	0	0	0	0	0	0	0	12.3917	0	5.22661	0	0	0	9.87293	3.73481	12.0884	0	3.19715	12.1836	12.1754	0	0	0	0	0	0	0	0	0	0	0	0	0	0	0	0	0
circ_00944_EPDR1	chr7:37988441-37989994	+	EPDR1	.	2	402	1553	0.258854	1	0	hsa_circ_0134252	0	8.47577	11.2296	11.16	9.5221	6.94987	12.6496	6.16026	0	3.53008	6.96881	14.6769	25.1476	0	9.87293	3.73481	8.05895	5.93567	4.79573	9.74686	5.41127	0	0	0	0	0	0	0	0	0	0	0	0	0	0	0	0	0
circ_01298_TMEM245	chr9:111812562-111826847	-	TMEM245	.	5	591	14285	0.0413721	1	1	hsa_circ_0003965	11.5636	0	4.49185	3.71999	9.5221	6.94987	4.21654	12.3205	6.19586	11.7669	10.4532	0	13.9709	19.704	0	0	16.1179	11.8713	7.99288	7.31014	12.1754	17.0544	0	0	0	0	0	0	0	0	0	0	0	0	0	0	0	0
circ_00941_MSANTD3	chr9:103261046-103323802	+	MSANTD3	.	7	703	62756	0.0112021	1	1	hsa_circ_0137568	7.70909	2.82526	11.2296	5.57998	9.5221	17.3747	0	12.3205	0	10.5902	12.1954	9.78458	11.1767	6.56799	14.8094	20.5414	0	8.90351	4.79573	7.31014	10.8225	11.3696	0	13.3671	0	0	0	0	0	0	0	0	0	0	0	0	0	0
circ_01330_TENM3	chr4:183522076-183575046	+	TENM3	.	3	600	52970	0.0113272	1	1	hsa_circ_0125881	3.85454	7.06315	0	5.57998	0	5.21241	0	14.3739	6.19586	8.23686	10.4532	0	19.5593	16.42	14.8094	3.73481	12.0884	8.90351	0	7.31014	5.41127	0	7.7001	8.91137	0	0	0	0	0	0	0	0	0	0	0	0	0	0
circ_01733_MAP2K1	chr15:66727364-66729230	+	MAP2K1	.	2	358	1866	0.191854	1	1	hsa_circ_0008798	3.85454	0	0	0	0	0	0	6.16026	0	7.06017	0	0	19.5593	0	0	0	24.1768	11.8713	12.7886	12.1836	8.11691	25.5816	0	0	0	0	0	0	0	0	0	0	0	0	0	0	0	0
circ_01959_RNF111	chr15:59323002-59323901	+	RNF111	.	1	899	899	1	1	1	hsa_circ_0001982	5.78181	4.23789	6.73778	3.71999	0	12.1623	0	10.2671	0	3.53008	0	0	0	0	0	3.73481	0	0	11.19	7.31014	4.05845	0	5.77507	15.5949	0	0	0	0	0	0	0	0	0	0	0	0	0	0
circ_01322_RIMBP2	chr12:130884223-130907106	-	RIMBP2	.	6	771	22883	0.0336931	1	1	hsa_circ_0097878	9.63636	8.47577	0	7.43997	0	5.21241	16.8661	0	0	2.35339	6.96881	4.89229	8.38254	0	19.7459	18.674	0	5.93567	9.59145	9.74686	2.70564	0	19.2502	11.1392	0	0	0	0	0	0	0	0	0	0	0	0	0	0
circ_00772_STRN3	chr14:31404368-31425448	-	STRN3	.	6	706	21080	0.0334915	1	1	hsa_circ_0031446	13.4909	16.9515	17.9674	7.43997	16.6637	12.1623	6.32481	4.10684	0	0	12.1954	12.2307	8.38254	0	12.3412	0	24.1768	8.90351	22.3801	12.1836	6.76409	0	9.62512	11.1392	0	0	0	0	0	0	0	0	0	0	0	0	0	0
circ_01003_MAGI2	chr7:77789341-77814987	-	MAGI2	.	4	576	25646	0.0224596	1	1	hsa_circ_0134739	3.85454	15.5389	0	5.57998	11.9026	3.47494	12.6496	0	12.3917	10.5902	12.1954	4.89229	11.1767	0	17.2776	0	12.0884	0	9.59145	9.74686	2.70564	14.212	23.1003	13.3671	0	0	0	0	0	0	0	0	0	0	0	0	0	0
circ_00536_ANO4	chr12:101316003-101336313	+	ANO4	.	3	401	20310	0.019744	1	1	hsa_circ_0007851	11.5636	21.1894	4.49185	7.43997	14.2832	6.94987	10.5413	16.4274	15.4896	12.9436	34.8441	7.33843	16.7651	13.136	17.2776	5.60221	16.1179	11.8713	19.1829	29.2406	10.8225	17.0544	15.4002	0	0	0	0	0	0	0	0	0	0	0	0	0	0	0
circ_00920_TMCC1	chr3:129599151-129599405	-	TMCC1	.	1	251	254	0.988189	1	0	hsa_circ_0121864	15.4182	5.65052	4.49185	0	0	12.1623	0	6.16026	12.3917	15.297	15.6798	9.78458	33.5302	32.8399	0	3.73481	12.0884	26.7105	0	9.74686	2.70564	25.5816	0	0	0	0	0	0	0	0	0	0	0	0	0	0	0	0
circ_02806_ZBTB20	chr3:114069120-114070725	-	ZBTB20	ZBTB20-AS1	1	1605	1605	1	1	1	hsa_circ_0005332	0	0	0	3.71999	0	5.21241	6.32481	0	6.19586	0	0	4.89229	0	0	0	7.46961	8.05895	0	0	9.74686	0	0	0	6.68353	0	0	0	0	0	0	0	0	0	0	0	0	0	0
circ_00987_RNF144A	chr2:7154584-7170346	+	RNF144A	.	5	612	15762	0.0388276	1	1	hsa_circ_0052490	9.63636	8.47577	0	3.71999	0	13.8997	0	0	9.29379	17.6504	26.1331	12.2307	22.3534	32.8399	4.93646	3.73481	12.0884	11.8713	9.59145	17.057	5.41127	0	5.77507	0	3.03146	0	0	0	0	0	0	0	0	0	0	0	0	0
circ_00743_GAPVD1	chr9:128099296-128099870	+	GAPVD1	.	2	449	574	0.78223	1	1	hsa_circ_0003270	30.8363	7.06315	6.73778	29.7599	9.5221	22.5871	4.21654	4.10684	12.3917	7.06017	19.1642	0	22.3534	19.704	4.93646	5.60221	12.0884	0	12.7886	0	20.2923	0	9.62512	13.3671	0	0	0	0	0	0	0	0	0	0	0	0	0	0
circ_00800_SENP6	chr6:76357446-76388643	+	SENP6	.	10	1596	31197	0.0511588	1	1	hsa_circ_0077088	21.2	24.0147	15.7215	14.8799	7.14158	5.21241	21.0827	0	12.3917	5.88347	15.6798	0	0	0	4.93646	18.674	0	8.90351	9.59145	0	9.46973	0	9.62512	8.91137	0	0	0	0	0	0	0	0	0	0	0	0	0	0
circ_00664_RPS6KC1	chr1:213302869-213349835	+	RPS6KC1	.	3	572	46966	0.012179	1	1	hsa_circ_0007772	21.2	14.1263	4.49185	14.8799	0	24.3246	16.8661	6.16026	0	10.5902	13.9376	9.78458	16.7651	0	0	0	20.1474	11.8713	7.99288	17.057	28.4092	0	28.8754	20.0506	0	0	0	0	0	0	0	0	0	0	0	0	0	0
circ_00909_TET1	chr10:70404454-70406762	+	TET1	.	1	2308	2308	1	1	1	hsa_circ_0093996	0	7.06315	13.4756	5.57998	0	5.21241	14.7579	12.3205	6.19586	21.1805	6.96881	0	22.3534	6.56799	0	3.73481	24.1768	5.93567	15.9858	9.74686	8.11691	0	0	8.91137	0	0	0	0	0	0	0	0	0	0	0	0	0	0
circ_02091_TPST1	chr7:65751497-65751696	+	TPST1	.	1	199	199	1	1	1	hsa_circ_0006365	7.70909	4.23789	4.49185	0	0	0	6.32481	0	0	0	5.22661	7.33843	11.1767	22.988	0	0	0	5.93567	3.19715	0	8.11691	22.7392	0	0	0	0	0	0	0	4.51746	0	0	0	0	0	0	0	0
circ_01341_CLEC16A	chr16:11063017-11076848	+	CLEC16A	.	6	728	13831	0.0526354	1	1	hsa_circ_0004179	0	7.06315	6.73778	7.43997	7.14158	5.21241	0	4.10684	0	4.70678	0	7.33843	13.9709	0	0	16.8066	8.05895	14.8392	14.3872	12.1836	13.5282	8.52721	3.85005	4.45568	0	0	0	0	0	0	0	0	0	0	0	0	0	0
circ_01657_ARHGAP32	chr11:128932174-128936763	-	ARHGAP32	.	4	432	4589	0.0941382	1	1	hsa_circ_0024840	13.4909	0	0	5.57998	4.76105	5.21241	0	16.4274	0	3.53008	0	4.89229	19.5593	0	0	9.33701	0	8.90351	4.79573	4.87343	5.41127	0	5.77507	15.5949	0	0	0	0	0	0	0	0	0	0	0	0	0	0
circ_00234_CACNB2	chr10:18816516-18825125	+	CACNB2	.	3	358	8609	0.0415844	1	1	hsa_circ_0093260	46.2545	9.8884	38.1807	40.9198	26.1858	10.4248	8.43307	16.4274	21.6855	58.8347	17.422	26.9076	69.8545	59.1119	14.8094	16.8066	44.3242	59.3567	44.7601	43.8609	16.2338	0	19.2502	33.4176	3.03146	0	0	0	0	0	0	0	0	0	2.95081	4.46888	0	0
circ_01743_ARMC2	chr6:109215669-109225608	+	ARMC2	.	3	352	9939	0.035416	1	1	hsa_circ_0130242	0	0	4.49185	3.71999	4.76105	0	0	4.10684	0	3.53008	6.96881	7.33843	13.9709	13.136	0	11.2044	16.1179	0	4.79573	9.74686	5.41127	0	3.85005	8.91137	0	0	0	0	0	0	0	0	0	0	0	0	0	0
circ_02505_RAD50	chr5:131923253-131925529	+	RAD50	.	4	696	2276	0.3058	1	1	hsa_circ_0127923	0	9.8884	4.49185	0	7.14158	0	0	10.2671	6.19586	3.53008	5.22661	0	0	0	0	5.60221	0	0	0	0	0	0	3.85005	6.68353	0	0	0	0	0	0	0	0	0	0	0	0	0	0
circ_02819_PHF20	chr20:34446223-34459751	+	PHF20	.	5	942	13528	0.0696333	1	1	hsa_circ_0003322	0	0	0	0	9.5221	3.47494	0	6.16026	0	3.53008	5.22661	4.89229	0	0	0	0	0	0	3.19715	4.87343	2.70564	0	7.7001	6.68353	0	0	0	0	0	0	0	0	0	0	0	0	0	0
circ_00878_GCN1	chr12:120592773-120593523	-	GCN1	.	4	455	750	0.606667	1	1	hsa_circ_0000448	21.2	7.06315	6.73778	5.57998	9.5221	5.21241	0	18.4808	0	2.35339	5.22661	12.2307	27.9418	45.9759	7.4047	0	16.1179	5.93567	0	0	0	65.3753	9.62512	31.1898	0	0	0	0	0	0	0	0	0	0	0	0	0	0
circ_00288_ADGRL3	chr4:62775277-62813994	+	ADGRL3	.	6	918	38717	0.0237105	1	1	hsa_circ_0069862	36.6182	18.3642	20.2133	26.0399	33.3274	12.1623	46.3819	16.4274	30.9793	22.3572	54.0083	26.9076	58.6778	19.704	27.1505	14.9392	44.3242	20.7749	28.7744	26.8039	29.762	8.52721	13.4752	17.8227	0	2.8162	0	0	0	0	3.56899	0	0	0	0	0	0	0
circ_02886_CLEC16A	chr16:11214471-11220003	+	CLEC16A	.	3	525	5532	0.0949024	1	1	hsa_circ_0002988	0	0	0	0	0	0	4.21654	6.16026	0	5.88347	0	9.78458	8.38254	9.85198	0	5.60221	0	0	0	0	0	5.68481	0	0	0	0	0	0	0	0	0	0	0	0	0	0	0	0
circ_00851_PCDH7	chr4:30921774-30951837	+	PCDH7	.	1	217	30063	0.0072182	1	0	hsa_circ_0126176	3.85454	0	13.4756	14.8799	9.5221	13.8997	16.8661	6.16026	0	8.23686	0	14.6769	36.3243	13.136	4.93646	5.60221	20.1474	38.5819	9.59145	12.1836	12.1754	0	7.7001	4.45568	0	0	0	0	0	0	0	0	0	0	0	0	0	0
circ_01870_ADGRB3	chr6:69723929-69772928	+	ADGRB3	.	5	507	48999	0.0103472	1	1	hsa_circ_0132109	0	7.06315	0	0	7.14158	0	0	0	0	4.70678	3.48441	0	5.58836	0	4.93646	7.46961	16.1179	5.93567	0	0	6.76409	0	7.7001	0	0	0	0	0	0	0	0	0	0	0	0	0	0	0
circ_01248_RTN4	chr2:55252221-55255356	-	RTN4	.	2	2457	3135	0.783732	1	1	hsa_circ_0054598	9.63636	36.7284	29.197	7.43997	11.9026	10.4248	0	0	12.3917	0	10.4532	9.78458	0	9.85198	0	0	0	0	0	0	12.1754	0	9.62512	0	0	0	0	0	0	0	0	0	0	0	0	0	0	0
circ_00812_ZGRF1	chr4:113483526-113506881	-	ZGRF1	.	5	781	23355	0.0334404	1	1	hsa_circ_0070680	7.70909	19.7768	6.73778	9.29997	4.76105	8.68734	6.32481	16.4274	9.29379	9.41355	10.4532	12.2307	8.38254	0	7.4047	11.2044	0	0	15.9858	4.87343	14.881	0	17.3252	6.68353	0	0	0	0	0	0	0	0	0	0	0	0	0	0
circ_00949_SH3GLB1	chr1:87181406-87208918	+	SH3GLB1	.	10	1137	27512	0.0413274	1	0	hsa_circ_0114359	11.5636	4.23789	4.49185	5.57998	0	17.3747	14.7579	16.4274	0	8.23686	0	4.89229	19.5593	13.136	0	0	20.1474	8.90351	11.19	14.6203	10.8225	0	15.4002	13.3671	0	0	0	0	0	0	0	0	0	0	2.95081	0	0	0
circ_01605_CCDC40	chr17:78022381-78024082	+	CCDC40	.	3	483	1701	0.283951	1	1	hsa_circ_0008677	3.85454	5.65052	0	0	0	0	6.32481	10.2671	0	4.70678	5.22661	4.89229	13.9709	6.56799	7.4047	0	0	0	4.79573	0	0	19.8968	23.1003	0	6.06292	0	0	0	0	0	0	0	0	0	0	0	0	0
circ_00621_MAP3K4	chr6:161469647-161471011	+	MAP3K4	.	1	1364	1364	1	1	1	hsa_circ_0078619	11.5636	9.8884	13.4756	9.29997	19.0442	12.1623	6.32481	8.21368	15.4896	16.4737	43.5551	22.0153	25.1476	0	0	0	0	32.6462	11.19	9.74686	18.9395	0	7.7001	11.1392	4.54719	0	0	0	0	0	0	0	0	0	2.95081	0	0	0
circ_01314_IPO11	chr5:61745753-61747760	+	IPO11	.	2	277	2007	0.138017	1	1	hsa_circ_0007915	5.78181	0	0	0	0	6.94987	4.21654	0	9.29379	4.70678	12.1954	9.78458	16.7651	19.704	0	5.60221	8.05895	0	0	4.87343	10.8225	25.5816	0	13.3671	0	0	0	0	0	0	0	0	0	0	2.95081	0	0	0
circ_01523_GPATCH1	chr19:33604672-33605325	+	GPATCH1	.	2	304	653	0.465544	1	1	hsa_circ_0008287	3.85454	4.23789	0	3.71999	0	5.21241	0	0	0	12.9436	0	0	11.1767	6.56799	4.93646	14.9392	8.05895	14.8392	7.99288	0	6.76409	0	3.85005	8.91137	0	0	0	0	0	0	0	0	0	0	0	0	0	0
circ_01555_BRWD1	chr21:40578033-40584633	-	BRWD1	.	4	506	6600	0.0766667	1	1	hsa_circ_0116009	13.4909	0	0	0	4.76105	0	0	8.21368	6.19586	3.53008	6.96881	4.89229	13.9709	9.85198	4.93646	5.60221	8.05895	17.807	6.3943	9.74686	5.41127	11.3696	7.7001	0	0	0	0	0	0	0	0	0	0	0	0	0	0	0
circ_00792_PARP8	chr5:50045984-50059076	+	PARP8	.	5	372	13092	0.0284143	1	1	hsa_circ_0005809	13.4909	8.47577	29.197	0	0	5.21241	6.32481	8.21368	6.19586	10.5902	0	0	22.3534	16.42	4.93646	5.60221	12.0884	5.93567	11.19	21.9304	8.11691	0	23.1003	6.68353	0	0	0	0	0	0	0	0	0	0	0	0	0	0
circ_00565_KHDRBS2	chr6:62362159-62442669	-	KHDRBS2	.	3	1243	80510	0.0154391	1	0	hsa_circ_0132027	28.9091	11.301	8.9837	7.43997	7.14158	6.94987	12.6496	20.5342	0	10.5902	17.422	7.33843	27.9418	36.1239	19.7459	20.5414	20.1474	0	14.3872	43.8609	25.7035	0	21.1753	11.1392	0	0	0	0	0	0	0	0	0	0	0	0	0	0
circ_01229_UBE2R2	chr9:33886878-33900269	+	UBE2R2	.	2	185	13391	0.0138152	1	1	hsa_circ_0003624	5.78181	11.301	4.49185	0	4.76105	6.94987	0	0	9.29379	0	17.422	0	50.2952	32.8399	7.4047	3.73481	0	0	0	9.74686	4.05845	28.424	3.85005	0	3.03146	0	0	0	0	0	0	0	0	0	0	0	0	5.55561
circ_01591_NAV3	chr12:78443772-78452895	+	NAV3	.	3	613	9123	0.0671928	1	1	hsa_circ_0002419	0	9.8884	4.49185	0	0	5.21241	0	0	18.5876	4.70678	0	0	16.7651	9.85198	0	3.73481	0	8.90351	0	4.87343	5.41127	8.52721	7.7001	6.68353	0	0	0	0	0	0	0	0	0	0	0	0	0	0
circ_00653_APC	chr5:112128142-112128674	+	APC	.	1	84	532	0.157895	1	0	hsa_circ_0127619	7.70909	14.1263	11.2296	16.7399	19.0442	13.8997	0	16.4274	6.19586	16.4737	3.48441	9.78458	47.5011	26.272	7.4047	0	16.1179	17.807	28.7744	24.3671	10.8225	0	0	6.68353	0	0	0	0	0	0	0	0	0	0	0	0	0	0
circ_00958_LARGE	chr22:34157357-34161940	-	LARGE	.	1	188	4583	0.0410212	1	0	hsa_circ_0116499	9.63636	8.47577	0	13.02	7.14158	0	4.21654	12.3205	9.29379	8.23686	8.71102	7.33843	25.1476	22.988	0	7.46961	20.1474	5.93567	20.7815	14.6203	9.46973	0	11.5501	15.5949	0	0	0	0	0	0	0	0	0	0	0	0	0	0
circ_00394_DPY19L1	chr7:35050079-35058208	-	DPY19L1	.	5	466	8129	0.0573256	1	1	hsa_circ_0134201	40.4727	39.5536	15.7215	18.5999	9.5221	10.4248	10.5413	16.4274	0	9.41355	43.5551	14.6769	39.1185	13.136	22.2141	20.5414	0	14.8392	12.7886	34.114	32.4676	0	51.9757	24.5063	3.03146	0	0	0	0	0	0	0	0	0	2.95081	0	0	0
circ_00690_PICALM	chr11:85733409-85742653	-	PICALM	.	3	322	9244	0.0348334	1	1	hsa_circ_0023942	15.4182	8.47577	13.4756	5.57998	0	6.94987	0	6.16026	15.4896	17.6504	8.71102	0	44.7069	9.85198	0	7.46961	12.0884	14.8392	15.9858	12.1836	12.1754	11.3696	0	26.7341	0	0	0	0	0	0	0	0	0	0	0	0	0	0
circ_02354_ADRBK2	chr22:26068262-26091181	+	ADRBK2	.	7	657	22919	0.0286662	1	1	hsa_circ_0062654	0	0	0	3.71999	11.9026	0	0	0	0	0	0	0	0	0	4.93646	0	0	14.8392	9.59145	7.31014	0	0	5.77507	0	0	0	0	0	0	0	0	0	0	0	0	0	0	0
circ_01997_STXBP5L	chr3:120866821-120959354	+	STXBP5L	.	7	731	92533	0.0078999	1	0	.	0	0	4.49185	11.16	0	10.4248	0	4.10684	0	0	0	0	0	0	4.93646	7.46961	8.05895	0	3.19715	4.87343	5.41127	0	3.85005	13.3671	0	0	0	0	0	0	0	0	0	0	0	0	0	0
circ_00544_PMS1	chr2:190656515-190682906	+	PMS1	.	4	602	26391	0.0228108	1	1	hsa_circ_0001083	26.9818	12.7137	11.2296	0	7.14158	19.1122	16.8661	6.16026	9.29379	7.06017	24.3909	12.2307	39.1185	22.988	12.3412	11.2044	0	11.8713	19.1829	17.057	21.6451	11.3696	9.62512	24.5063	0	0	0	0	0	0	0	0	0	0	0	0	0	0
circ_02315_ZNF236	chr18:74561481-74593468	+	ZNF236	.	8	1362	31987	0.0425798	1	1	hsa_circ_0000857	0	0	0	0	0	0	0	0	0	5.88347	0	0	0	0	0	0	12.0884	11.8713	9.59145	4.87343	0	0	0	0	0	0	0	0	0	0	0	0	0	0	0	0	0	0
circ_01420_GALNT18	chr11:11348632-11362551	-	GALNT18	.	3	420	13919	0.0301746	1	1	hsa_circ_0095025	7.70909	7.06315	0	0	0	0	0	6.16026	0	4.70678	6.96881	24.4614	19.5593	6.56799	7.4047	7.46961	0	11.8713	0	0	5.41127	0	9.62512	6.68353	0	0	0	0	0	0	0	0	0	0	0	0	0	0
circ_02726_UNC79	chr14:93933043-93963632	+	UNC79	.	6	717	30589	0.0234398	1	0	hsa_circ_0102951	0	0	6.73778	0	0	3.47494	0	4.10684	0	0	6.96881	0	8.38254	0	4.93646	0	0	0	3.19715	0	5.41127	0	0	6.68353	0	0	0	0	0	0	0	0	0	0	0	0	0	0
circ_00701_PTPRR	chr12:71077906-71095103	-	PTPRR	.	4	490	17197	0.0284933	1	1	hsa_circ_0099155	11.5636	12.7137	8.9837	9.29997	0	8.68734	0	12.3205	15.4896	12.9436	12.1954	12.2307	50.2952	26.272	12.3412	0	12.0884	5.93567	9.59145	12.1836	12.1754	45.4785	3.85005	15.5949	0	0	0	0	0	0	0	0	0	0	0	0	0	0
circ_00200_SATB2	chr2:200188525-200246543	-	SATB2	.	6	1196	58018	0.0206143	1	1	hsa_circ_0057687	32.7636	12.7137	24.7052	55.7998	26.1858	43.4367	33.7323	34.9081	27.8814	34.1241	45.2973	44.0306	78.2371	95.2358	66.6423	20.5414	20.1474	32.6462	43.1615	31.6773	33.8205	0	53.9007	33.4176	0	0	0	0	0	0	0	0	0	0	0	0	0	0
circ_01059_JAZF1	chr7:27934838-28031600	-	JAZF1	.	2	270	96762	0.0027904	1	1	.	19.2727	9.8884	11.2296	3.71999	0	5.21241	0	16.4274	0	0	15.6798	7.33843	5.58836	9.85198	7.4047	3.73481	0	0	17.5843	7.31014	13.5282	0	11.5501	11.1392	0	0	0	0	0	0	0	0	0	4.4083	0	0	0	0
circ_02164_TANK	chr2:162036124-162061304	+	TANK	.	3	376	25180	0.0149325	1	1	hsa_circ_0005227	0	7.06315	0	0	0	5.21241	0	0	0	0	3.48441	0	5.58836	6.56799	12.3412	7.46961	0	0	4.79573	7.31014	0	11.3696	9.62512	0	0	0	0	0	0	0	0	0	0	0	0	0	0	0
circ_00485_UBR2	chr6:42571325-42580029	+	UBR2	.	4	454	8704	0.0521599	1	1	hsa_circ_0002732	26.9818	22.6021	11.2296	5.57998	7.14158	20.8496	4.21654	30.8013	12.3917	11.7669	8.71102	14.6769	47.5011	32.8399	7.4047	9.33701	24.1768	23.7427	46.3587	24.3671	9.46973	0	17.3252	17.8227	0	0	0	0	0	0	0	0	0	0	0	0	0	0
circ_02368_SOX13	chr1:204082042-204083733	+	SOX13	.	3	419	1691	0.247782	1	1	hsa_circ_0004777	3.85454	0	0	0	0	0	6.32481	0	0	4.70678	0	0	13.9709	9.85198	0	0	0	14.8392	0	4.87343	4.05845	14.212	0	0	0	0	0	0	0	0	0	0	0	0	1.96721	0	0	0
circ_01564_PLPP1	chr5:54763696-54771278	-	PLPP1	.	2	433	7582	0.0571089	1	1	hsa_circ_0072492	5.78181	0	0	3.71999	0	3.47494	0	14.3739	6.19586	2.35339	8.71102	7.33843	16.7651	36.1239	0	0	0	8.90351	9.59145	7.31014	6.76409	0	0	4.45568	0	0	0	0	0	0	0	0	0	0	0	0	0	0
circ_02583_FAM155A	chr13:108175911-108179689	-	FAM155A	.	0	0	3778	0	1	0	hsa_circ_0003145	7.70909	0	6.73778	7.43997	0	5.21241	0	0	0	0	0	0	5.58836	19.704	0	0	0	0	0	0	0	0	5.77507	6.68353	0	0	0	0	0	6.77619	0	0	0	0	0	0	0	0
circ_00995_CDR1-AS	chrX:139865580-139865709	+	.	CDR1	0	0	129	0	1	0	.	6.74545	0	22.4593	19.5299	11.9026	24.3246	6.32481	12.3205	9.29379	0	3.48441	4.89229	0	0	12.3412	7.46961	0	0	0	0	5.41127	28.424	28.8754	6.68353	0	4.2243	0	0	0	0	0	0	0	0	0	0	0	0
circ_01483_NUP133	chr1:229599289-229601266	-	NUP133	.	3	486	1977	0.245827	1	1	hsa_circ_0112329	5.78181	5.65052	8.9837	0	9.5221	0	6.32481	4.10684	18.5876	5.88347	6.96881	0	19.5593	0	0	0	8.05895	0	7.99288	0	13.5282	0	5.77507	8.91137	0	0	0	0	0	0	0	0	0	0	0	0	0	0
circ_01023_MTX2	chr2:177161587-177202305	+	MTX2	.	9	665	40718	0.0163318	1	0	hsa_circ_0006449	5.78181	5.65052	6.73778	13.02	4.76105	6.94987	10.5413	0	15.4896	12.9436	15.6798	7.33843	16.7651	16.42	0	9.33701	0	0	0	14.6203	6.76409	0	11.5501	22.2784	0	0	0	0	0	0	0	0	0	0	0	0	0	0
circ_00455_ZNF800	chr7:127013395-127017383	-	ZNF800	.	2	1837	3988	0.460632	1	1	hsa_circ_0082096	13.4909	22.6021	13.4756	16.7399	38.0884	31.2744	14.7579	24.641	18.5876	8.23686	15.6798	17.123	5.58836	29.5559	7.4047	24.2762	12.0884	14.8392	9.59145	29.2406	16.2338	0	23.1003	15.5949	0	0	0	0	0	0	0	0	0	0	0	0	0	0
circ_02392_MDM1	chr12:68696399-68696652	-	MDM1	.	1	253	253	1	1	1	hsa_circ_0027459	3.85454	4.23789	0	3.71999	0	0	0	0	0	4.70678	0	0	11.1767	22.988	4.93646	0	0	11.8713	6.3943	0	0	0	7.7001	0	0	0	0	0	0	0	0	0	0	0	0	0	0	0
circ_01205_PSMB1	chr6:170852688-170858201	-	PSMB1	.	3	320	5513	0.0580446	1	1	hsa_circ_0006107	0	14.1263	0	0	9.5221	10.4248	0	0	0	3.53008	15.6798	0	8.38254	13.136	14.8094	14.9392	0	20.7749	4.79573	0	10.8225	11.3696	9.62512	11.1392	0	0	0	0	0	0	0	0	0	0	0	0	0	0
circ_02407_BIRC6	chr2:32832521-32836649	+	BIRC6	.	2	324	4128	0.0784884	1	1	hsa_circ_0008585	0	0	4.49185	5.57998	0	12.1623	0	8.21368	0	2.35339	0	0	5.58836	13.136	0	7.46961	0	0	0	9.74686	0	0	5.77507	0	0	0	0	0	0	0	0	0	0	0	0	0	0	0
circ_01589_MYCBP2	chr13:77779390-77818086	-	MYCBP2	.	11	1462	38696	0.0377817	1	1	hsa_circ_0030509	9.63636	9.8884	4.49185	3.71999	4.76105	8.68734	0	0	0	0	13.9376	7.33843	0	0	4.93646	7.46961	12.0884	14.8392	0	0	8.11691	0	0	15.5949	0	0	0	0	0	0	0	0	0	0	0	0	0	0
circ_02015_PCDH11Y	chrY:4924929-4968748	+	PCDH11Y	.	2	3064	43819	0.069924	1	1	hsa_circ_0140787	15.4182	0	20.2133	0	7.14158	5.21241	0	0	0	0	10.4532	22.0153	0	0	0	0	0	0	0	0	0	0	0	0	0	0	0	0	0	0	3.56899	0	0	0	0	0	0	0
circ_02620_CCDC47	chr17:61841375-61843554	-	CCDC47	.	3	566	2179	0.259752	1	1	hsa_circ_0006690	0	0	0	0	0	0	0	8.21368	0	0	0	7.33843	8.38254	0	7.4047	0	0	20.7749	7.99288	0	0	0	7.7001	0	0	0	0	0	0	0	0	0	0	0	0	0	0	0
circ_01157_SH3GL3	chr15:84228004-84245493	+	SH3GL3	.	5	579	17489	0.0331065	1	1	hsa_circ_0104726	5.78181	22.6021	11.2296	0	14.2832	15.6372	21.0827	8.21368	9.29379	4.70678	12.1954	7.33843	0	0	0	0	12.0884	0	0	4.87343	21.6451	0	0	13.3671	0	0	0	0	0	0	0	0	0	0	0	0	0	0
circ_01086_NELL1	chr11:20959331-20982106	+	NELL1	.	3	303	22775	0.0133041	1	1	hsa_circ_0095602	7.70909	4.23789	6.73778	9.29997	11.9026	12.1623	0	10.2671	6.19586	4.70678	6.96881	0	16.7651	13.136	9.87293	5.60221	0	0	15.9858	0	10.8225	39.7937	0	6.68353	0	0	0	0	4.25783	0	0	0	0	0	0	0	0	0
circ_01151_CAMSAP2	chr1:200729966-200784772	+	CAMSAP2	.	3	506	54806	0.0092326	1	1	hsa_circ_0015839	3.85454	12.7137	4.49185	11.16	14.2832	0	0	6.16026	0	5.88347	10.4532	0	30.736	0	14.8094	5.60221	24.1768	0	7.99288	17.057	4.05845	0	0	4.45568	0	0	0	0	0	0	0	0	0	0	0	0	0	0
circ_00725_SATB1	chr3:18456602-18462483	-	SATB1	.	4	663	5881	0.112736	1	1	hsa_circ_0064557	11.5636	8.47577	0	14.8799	0	3.47494	6.32481	20.5342	12.3917	16.4737	6.96881	4.89229	22.3534	26.272	32.087	0	20.1474	29.6784	28.7744	34.114	16.2338	28.424	17.3252	0	0	0	0	0	0	0	0	0	0	0	0	0	0	0
circ_01256_SEC31A	chr4:83799882-83803093	-	SEC31A	.	3	406	3211	0.12644	1	1	hsa_circ_0006618	7.70909	0	22.4593	0	14.2832	19.1122	0	10.2671	0	0	0	7.33843	30.736	6.56799	7.4047	9.33701	12.0884	5.93567	6.3943	0	6.76409	19.8968	11.5501	0	0	0	0	0	0	0	0	0	0	0	0	0	0	0
circ_01726_BDP1	chr5:70818115-70828254	+	BDP1	.	4	901	10139	0.0888648	1	1	hsa_circ_0129495	0	5.65052	0	0	9.5221	6.94987	8.43307	0	0	4.70678	0	0	25.1476	6.56799	4.93646	0	0	17.807	0	7.31014	9.46973	14.212	0	0	0	0	0	0	0	0	0	0	0	0	0	0	0	0
circ_02040_UBN2	chr7:138921750-138982784	+	UBN2	.	17	3778	61034	0.0618999	1	0	hsa_circ_0133520	3.85454	7.06315	4.49185	0	0	0	16.8661	0	12.3917	7.06017	0	9.78458	0	9.85198	0	0	16.1179	17.807	9.59145	0	0	0	0	0	0	0	0	0	0	0	0	0	0	0	0	0	0	0
circ_02401_KMT2E	chr7:104702610-104722244	+	KMT2E	.	10	1287	19634	0.0655496	1	1	hsa_circ_0132875	3.85454	8.47577	0	0	7.14158	6.94987	4.21654	4.10684	0	5.88347	0	0	5.58836	0	4.93646	0	0	5.93567	3.19715	4.87343	0	0	5.77507	0	0	0	0	0	0	0	0	0	0	0	0	0	0	0
circ_00483_UBXN7	chr3:196118683-196134264	-	UBXN7	.	4	395	15581	0.0253514	1	1	hsa_circ_0123212	13.4909	9.8884	11.2296	11.16	11.9026	12.1623	0	6.16026	6.19586	29.4174	22.6486	7.33843	27.9418	22.988	22.2141	13.0718	24.1768	26.7105	0	7.31014	27.0564	0	11.5501	15.5949	0	0	0	0	0	0	0	0	0	0	0	0	0	0
circ_02567_C18orf8	chr18:21087948-21089243	+	C18orf8	.	2	144	1295	0.111197	1	1	hsa_circ_0108071	0	7.06315	0	9.29997	4.76105	3.47494	10.5413	6.16026	0	4.70678	3.48441	0	0	0	0	0	0	0	0	4.87343	2.70564	0	7.7001	0	0	0	0	0	0	0	0	0	0	0	0	0	0	0
circ_01471_CCDC7	chr10:32832227-32912745	+	CCDC7	.	8	944	80518	0.0117241	1	0	hsa_circ_0093558	0	8.47577	0	0	7.14158	10.4248	0	16.4274	0	11.7669	5.22661	9.78458	5.58836	0	0	0	0	17.807	11.19	0	5.41127	0	9.62512	0	0	0	0	0	0	0	0	0	0	0	0	0	0	0
circ_02830_MGA	chr15:42040834-42042813	+	MGA	.	2	1796	1979	0.907529	1	1	hsa_circ_0034754	0	0	6.73778	0	0	3.47494	0	0	0	5.88347	0	4.89229	0	0	4.93646	3.73481	0	0	0	0	4.05845	0	3.85005	0	0	2.8162	0	0	6.38674	0	0	0	0	0	0	0	0	0
circ_01611_LMO7	chr13:76287317-76335174	+	LMO7	.	3	519	47857	0.0108448	1	1	hsa_circ_0008259	11.5636	0	0	0	0	24.3246	0	6.16026	0	4.70678	15.6798	9.78458	33.5302	0	4.93646	0	0	0	0	0	0	0	5.77507	17.8227	0	0	0	0	8.51565	0	0	0	0	0	0	0	0	0
circ_00732_ANKHD1	chr5:139819703-139828890	+	ANKHD1	.	4	625	9187	0.0680309	1	1	hsa_circ_0001541	15.4182	12.7137	4.49185	7.43997	7.14158	5.21241	8.43307	12.3205	6.19586	25.8873	12.1954	7.33843	36.3243	13.136	14.8094	9.33701	32.2358	11.8713	9.59145	9.74686	0	34.1088	11.5501	0	0	0	0	0	0	0	0	0	0	0	0	0	0	0
circ_01096_HSPA4	chr5:132426884-132428481	+	HSPA4	.	2	272	1597	0.170319	1	1	hsa_circ_0001531	23.1273	12.7137	8.9837	0	14.2832	0	0	4.10684	6.19586	15.297	8.71102	9.78458	11.1767	22.988	0	0	12.0884	0	14.3872	4.87343	5.41127	0	5.77507	0	0	0	0	0	0	0	0	0	0	0	0	0	0	0
circ_02771_ZCCHC17	chr1:31819486-31821821	+	ZCCHC17	.	2	325	2335	0.139186	1	1	hsa_circ_0113036	0	0	4.49185	3.71999	0	0	0	0	0	2.35339	0	4.89229	11.1767	0	0	3.73481	0	0	7.99288	0	5.41127	14.212	0	0	0	0	0	0	0	0	0	0	0	0	0	0	0	0
circ_00779_GABRB2	chr5:160757889-160763776	-	GABRB2	.	3	536	5887	0.0910481	1	1	hsa_circ_0128482	23.1273	14.1263	4.49185	11.16	0	12.1623	0	10.2671	0	7.06017	6.96881	14.6769	25.1476	19.704	19.7459	16.8066	8.05895	0	9.59145	9.74686	5.41127	19.8968	11.5501	17.8227	0	0	0	0	0	0	0	0	0	0	0	0	0	0
circ_02009_ATF1	chr12:51173922-51208222	+	ATF1	.	5	677	34300	0.0197376	1	1	hsa_circ_0026282	13.4909	8.47577	4.49185	3.71999	0	0	0	0	0	4.70678	0	4.89229	8.38254	13.136	12.3412	3.73481	8.05895	0	3.19715	4.87343	6.76409	0	0	0	0	0	0	0	0	0	0	0	0	0	0	0	0	0
circ_00948_EIF4E3	chr3:71739160-71748859	-	EIF4E3	.	4	379	9699	0.0390762	1	1	hsa_circ_0066535	11.5636	0	4.49185	14.8799	14.2832	13.8997	6.32481	4.10684	6.19586	15.297	12.1954	0	22.3534	6.56799	14.8094	0	0	20.7749	4.79573	0	9.46973	0	9.62512	11.1392	0	0	0	0	0	0	0	0	0	0	0	0	0	0
circ_00810_SLC12A2	chr5:127449903-127477673	+	SLC12A2	.	8	897	27770	0.032301	1	1	hsa_circ_0127819	15.4182	11.301	8.9837	29.7599	4.76105	3.47494	0	6.16026	9.29379	9.41355	12.1954	7.33843	16.7651	0	14.8094	14.9392	36.2653	0	28.7744	12.1836	9.46973	0	13.4752	13.3671	0	0	0	3.65041	0	0	0	0	0	0	0	0	0	0
circ_02247_MAN2A1	chr5:109049220-109125228	+	MAN2A1	.	11	1808	76008	0.023787	1	1	hsa_circ_0073539	3.85454	19.7768	0	9.29997	0	0	0	0	0	0	0	0	0	0	12.3412	0	0	0	0	0	0	0	0	6.68353	0	0	0	0	0	0	0	0	0	0	0	0	0	0
circ_00748_DPP10	chr2:116066814-116101488	+	DPP10	.	2	211	34674	0.0060853	1	1	hsa_circ_0117102	23.1273	2.82526	15.7215	3.71999	9.5221	27.7995	0	12.3205	0	5.88347	8.71102	12.2307	19.5593	45.9759	7.4047	14.9392	12.0884	0	6.3943	19.4937	17.5866	0	5.77507	22.2784	0	0	0	0	0	0	0	0	0	0	2.95081	0	0	0
circ_00959_SENP6	chr6:76368977-76388643	+	SENP6	.	9	1525	19666	0.077545	1	1	hsa_circ_0132306	11.5636	15.5389	8.9837	13.02	4.76105	12.1623	0	6.16026	12.3917	5.88347	13.9376	7.33843	8.38254	0	4.93646	3.73481	8.05895	5.93567	11.19	7.31014	13.5282	19.8968	7.7001	0	0	0	0	0	0	0	0	0	0	0	0	0	0	0
circ_01873_APC	chr5:112111325-112137080	+	APC	.	4	412	25755	0.0159969	1	1	hsa_circ_0073592	0	0	4.49185	0	0	3.47494	0	8.21368	0	9.41355	3.48441	0	16.7651	0	0	9.33701	12.0884	8.90351	0	4.87343	4.05845	0	5.77507	0	0	0	0	0	0	0	0	0	0	0	0	0	0	0
circ_01878_BRWD1	chr21:40619626-40630598	-	BRWD1	.	4	596	10972	0.0543201	1	1	hsa_circ_0008452	3.85454	9.8884	0	0	7.14158	3.47494	14.7579	6.16026	0	5.88347	0	0	0	0	0	7.46961	8.05895	5.93567	4.79573	4.87343	0	31.2664	5.77507	11.1392	0	0	0	0	0	0	0	0	0	0	0	0	0	0
circ_01159_ERC1	chr12:1480998-1553916	+	ERC1	.	4	498	72918	0.0068296	1	1	hsa_circ_0006747	7.70909	7.06315	11.2296	9.29997	0	0	4.21654	0	6.19586	5.88347	5.22661	0	11.1767	16.42	0	0	16.1179	5.93567	6.3943	9.74686	6.76409	8.52721	7.7001	0	0	0	0	0	0	0	0	0	0	0	0	0	0	0
circ_01898_PLPPR4	chr1:99753520-99767453	+	PLPPR4	.	5	744	13933	0.0533984	1	1	hsa_circ_0114651	0	7.06315	0	9.29997	0	3.47494	0	4.10684	12.3917	7.06017	10.4532	7.33843	0	19.704	0	11.2044	0	0	6.3943	0	5.41127	0	3.85005	4.45568	0	0	0	0	0	0	0	0	0	0	0	0	0	0
circ_01138_IFT57	chr3:107910367-107932868	-	IFT57	.	3	283	22501	0.0125772	1	1	hsa_circ_0066741	3.85454	0	4.49185	0	7.14158	5.21241	8.43307	6.16026	18.5876	11.7669	13.9376	0	64.2662	16.42	14.8094	13.0718	0	0	4.79573	0	4.05845	0	0	15.5949	0	0	0	0	0	0	0	0	0	0	0	0	0	0
circ_01847_CPEB4	chr5:173371969-173380275	+	CPEB4	.	5	680	8306	0.0818685	1	1	hsa_circ_0008042	7.70909	0	6.73778	5.57998	0	3.47494	0	0	0	0	6.96881	0	11.1767	9.85198	0	5.60221	0	8.90351	3.19715	4.87343	8.11691	0	0	11.1392	0	0	0	0	0	0	0	0	0	0	0	0	0	0
circ_01236_WDR1	chr4:10099334-10105610	-	WDR1	.	3	420	6276	0.0669216	1	1	hsa_circ_0003550	7.70909	2.82526	20.2133	7.43997	9.5221	19.1122	8.43307	6.16026	0	8.23686	12.1954	4.89229	0	0	0	3.73481	0	23.7427	3.19715	4.87343	0	0	5.77507	4.45568	0	0	0	0	0	0	0	0	0	0	1.96721	0	0	0
circ_02437_SLC4A4	chr4:72205086-72222904	+	SLC4A4	.	3	477	17818	0.0267707	1	1	hsa_circ_0008676	0	0	4.49185	11.16	7.14158	0	0	6.16026	0	0	5.22661	0	8.38254	6.56799	0	0	8.05895	0	11.19	0	2.70564	0	0	8.91137	0	0	0	0	0	0	0	0	0	0	0	0	0	0
circ_01790_SLC2A13	chr12:40422102-40486735	-	SLC2A13	.	2	369	64633	0.0057092	1	0	hsa_circ_0098514	0	0	4.49185	0	0	5.21241	0	6.16026	0	5.88347	10.4532	7.33843	13.9709	29.5559	7.4047	14.9392	0	0	0	7.31014	0	11.3696	7.7001	0	0	0	0	0	0	0	0	0	0	0	0	0	0	0
circ_02001_ITCH	chr20:33057852-33069011	+	ITCH	.	6	669	11159	0.0599516	1	1	hsa_circ_0005868	9.63636	15.5389	0	0	0	0	4.21654	0	6.19586	4.70678	8.71102	0	0	0	0	0	0	0	3.19715	0	9.46973	0	7.7001	6.68353	0	0	0	0	0	0	0	0	0	0	0	0	0	0
circ_00861_ATM	chr11:108098321-108100050	+	ATM	.	3	361	1729	0.208791	1	1	hsa_circ_0024193	13.4909	0	4.49185	5.57998	0	8.68734	0	10.2671	0	7.06017	6.96881	9.78458	22.3534	0	9.87293	0	32.2358	17.807	17.5843	7.31014	5.41127	0	15.4002	8.91137	0	0	0	0	0	0	0	0	0	0	0	0	0	0
circ_00999_PPFIA2	chr12:81719555-81778023	-	PPFIA2	.	16	2069	58468	0.0353869	1	1	hsa_circ_0099329	13.4909	8.47577	13.4756	3.71999	0	6.94987	18.9744	6.16026	6.19586	15.297	6.96881	9.78458	5.58836	0	0	5.60221	20.1474	11.8713	6.3943	17.057	10.8225	0	9.62512	8.91137	0	0	0	0	0	0	0	0	0	0	0	0	0	0
circ_02748_ARHGEF28	chr5:73128162-73148517	+	ARHGEF28	.	5	766	20355	0.037632	1	1	hsa_circ_0003787	0	0	0	0	0	0	6.32481	4.10684	0	2.35339	5.22661	0	11.1767	0	0	0	0	11.8713	4.79573	0	8.11691	0	3.85005	0	0	0	0	0	0	0	0	0	0	0	0	0	0	0
circ_00597_NDFIP1	chr5:141511372-141524241	+	NDFIP1	.	6	605	12869	0.0470122	1	1	hsa_circ_0128176	26.9818	0	6.73778	9.29997	9.5221	5.21241	0	14.3739	0	12.9436	13.9376	14.6769	19.5593	32.8399	19.7459	11.2044	36.2653	29.6784	23.9786	0	18.9395	0	17.3252	13.3671	0	4.2243	0	0	0	0	0	0	0	0	2.95081	0	0	0
circ_01163_MIR3134	chr9:115024714-115060196	-	MIR3134	.	4	567	35482	0.0159799	1	1	hsa_circ_0008192	19.2727	5.65052	4.49185	0	16.6637	5.21241	18.9744	16.4274	12.3917	3.53008	6.96881	22.0153	44.7069	29.5559	0	3.73481	0	11.8713	3.19715	7.31014	0	0	0	0	0	4.2243	0	0	0	0	0	0	0	0	0	0	0	0
circ_01017_KIAA0368	chr9:114148656-114154104	-	KIAA0368	.	4	435	5448	0.0798458	1	1	hsa_circ_0001882	3.85454	28.2526	8.9837	0	0	12.1623	0	4.10684	0	15.297	5.22661	9.78458	47.5011	26.272	4.93646	5.60221	16.1179	8.90351	12.7886	0	0	11.3696	0	4.45568	0	0	0	0	0	0	0	0	0	0	0	0	0	0
circ_01009_RBM26	chr13:79915257-79918929	-	RBM26	.	4	474	3672	0.129085	1	1	hsa_circ_0030533	11.5636	12.7137	11.2296	7.43997	4.76105	10.4248	8.43307	0	0	0	20.9064	4.89229	13.9709	26.272	9.87293	7.46961	16.1179	14.8392	15.9858	0	9.46973	0	0	4.45568	0	0	0	0	0	0	0	0	0	0	0	0	0	0
circ_01912_NTRK2	chr9:87325551-87367000	+	NTRK2	.	7	968	41449	0.023354	1	1	hsa_circ_0139146	9.63636	0	15.7215	5.57998	0	5.21241	0	12.3205	0	5.88347	10.4532	9.78458	0	0	4.93646	0	0	0	4.79573	4.87343	9.46973	0	3.85005	6.68353	0	0	0	0	0	0	0	0	0	0	0	0	0	0
circ_01618_BRINP1	chr9:121970996-121976433	-	BRINP1	.	2	460	5437	0.0846055	1	1	hsa_circ_0137785	0	0	0	5.57998	0	3.47494	0	14.3739	9.29379	7.06017	5.22661	0	0	9.85198	14.8094	9.33701	0	5.93567	0	0	4.05845	19.8968	0	0	0	2.8162	0	0	0	0	0	0	0	0	0	0	0	0
circ_01401_THOC7	chr3:63819738-63825449	-	THOC7	C3orf49	7	665	5711	0.116442	1	0	hsa_circ_0124445	3.85454	9.8884	6.73778	5.57998	4.76105	6.94987	0	0	0	0	10.4532	7.33843	0	0	0	0	0	14.8392	7.99288	26.8039	4.05845	0	21.1753	0	0	0	0	0	0	0	0	0	0	0	0	0	0	0
circ_01514_PPFIA2	chr12:81833750-81851645	-	PPFIA2	.	3	342	17895	0.0191115	1	1	hsa_circ_0099343	0	12.7137	0	0	0	0	0	6.16026	0	3.53008	13.9376	7.33843	22.3534	29.5559	4.93646	0	8.05895	11.8713	4.79573	4.87343	0	0	17.3252	0	0	0	0	0	0	0	0	0	0	0	0	0	0	0
circ_02093_CUX1	chr7:101870646-101870949	+	CUX1	.	1	303	303	1	1	1	hsa_circ_0006501	3.85454	0	0	0	0	3.47494	8.43307	0	0	0	13.9376	0	8.38254	22.988	9.87293	0	0	0	0	7.31014	9.46973	14.212	5.77507	0	0	0	0	0	0	0	0	0	0	0	0	0	0	0
circ_03298_HACE1	chr6:105280916-105291173	-	HACE1	.	2	208	10257	0.0202788	1	1	hsa_circ_0077519	0	0	0	3.71999	0	0	0	0	0	0	0	0	11.1767	6.56799	4.93646	0	12.0884	0	0	0	4.05845	0	3.85005	8.91137	0	0	0	0	0	0	0	0	0	0	0	2.97925	0	0
circ_02431_ORC5	chr7:103777227-103805730	-	ORC5	.	3	272	28503	0.0095429	1	1	hsa_circ_0007612	5.78181	4.23789	0	0	4.76105	3.47494	0	0	0	2.35339	0	0	8.38254	0	4.93646	0	0	8.90351	7.99288	0	2.70564	14.212	5.77507	0	0	0	0	0	0	0	0	0	0	0	0	0	0	0
circ_01454_USP45	chr6:99887644-99913012	-	USP45	.	5	1053	25368	0.041509	1	1	hsa_circ_0077425	7.70909	19.7768	4.49185	7.43997	4.76105	8.68734	0	6.16026	6.19586	5.88347	3.48441	4.89229	13.9709	0	0	0	0	0	4.79573	7.31014	8.11691	0	0	6.68353	0	0	0	3.65041	0	0	0	0	0	0	0	0	0	0
circ_01521_SCAP	chr3:47466974-47470160	-	SCAP	.	5	785	3186	0.246391	1	1	hsa_circ_0007291	0	5.65052	0	3.71999	0	5.21241	14.7579	0	0	4.70678	10.4532	7.33843	25.1476	6.56799	9.87293	11.2044	16.1179	0	0	4.87343	8.11691	8.52721	0	0	0	0	0	0	0	0	3.56899	0	0	0	0	0	0	0
circ_01001_RAB2A	chr8:61496766-61504528	+	RAB2A	.	3	288	7762	0.0371038	1	1	hsa_circ_0003183	9.63636	11.301	6.73778	0	7.14158	10.4248	4.21654	0	0	9.41355	15.6798	0	22.3534	19.704	9.87293	11.2044	12.0884	8.90351	7.99288	0	14.881	0	0	8.91137	0	0	0	0	0	0	0	0	0	0	0	0	0	0
circ_00906_N4BP2L2	chr13:33012788-33018263	-	N4BP2L2	.	2	1825	5475	0.333333	1	1	hsa_circ_0029934	0	12.7137	0	14.8799	19.0442	3.47494	6.32481	0	0	8.23686	5.22661	4.89229	11.1767	0	12.3412	7.46961	8.05895	17.807	20.7815	19.4937	9.46973	8.52721	13.4752	11.1392	0	0	0	0	0	0	0	0	0	0	1.96721	0	0	0
circ_00863_HOMER1	chr5:78734832-78746944	-	HOMER1	.	3	365	12112	0.0301354	1	1	hsa_circ_0073131	9.63636	0	8.9837	16.7399	0	8.68734	16.8661	20.5342	9.29379	5.88347	17.422	0	11.1767	13.136	0	24.2762	20.1474	8.90351	11.19	9.74686	6.76409	0	0	11.1392	0	0	0	0	0	0	0	0	0	0	0	0	0	0
circ_02693_AGTPBP1	chr9:88211276-88261333	-	AGTPBP1	.	7	1336	50057	0.0266896	1	1	hsa_circ_0139189	7.70909	5.65052	6.73778	0	4.76105	5.21241	0	4.10684	0	0	0	0	0	0	4.93646	7.46961	0	8.90351	0	0	0	0	0	6.68353	0	0	0	0	0	0	0	0	0	0	0	0	0	0
circ_01335_TBC1D12	chr10:96201652-96234540	+	TBC1D12	.	2	240	32888	0.0072975	1	1	hsa_circ_0008874	7.70909	12.7137	0	11.16	4.76105	17.3747	4.21654	0	9.29379	4.70678	15.6798	0	8.38254	16.42	0	7.46961	28.2063	0	3.19715	0	0	0	0	6.68353	0	0	0	0	0	0	0	0	0	0	0	0	0	0
circ_00821_ASAP1	chr8:131164981-131181313	-	ASAP1	.	4	334	16332	0.0204506	1	1	hsa_circ_0001824	7.70909	19.7768	13.4756	13.02	7.14158	10.4248	0	26.6945	18.5876	0	17.422	4.89229	39.1185	26.272	9.87293	5.60221	12.0884	0	11.19	0	4.05845	0	13.4752	11.1392	0	0	0	0	0	0	0	0	0	0	0	0	0	0
circ_01278_ATP6V1H	chr8:54656136-54742093	-	ATP6V1H	.	10	1175	85957	0.0136696	1	1	hsa_circ_0136752	0	4.23789	0	0	0	6.94987	4.21654	0	0	4.70678	19.1642	9.78458	0	0	14.8094	0	20.1474	5.93567	4.79573	7.31014	2.70564	0	0	0	0	0	0	0	0	0	0	0	0	0	0	0	0	0
circ_02229_RPRD2	chr1:150413398-150418877	+	RPRD2	.	5	535	5479	0.0976456	1	1	hsa_circ_0110746	3.85454	11.301	11.2296	0	9.5221	5.21241	6.32481	0	0	0	0	0	11.1767	6.56799	4.93646	0	8.05895	5.93567	0	7.31014	4.05845	8.52721	0	0	0	0	0	0	0	0	0	0	0	0	1.96721	0	0	0
circ_00747_MANBA	chr4:103644027-103647840	-	MANBA	.	3	372	3813	0.097561	1	1	hsa_circ_0006007	3.85454	9.8884	15.7215	11.16	0	3.47494	0	12.3205	6.19586	9.41355	13.9376	7.33843	41.9127	9.85198	19.7459	7.46961	12.0884	0	20.7815	14.6203	6.76409	0	19.2502	11.1392	0	0	0	0	0	0	0	0	0	0	0	0	0	0
circ_00726_PLCL2	chr3:17051165-17056403	+	PLCL2	.	2	2691	5238	0.513746	1	1	hsa_circ_0001274	17.3454	14.1263	11.2296	26.0399	11.9026	6.94987	0	14.3739	9.29379	12.9436	0	0	0	13.136	19.7459	7.46961	40.2947	20.7749	19.1829	21.9304	4.05845	0	15.4002	17.8227	0	0	0	0	0	0	0	0	0	0	0	0	0	0
circ_02470_intergenic	chr5:155281558-155297434	+	.	.	0	0	15876	0	1	0	hsa_circ_0128413	0	0	0	0	0	0	0	6.16026	0	8.23686	0	0	11.1767	13.136	0	9.33701	0	0	11.19	0	5.41127	0	0	4.45568	0	0	0	0	0	0	0	0	0	0	0	0	0	0
circ_00880_MTSS1	chr8:125597327-125603476	-	MTSS1	.	3	252	6149	0.0409823	1	1	hsa_circ_0135681	0	11.301	11.2296	7.43997	9.5221	6.94987	18.9744	4.10684	9.29379	4.70678	10.4532	12.2307	19.5593	13.136	7.4047	13.0718	36.2653	14.8392	23.9786	0	0	8.52721	19.2502	6.68353	0	0	0	0	0	0	0	0	0	0	0	0	0	0
circ_00722_CSGALNACT2	chr10:43650344-43654379	+	CSGALNACT2	.	2	1131	4035	0.280297	1	1	hsa_circ_0000236	0	5.65052	24.7052	11.16	7.14158	6.94987	33.7323	14.3739	27.8814	0	12.1954	0	0	6.56799	14.8094	16.8066	36.2653	17.807	12.7886	12.1836	12.1754	0	0	17.8227	0	0	0	0	0	0	3.56899	0	0	0	0	0	0	0
circ_01640_MPP7	chr10:28358700-28378770	-	MPP7	.	3	394	20070	0.0196313	1	1	hsa_circ_0093466	3.85454	0	4.49185	9.29997	4.76105	5.21241	0	0	0	3.53008	6.96881	7.33843	44.7069	26.272	7.4047	0	0	20.7749	3.19715	19.4937	0	0	0	4.45568	0	0	0	0	0	0	0	0	0	0	0	0	0	0
circ_00960_AFF4	chr5:132227855-132228810	-	AFF4	.	2	330	955	0.34555	1	1	hsa_circ_0001529	5.78181	16.9515	6.73778	0	9.5221	0	0	0	0	18.8271	5.22661	0	25.1476	19.704	0	3.73481	20.1474	11.8713	12.7886	4.87343	8.11691	34.1088	0	15.5949	0	2.8162	0	0	0	0	0	0	0	0	0	2.97925	0	0
circ_01431_MAP2K4	chr17:11984672-12016677	+	MAP2K4	.	6	693	32005	0.0216529	1	1	hsa_circ_0007456	0	0	0	0	0	6.94987	0	0	0	11.7669	10.4532	0	16.7651	6.56799	7.4047	0	0	0	7.99288	9.74686	9.46973	0	7.7001	15.5949	0	0	0	0	0	0	0	0	0	0	0	7.44813	0	0
circ_01802_NCOA1	chr2:24896234-24920667	+	NCOA1	.	5	693	24433	0.0283633	1	1	hsa_circ_0119586	5.78181	7.06315	6.73778	7.43997	0	3.47494	0	8.21368	0	4.70678	0	0	11.1767	16.42	0	11.2044	0	0	0	9.74686	2.70564	0	7.7001	0	0	0	0	0	0	0	0	0	0	0	0	0	0	0
circ_02003_TMEM56	chr1:95609446-95639445	+	TMEM56	LOC101928118	5	484	29999	0.0161339	1	1	hsa_circ_0005720	11.5636	0	0	5.57998	0	3.47494	0	0	0	0	0	4.89229	11.1767	22.988	4.93646	5.60221	0	0	7.99288	0	16.2338	0	9.62512	4.45568	0	0	0	0	0	0	0	0	0	0	0	0	0	0
circ_00775_EMC2	chr8:109462051-109462721	+	EMC2	.	2	179	670	0.267164	1	1	hsa_circ_0135458	9.63636	7.06315	0	0	11.9026	8.68734	6.32481	0	9.29379	10.5902	5.22661	4.89229	33.5302	13.136	0	9.33701	8.05895	17.807	15.9858	7.31014	5.41127	76.7449	9.62512	0	0	0	0	0	0	0	0	0	0	0	0	2.97925	0	0
circ_01617_RUSC2	chr9:35546426-35548532	+	RUSC2	.	1	2106	2106	1	1	1	hsa_circ_0002702	9.63636	0	4.49185	5.57998	16.6637	0	0	12.3205	12.3917	7.06017	12.1954	7.33843	0	0	0	7.46961	12.0884	0	3.19715	0	10.8225	19.8968	3.85005	8.91137	0	0	0	0	0	0	0	0	0	0	0	0	0	0
circ_00815_BAZ2B	chr2:160194077-160252345	-	BAZ2B	.	13	2651	58268	0.0454967	1	1	hsa_circ_0056829	9.63636	18.3642	11.2296	16.7399	14.2832	0	6.32481	8.21368	12.3917	4.70678	0	0	8.38254	0	4.93646	3.73481	8.05895	8.90351	14.3872	26.8039	13.5282	19.8968	15.4002	0	0	0	0	0	0	0	0	0	0	0	2.95081	0	0	0
circ_01295_TTC13	chr1:231090078-231097049	-	TTC13	.	3	242	6971	0.0347153	1	1	hsa_circ_0000195	0	5.65052	11.2296	5.57998	0	13.8997	8.43307	0	0	4.70678	15.6798	4.89229	44.7069	13.136	0	0	0	8.90351	11.19	7.31014	13.5282	0	3.85005	0	0	0	0	0	0	0	0	0	0	4.4083	0	0	0	0
circ_02452_ZMYM5	chr13:20425494-20426330	-	ZMYM5	.	2	596	836	0.712919	1	1	hsa_circ_0002673	5.78181	7.06315	0	5.57998	0	0	0	0	0	0	6.96881	0	8.38254	6.56799	0	3.73481	0	0	7.99288	7.31014	0	0	0	13.3671	0	0	0	0	0	0	0	0	0	0	0	0	0	0
circ_02034_APITD1	chr1:10500403-10502498	+	APITD1	.	2	244	2095	0.116468	1	1	hsa_circ_0006905	13.4909	0	6.73778	0	0	0	10.5413	0	0	5.88347	3.48441	0	19.5593	6.56799	0	0	0	0	0	29.2406	2.70564	0	9.62512	0	0	0	0	0	0	0	0	0	0	0	0	0	0	0
circ_00496_RICTOR	chr5:38991050-39003724	-	RICTOR	.	4	388	12674	0.0306139	1	1	hsa_circ_0006157	19.2727	9.8884	6.73778	18.5999	21.4247	6.94987	10.5413	8.21368	9.29379	8.23686	20.9064	24.4614	58.6778	26.272	17.2776	5.60221	16.1179	14.8392	20.7815	24.3671	20.2923	0	9.62512	22.2784	0	0	0	0	0	0	0	0	0	0	0	0	0	0
circ_01543_ARF3	chr12:49333437-49334971	-	ARF3	.	3	477	1534	0.310952	1	1	hsa_circ_0003770	15.4182	0	0	5.57998	0	0	0	0	9.29379	0	15.6798	0	22.3534	16.42	0	0	0	0	0	0	8.11691	19.8968	5.77507	8.91137	0	0	0	0	0	0	0	0	0	0	0	0	0	0
circ_00571_CASC4	chr15:44624185-44673174	+	CASC4	.	5	587	48989	0.0119823	1	1	hsa_circ_0103610	17.3454	0	0	11.16	0	0	0	28.7479	0	20.0038	29.6175	0	30.736	22.988	29.6188	22.4088	44.3242	0	28.7744	0	17.5866	0	0	20.0506	0	0	0	0	0	0	0	0	0	0	0	0	0	0
circ_01395_FNBP1	chr9:132719638-132720832	-	FNBP1	.	2	168	1194	0.140704	1	1	hsa_circ_0007426	0	5.65052	6.73778	0	0	3.47494	0	0	0	7.06017	0	4.89229	53.0894	59.1119	7.4047	0	8.05895	0	9.59145	0	0	39.7937	11.5501	0	0	0	0	0	0	0	0	0	0	0	0	0	0	0
circ_00645_RAB6A	chr11:73418464-73429763	-	RAB6A	.	3	312	11299	0.0276131	1	1	hsa_circ_0000339	11.5636	18.3642	29.197	16.7399	11.9026	20.8496	10.5413	0	0	8.23686	20.9064	7.33843	44.7069	29.5559	0	5.60221	36.2653	11.8713	17.5843	0	16.2338	0	7.7001	17.8227	0	0	0	0	0	0	0	0	0	0	0	0	0	0
circ_02122_ABHD18	chr4:128904093-128942393	+	ABHD18	.	11	936	38300	0.0244386	1	1	hsa_circ_0125279	0	4.23789	0	5.57998	4.76105	0	0	6.16026	6.19586	2.35339	10.4532	7.33843	0	0	0	0	0	5.93567	3.19715	0	0	0	3.85005	6.68353	0	0	0	0	0	0	0	0	0	0	0	0	0	0
circ_01456_RICTOR	chr5:38991050-39021238	-	RICTOR	.	5	486	30188	0.0160991	1	1	hsa_circ_0006308	0	16.9515	4.49185	5.57998	0	6.94987	0	0	0	7.06017	0	24.4614	16.7651	9.85198	0	9.33701	0	8.90351	0	4.87343	8.11691	25.5816	5.77507	0	0	0	0	0	0	0	0	0	0	0	0	0	0	0
circ_01596_KIAA0368	chr9:114190321-114204704	-	KIAA0368	.	6	780	14383	0.0542307	1	1	hsa_circ_0137703	0	0	4.49185	3.71999	0	0	0	6.16026	0	0	15.6798	0	11.1767	13.136	4.93646	11.2044	0	0	9.59145	0	12.1754	0	7.7001	6.68353	0	0	0	0	0	0	0	0	0	0	0	0	0	0
circ_02283_KCNB1	chr20:47988877-47991529	-	KCNB1	.	1	2652	2652	1	1	0	hsa_circ_0115398	0	2.82526	0	0	7.14158	0	10.5413	8.21368	6.19586	0	8.71102	7.33843	0	0	0	5.60221	0	0	6.3943	0	0	0	17.3252	0	0	0	0	0	0	0	0	0	0	0	0	0	0	0
circ_02138_KCNH1	chr1:211092981-211093411	-	KCNH1	.	1	430	430	1	1	1	hsa_circ_0006123	5.78181	8.47577	0	0	9.5221	0	0	0	6.19586	4.70678	17.422	0	8.38254	6.56799	0	0	0	0	0	7.31014	9.46973	0	3.85005	0	0	0	0	0	0	0	0	0	0	0	2.95081	0	0	0
circ_02647_GRIA1	chr5:153143993-153149975	+	GRIA1	.	2	447	5982	0.0747242	1	1	hsa_circ_0128375	0	0	6.73778	0	0	0	0	6.16026	6.19586	3.53008	0	0	16.7651	19.704	0	0	0	0	3.19715	0	2.70564	0	0	4.45568	0	0	0	0	0	0	0	0	0	0	0	0	0	0
circ_01502_SUCO	chr1:172520651-172526934	+	SUCO	.	5	670	6283	0.106637	1	1	hsa_circ_0000160	3.85454	5.65052	6.73778	0	7.14158	8.68734	4.21654	6.16026	0	4.70678	10.4532	4.89229	16.7651	9.85198	0	5.60221	16.1179	0	6.3943	0	5.41127	0	5.77507	6.68353	0	0	0	0	0	0	0	0	0	0	2.95081	0	0	0
circ_01455_ARHGEF28	chr5:73136304-73136585	+	ARHGEF28	.	1	281	281	1	1	1	hsa_circ_0005777	3.85454	0	4.49185	5.57998	11.9026	10.4248	6.32481	4.10684	6.19586	3.53008	12.1954	0	27.9418	16.42	0	7.46961	12.0884	14.8392	6.3943	0	0	0	0	6.68353	0	0	5.04081	0	0	0	0	0	0	0	0	0	0	0
circ_01301_ARMC2	chr6:109175427-109197553	+	ARMC2	.	4	714	22126	0.0322697	1	1	hsa_circ_0130236	0	24.0147	0	0	0	3.47494	10.5413	4.10684	15.4896	3.53008	8.71102	14.6769	11.1767	16.42	0	5.60221	0	0	4.79573	0	12.1754	0	3.85005	6.68353	0	0	0	0	0	0	0	0	0	0	0	0	0	0
circ_01103_FAM228B	chr2:24360778-24369956	+	FAM228B	.	4	518	9178	0.0564393	1	1	hsa_circ_0119531	7.70909	12.7137	8.9837	9.29997	0	8.68734	0	12.3205	0	9.41355	17.422	12.2307	11.1767	13.136	0	0	0	0	15.9858	9.74686	0	0	15.4002	0	0	0	0	0	0	0	0	0	0	0	0	0	0	0
circ_02221_CSNK1G1	chr15:64495280-64508912	-	CSNK1G1	.	6	815	13632	0.0597858	1	1	hsa_circ_0001955	0	4.23789	0	0	0	0	10.5413	6.16026	0	0	5.22661	0	13.9709	0	0	3.73481	16.1179	0	3.19715	4.87343	4.05845	0	5.77507	0	0	0	0	0	0	0	0	0	0	0	0	0	0	0
circ_01111_MPP6	chr7:24663284-24720139	+	MPP6	.	10	1448	56855	0.0254683	1	1	hsa_circ_0001687	0	0	15.7215	5.57998	11.9026	10.4248	10.5413	8.21368	0	4.70678	12.1954	4.89229	0	9.85198	7.4047	7.46961	0	0	6.3943	19.4937	13.5282	0	5.77507	0	0	0	0	0	0	0	0	0	0	0	1.96721	0	0	0
circ_01603_MYT1L	chr2:1920976-1927035	-	MYT1L	.	2	1113	6059	0.183694	1	1	hsa_circ_0118416	3.85454	4.23789	0	5.57998	4.76105	0	0	6.16026	0	3.53008	3.48441	7.33843	13.9709	0	0	5.60221	12.0884	5.93567	3.19715	0	0	8.52721	5.77507	0	0	0	0	0	0	0	0	0	0	0	0	0	0	0
circ_02833_ZC3H13	chr13:46559431-46594692	-	ZC3H13	.	6	1381	35261	0.0391651	1	1	hsa_circ_0100599	0	14.1263	0	0	14.2832	3.47494	0	4.10684	0	0	3.48441	0	0	0	0	0	0	0	0	4.87343	2.70564	0	0	4.45568	0	0	0	0	0	0	0	0	0	0	0	0	0	0
circ_01223_LINC00403	chr13:112742359-112752788	+	LINC00403	.	2	316	10429	0.0303001	1	0	hsa_circ_0099910	3.85454	8.47577	0	3.71999	0	5.21241	10.5413	6.16026	9.29379	10.5902	17.422	14.6769	0	9.85198	0	9.33701	40.2947	0	9.59145	4.87343	0	14.212	9.62512	6.68353	0	0	0	0	0	0	0	0	0	0	0	0	0	0
circ_01244_HUWE1	chrX:53672262-53681075	-	HUWE1	.	4	528	8813	0.0599115	1	1	hsa_circ_0001922	3.85454	2.82526	0	3.71999	4.76105	5.21241	0	0	12.3917	8.23686	13.9376	14.6769	13.9709	29.5559	4.93646	11.2044	0	0	7.99288	7.31014	5.41127	0	13.4752	0	0	0	0	0	0	0	0	0	0	0	0	0	0	0
circ_01253_SCN8A	chr12:52139686-52145377	+	SCN8A	.	2	372	5691	0.0653664	1	1	hsa_circ_0006763	9.63636	8.47577	0	7.43997	0	3.47494	0	4.10684	0	9.41355	10.4532	0	13.9709	39.4079	4.93646	5.60221	20.1474	0	4.79573	24.3671	4.05845	11.3696	5.77507	13.3671	0	0	0	0	0	0	0	0	0	0	0	0	0	0
circ_01551_PTK2	chr8:141874410-141900868	-	PTK2	.	3	482	26458	0.0182176	1	1	hsa_circ_0002483	0	8.47577	6.73778	0	4.76105	5.21241	4.21654	0	0	5.88347	6.96881	4.89229	13.9709	0	0	11.2044	0	14.8392	0	4.87343	13.5282	0	0	0	0	0	0	0	0	0	0	0	0	0	0	2.97925	0	0
circ_02489_NDFIP2	chr13:80094944-80113910	+	NDFIP2	.	3	394	18966	0.020774	1	1	hsa_circ_0030548	17.3454	0	8.9837	3.71999	4.76105	3.47494	0	8.21368	0	0	8.71102	0	5.58836	0	4.93646	0	0	0	0	4.87343	0	0	0	4.45568	0	0	0	0	0	0	0	0	0	0	0	0	0	0
circ_02195_ARCN1	chr11:118451960-118455359	+	ARCN1	.	4	815	3399	0.239776	1	1	hsa_circ_0006374	0	8.47577	8.9837	0	0	3.47494	8.43307	0	0	7.06017	6.96881	4.89229	16.7651	6.56799	0	0	0	0	4.79573	12.1836	0	0	0	0	0	0	0	0	0	0	0	0	0	0	0	0	0	0
circ_02098_EVI5	chr1:93029198-93101893	-	EVI5	.	6	774	72695	0.0106472	1	1	hsa_circ_0013163	3.85454	9.8884	0	5.57998	9.5221	3.47494	0	0	0	3.53008	0	0	8.38254	0	0	7.46961	0	5.93567	7.99288	24.3671	0	0	0	6.68353	0	0	0	0	0	0	0	0	0	0	0	2.97925	0	0
circ_00509_LPGAT1	chr1:211952259-211966532	-	LPGAT1	.	4	616	14273	0.0431584	1	1	hsa_circ_0002274	15.4182	49.442	4.49185	0	0	17.3747	8.43307	14.3739	9.29379	22.3572	19.1642	0	16.7651	9.85198	7.4047	0	0	0	11.19	21.9304	14.881	0	21.1753	13.3671	0	0	0	0	0	0	0	0	0	0	0	0	0	0
circ_00892_BTBD10	chr11:13435076-13443385	-	BTBD10	.	4	707	8309	0.0850885	1	1	hsa_circ_0008967	0	0	8.9837	7.43997	7.14158	15.6372	6.32481	4.10684	15.4896	10.5902	8.71102	0	22.3534	22.988	7.4047	18.674	0	17.807	14.3872	7.31014	9.46973	0	7.7001	17.8227	0	0	0	0	0	0	0	0	0	0	0	0	0	0
circ_03174_SENP5	chr3:196626536-196630481	+	SENP5	.	4	371	3945	0.0940431	1	1	hsa_circ_0068673	0	0	0	0	0	0	4.21654	0	0	2.35339	5.22661	0	16.7651	0	4.93646	0	0	8.90351	6.3943	7.31014	0	0	0	4.45568	0	0	0	0	0	0	0	0	0	0	0	0	0	0
circ_01702_ANO5	chr11:22242642-22284589	+	ANO5	.	13	1718	41947	0.0409564	1	1	hsa_circ_0095614	0	2.82526	0	5.57998	0	0	4.21654	6.16026	0	11.7669	3.48441	0	13.9709	6.56799	0	3.73481	0	8.90351	7.99288	9.74686	4.05845	0	0	0	0	0	0	0	0	0	0	0	0	0	0	0	0	0
circ_02349_CCSER1	chr4:91229394-91234198	+	CCSER1	.	2	1550	4804	0.322648	1	1	hsa_circ_0127310	5.78181	0	0	3.71999	0	0	0	0	0	2.35339	3.48441	4.89229	5.58836	0	0	3.73481	0	0	4.79573	9.74686	0	0	9.62512	4.45568	3.03146	0	0	0	0	0	0	0	0	0	0	0	0	0
circ_01510_RANBP9	chr6:13639794-13644961	-	RANBP9	.	4	598	5167	0.115735	1	1	hsa_circ_0001578	5.78181	8.47577	0	0	0	0	0	6.16026	0	5.88347	6.96881	7.33843	11.1767	16.42	14.8094	13.0718	0	5.93567	9.59145	7.31014	5.41127	0	0	6.68353	0	0	0	0	0	0	0	0	0	0	0	0	0	0
circ_01773_NAV2	chr11:19901414-19914140	+	NAV2	.	3	489	12726	0.0384253	1	1	hsa_circ_0006412	7.70909	8.47577	0	0	0	0	4.21654	12.3205	0	3.53008	5.22661	4.89229	0	0	14.8094	5.60221	0	11.8713	3.19715	7.31014	0	0	5.77507	4.45568	0	0	5.04081	0	0	0	0	0	0	0	0	0	0	0
circ_00017_STK39	chr2:168920009-168986268	-	STK39	.	6	402	66259	0.0060671	1	1	hsa_circ_0005882	200.436	73.4567	298.708	111.6	135.69	116.41	73.7894	273.105	92.9379	209.452	217.775	100.292	203.975	223.312	86.3881	54.1547	185.356	237.427	239.786	211.994	91.9916	221.707	125.127	115.848	0	8.4486	0	12.7764	10.6446	0	0	0	0	19.8374	8.85243	8.93776	0	0
circ_00767_SPAG16	chr2:214174782-214239843	+	SPAG16	.	6	1292	65061	0.0198583	1	1	hsa_circ_0058040	9.63636	0	15.7215	18.5999	9.5221	10.4248	0	12.3205	0	10.5902	15.6798	4.89229	30.736	13.136	12.3412	16.8066	8.05895	11.8713	0	9.74686	18.9395	17.0544	7.7001	0	0	0	0	0	0	0	0	0	0	0	0	0	0	0
circ_02263_SMYD3	chr1:246078831-246093239	-	SMYD3	.	3	282	14408	0.0195725	1	1	hsa_circ_0005090	0	0	0	9.29997	4.76105	5.21241	4.21654	0	9.29379	3.53008	0	0	0	13.136	12.3412	0	0	0	3.19715	0	13.5282	0	0	0	0	0	0	0	0	0	0	0	0	0	0	0	0	0
circ_02531_PDHX	chr11:34969052-34991833	+	PDHX	.	5	723	22781	0.031737	1	1	hsa_circ_0006254	0	0	0	3.71999	0	0	0	0	0	3.53008	3.48441	0	11.1767	16.42	4.93646	0	16.1179	0	11.19	7.31014	2.70564	0	0	0	0	0	0	0	0	0	0	0	0	0	0	0	0	0
circ_01264_RLF	chr1:40654726-40668286	+	RLF	.	4	573	13560	0.0422566	1	1	hsa_circ_0006373	7.70909	0	0	24.1799	9.5221	6.94987	0	8.21368	0	5.88347	10.4532	14.6769	8.38254	13.136	7.4047	5.60221	0	0	0	7.31014	12.1754	0	5.77507	8.91137	0	0	0	0	0	0	0	0	0	0	0	0	0	0
circ_01136_KIAA1586	chr6:56915571-56920595	+	KIAA1586	.	2	2635	5024	0.524482	1	0	hsa_circ_0131987	19.2727	2.82526	6.73778	9.29997	16.6637	8.68734	0	0	0	3.53008	12.1954	0	16.7651	13.136	0	7.46961	0	14.8392	14.3872	12.1836	8.11691	0	5.77507	0	0	0	0	3.65041	0	0	0	0	0	0	0	0	0	0
circ_01091_MTHFD2L	chr4:75040222-75067087	+	MTHFD2L	.	4	569	26865	0.02118	1	1	hsa_circ_0069981	7.70909	0	6.73778	3.71999	11.9026	5.21241	0	4.10684	6.19586	3.53008	12.1954	12.2307	11.1767	19.704	7.4047	3.73481	12.0884	14.8392	4.79573	19.4937	2.70564	0	7.7001	4.45568	0	0	0	0	0	0	0	0	0	0	0	0	0	0
circ_01060_DOCK4	chr7:111448876-111474742	-	DOCK4	DOCK4-AS1	5	430	25866	0.0166241	1	1	hsa_circ_0081973	5.78181	7.06315	0	0	4.76105	10.4248	0	6.16026	9.29379	0	8.71102	0	11.1767	16.42	0	11.2044	16.1179	8.90351	6.3943	9.74686	12.1754	0	11.5501	26.7341	0	0	0	0	0	0	0	0	0	0	0	0	0	0
circ_00708_ASPH	chr8:62531536-62566219	-	ASPH	.	12	3225	34683	0.092985	1	1	hsa_circ_0084606	21.2	4.23789	0	7.43997	11.9026	8.68734	18.9744	6.16026	6.19586	4.70678	12.1954	17.123	16.7651	9.85198	0	22.4088	12.0884	26.7105	12.7886	14.6203	14.881	0	5.77507	13.3671	0	0	0	0	0	0	0	0	0	0	0	0	0	0
circ_01240_TASP1	chr20:13539654-13568017	-	TASP1	.	4	393	28363	0.0138561	1	1	hsa_circ_0004580	3.85454	7.06315	6.73778	5.57998	16.6637	5.21241	0	8.21368	6.19586	5.88347	6.96881	0	19.5593	9.85198	9.87293	5.60221	24.1768	0	9.59145	0	8.11691	0	7.7001	0	0	0	0	0	0	0	0	0	0	0	0	0	0	0
circ_01325_GARNL3	chr9:130106513-130111314	+	GARNL3	.	3	292	4801	0.0608207	1	1	hsa_circ_0138025	7.70909	9.8884	4.49185	0	7.14158	0	0	8.21368	0	7.06017	5.22661	0	25.1476	13.136	9.87293	3.73481	0	0	11.19	9.74686	16.2338	0	5.77507	13.3671	0	0	0	0	0	0	0	0	0	0	0	0	0	0
circ_02562_DNMT1	chr19:10273342-10277361	-	DNMT1	.	3	205	4019	0.0510077	1	1	hsa_circ_0108998	0	0	0	3.71999	4.76105	0	0	0	0	9.41355	0	0	8.38254	0	9.87293	0	0	5.93567	7.99288	4.87343	0	0	0	0	0	2.8162	0	0	0	0	0	0	0	0	0	0	0	0
circ_02569_RABEP1	chr17:5268416-5271763	+	RABEP1	.	2	216	3347	0.0645354	1	1	hsa_circ_0004621	0	4.23789	4.49185	0	0	0	0	0	0	8.23686	3.48441	7.33843	8.38254	9.85198	0	5.60221	0	0	4.79573	0	0	0	0	0	0	0	0	0	0	0	0	0	0	0	0	0	0	0
circ_00494_STAM	chr10:17746429-17747740	+	STAM	.	3	297	1311	0.226545	1	1	hsa_circ_0008311	15.4182	16.9515	6.73778	13.02	0	20.8496	6.32481	8.21368	9.29379	28.2407	15.6798	7.33843	33.5302	19.704	12.3412	13.0718	24.1768	17.807	22.3801	0	21.6451	14.212	17.3252	17.8227	0	0	0	0	0	0	0	0	0	0	0	0	0	0
circ_02573_OMA1	chr1:58971731-59002413	-	OMA1	.	6	865	30682	0.0281924	1	1	hsa_circ_0000072	3.85454	4.23789	0	0	7.14158	0	0	4.10684	0	3.53008	0	0	11.1767	9.85198	4.93646	0	0	0	6.3943	0	2.70564	11.3696	0	6.68353	0	0	0	0	0	0	0	0	0	0	0	0	0	0
circ_00641_UNC80	chr2:210742677-210761137	+	UNC80	.	4	537	18460	0.0290899	1	1	hsa_circ_0118991	19.2727	7.06315	6.73778	14.8799	0	15.6372	10.5413	18.4808	12.3917	10.5902	10.4532	7.33843	27.9418	39.4079	0	5.60221	24.1768	8.90351	22.3801	21.9304	8.11691	11.3696	13.4752	28.9619	0	0	0	0	0	0	0	0	0	0	0	0	0	0
circ_02190_KATNAL1	chr13:30782713-30857928	-	KATNAL1	.	10	1450	75215	0.0192781	1	0	hsa_circ_0100200	3.85454	4.23789	4.49185	3.71999	0	0	0	0	0	5.88347	0	0	13.9709	0	7.4047	7.46961	0	8.90351	4.79573	4.87343	0	0	0	0	0	0	0	0	0	0	0	0	0	0	1.96721	0	0	0
circ_01486_ST18	chr8:53028834-53085143	-	ST18	.	16	2726	56309	0.0484114	1	1	hsa_circ_0136726	0	2.82526	11.2296	0	14.2832	20.8496	10.5413	0	0	0	15.6798	9.78458	5.58836	0	0	0	0	0	0	0	9.46973	0	0	0	0	0	0	0	0	0	0	0	0	0	0	0	0	0
circ_00411_BRWD3	chrX:79962925-79975155	-	BRWD3	.	5	676	12230	0.0552739	1	1	hsa_circ_0001936	17.3454	25.4273	11.2296	14.8799	14.2832	13.8997	0	8.21368	18.5876	9.41355	15.6798	17.123	13.9709	9.85198	9.87293	3.73481	16.1179	26.7105	23.9786	19.4937	20.2923	17.0544	26.9503	13.3671	0	5.6324	0	0	0	0	0	0	0	0	1.96721	0	0	0
circ_03014_ASH1L	chr1:155348071-155385714	-	ASH1L	.	5	504	37643	0.0133889	1	1	hsa_circ_0002897	0	0	0	0	4.76105	0	0	0	0	0	0	0	8.38254	6.56799	0	0	0	5.93567	4.79573	0	0	8.52721	0	8.91137	0	0	0	0	0	0	0	0	0	0	0	0	0	0
circ_02427_intergenic	chr7:86223484-86226365	-	.	.	0	0	2881	0	1	0	hsa_circ_0134898	0	0	0	0	7.14158	0	0	0	0	0	0	0	72.6487	36.1239	0	0	0	0	0	0	0	14.212	0	0	0	0	0	0	0	0	0	0	0	0	0	0	0	0
circ_01366_UBR3	chr2:170871790-170917953	+	UBR3	.	6	652	46163	0.0141239	1	1	hsa_circ_0003920	0	0	0	14.8799	0	6.94987	8.43307	10.2671	0	7.06017	8.71102	0	27.9418	16.42	0	11.2044	0	0	7.99288	9.74686	9.46973	0	5.77507	6.68353	0	0	0	0	0	0	0	0	0	0	0	0	0	0
circ_00783_DNAH14	chr1:225140371-225195246	+	DNAH14	.	10	1385	54875	0.0252392	1	1	hsa_circ_0016601	9.63636	0	17.9674	18.5999	11.9026	3.47494	23.191	0	0	8.23686	13.9376	12.2307	13.9709	16.42	0	0	12.0884	23.7427	7.99288	34.114	6.76409	0	3.85005	0	0	0	0	0	0	0	0	0	0	0	0	0	0	0
circ_02289_HECTD1	chr14:31602443-31602881	-	HECTD1	.	2	344	438	0.785388	1	1	hsa_circ_0031485	0	0	4.49185	5.57998	4.76105	6.94987	0	4.10684	0	0	5.22661	0	0	0	0	7.46961	20.1474	5.93567	3.19715	7.31014	10.8225	0	0	8.91137	0	0	0	0	0	0	0	0	0	0	0	0	0	0
circ_02385_BIRC6	chr2:32703702-32725176	+	BIRC6	.	11	1963	21474	0.0914129	1	1	hsa_circ_0119820	0	9.8884	0	0	0	5.21241	4.21654	0	6.19586	0	12.1954	4.89229	0	0	0	0	0	0	15.9858	0	4.05845	8.52721	0	0	0	0	0	0	0	0	0	0	0	0	0	0	0	0
circ_01575_UBQLN1	chr9:86279944-86292876	-	UBQLN1	.	4	578	12932	0.0446953	1	1	hsa_circ_0008510	11.5636	0	0	3.71999	4.76105	8.68734	0	0	0	7.06017	6.96881	0	25.1476	13.136	0	3.73481	0	14.8392	11.19	7.31014	4.05845	0	9.62512	0	0	0	0	0	0	0	0	0	0	0	0	0	0	0
circ_01318_CEP112	chr17:63739185-63746842	-	CEP112	.	2	213	7657	0.0278177	1	1	hsa_circ_0002910	7.70909	0	0	5.57998	7.14158	0	0	0	0	5.88347	13.9376	0	25.1476	22.988	4.93646	7.46961	12.0884	0	0	0	2.70564	8.52721	0	8.91137	0	2.8162	0	0	0	0	0	0	0	0	0	0	0	0
circ_01026_CAPRIN1	chr11:34111725-34113603	+	CAPRIN1	.	3	412	1878	0.219382	1	1	hsa_circ_0004851	13.4909	0	4.49185	9.29997	4.76105	5.21241	0	4.10684	0	7.06017	12.1954	4.89229	22.3534	0	12.3412	18.674	16.1179	5.93567	20.7815	7.31014	5.41127	0	11.5501	11.1392	0	0	0	0	0	0	0	0	0	0	0	0	0	0
circ_02622_MESDC2	chr15:81262802-81274523	-	MESDC2	.	2	3966	11721	0.338367	1	0	hsa_circ_0005558	0	0	4.49185	0	0	0	0	8.21368	9.29379	5.88347	8.71102	26.9076	0	0	0	0	0	0	0	7.31014	4.05845	0	0	0	0	0	0	5.47562	0	0	0	0	0	0	0	0	0	0
circ_01367_PHF20	chr20:34446223-34451322	+	PHF20	.	2	468	5099	0.0917827	1	1	hsa_circ_0008695	17.3454	2.82526	13.4756	14.8799	0	10.4248	16.8661	0	0	0	0	9.78458	0	13.136	0	3.73481	24.1768	5.93567	6.3943	4.87343	2.70564	0	13.4752	0	0	0	0	0	0	0	0	0	0	0	0	0	0	0
circ_01242_LRCH1	chr13:47297355-47308133	+	LRCH1	.	3	326	10778	0.0302468	1	1	hsa_circ_0002215	9.63636	2.82526	8.9837	11.16	4.76105	0	4.21654	4.10684	0	5.88347	0	0	33.5302	6.56799	0	11.2044	0	0	0	9.74686	2.70564	17.0544	9.62512	0	0	0	0	0	0	0	0	0	0	0	0	0	0	0
circ_00575_RAB23	chr6:57058639-57075243	-	RAB23	.	5	639	16604	0.0384847	1	1	hsa_circ_0004119	13.4909	26.84	22.4593	11.16	14.2832	10.4248	4.21654	28.7479	0	11.7669	13.9376	0	22.3534	0	7.4047	11.2044	20.1474	8.90351	27.1758	24.3671	13.5282	14.212	7.7001	17.8227	3.03146	0	0	0	0	0	0	0	0	0	1.96721	0	0	0
circ_01442_ZNF544	chr19:58772216-58775042	+	ZNF544	.	1	2792	2826	0.987969	1	0	hsa_circ_0110008	3.85454	5.65052	0	9.29997	4.76105	10.4248	0	0	0	5.88347	12.1954	7.33843	0	6.56799	7.4047	0	24.1768	0	4.79573	0	8.11691	0	9.62512	0	0	0	0	0	0	0	0	0	0	0	0	0	0	0
circ_01317_ZNF577	chr19:52364156-52380630	-	ZNF577	.	3	2580	16474	0.15661	1	1	hsa_circ_0109822	0	9.8884	4.49185	9.29997	0	12.1623	0	12.3205	0	15.297	13.9376	9.78458	0	0	9.87293	0	0	0	6.3943	0	6.76409	0	9.62512	0	0	0	0	0	0	4.51746	0	0	0	0	0	0	0	0
circ_00354_CHD6	chr20:40141484-40162209	-	CHD6	.	3	819	20725	0.0395175	1	1	hsa_circ_0004359	21.2	15.5389	15.7215	13.02	7.14158	13.8997	10.5413	36.9616	9.29379	16.4737	27.8753	14.6769	19.5593	16.42	41.9599	9.33701	40.2947	32.6462	27.1758	26.8039	20.2923	36.9512	23.1003	35.6455	0	2.8162	0	0	0	0	0	0	0	0	3.93441	0	0	0
circ_01014_PHC3	chr3:169840378-169847340	-	PHC3	.	2	1023	6962	0.146941	1	1	hsa_circ_0067900	13.4909	8.47577	8.9837	3.71999	7.14158	0	0	14.3739	9.29379	8.23686	8.71102	19.5692	16.7651	26.272	0	7.46961	0	8.90351	9.59145	17.057	6.76409	25.5816	0	8.91137	0	2.8162	0	0	0	0	0	0	0	0	0	0	0	0
circ_00820_CNTRL	chr9:123924133-123928458	+	CNTRL	.	4	566	4325	0.130867	1	1	hsa_circ_0088333	3.85454	4.23789	13.4756	7.43997	0	8.68734	25.2992	6.16026	6.19586	21.1805	10.4532	9.78458	16.7651	0	7.4047	14.9392	20.1474	5.93567	7.99288	14.6203	14.881	0	19.2502	0	0	0	0	0	0	0	0	0	0	0	0	0	0	0
circ_02224_ANKS1B	chr12:99166819-99194903	-	ANKS1B	.	5	438	28084	0.0155961	1	1	hsa_circ_0099668	7.70909	5.65052	13.4756	0	0	0	4.21654	0	0	3.53008	0	0	16.7651	6.56799	0	5.60221	0	8.90351	0	0	0	0	0	6.68353	0	0	0	0	0	0	0	0	0	0	0	0	0	0
circ_02885_C16orf62	chr16:19627435-19628130	+	C16orf62	.	2	201	695	0.289209	1	1	hsa_circ_0005835	0	0	0	0	0	0	0	0	0	2.35339	0	0	0	9.85198	0	3.73481	0	8.90351	0	7.31014	0	0	0	0	0	0	0	0	0	0	0	0	0	0	0	0	5.17114	0
circ_00403_QSER1	chr11:32948702-32956981	+	QSER1	.	3	3968	8279	0.479285	1	1	hsa_circ_0021570	21.2	38.141	6.73778	24.1799	14.2832	13.8997	14.7579	6.16026	21.6855	16.4737	12.1954	19.5692	25.1476	19.704	17.2776	18.674	8.05895	17.807	20.7815	24.3671	20.2923	0	3.85005	8.91137	0	0	0	0	0	0	0	0	0	0	0	0	0	0
circ_02172_SCMH1	chr1:41578954-41608784	-	SCMH1	.	3	568	29830	0.0190412	1	1	hsa_circ_0000063	15.4182	0	0	0	0	0	0	4.10684	0	5.88347	8.71102	0	8.38254	9.85198	0	0	0	8.90351	3.19715	4.87343	6.76409	0	5.77507	0	0	0	0	0	0	0	0	0	0	0	1.96721	0	0	0
circ_02955_UBE4B	chr1:10195045-10197263	+	UBE4B	.	2	338	2218	0.15239	1	1	hsa_circ_0006955	5.78181	0	0	0	0	0	0	0	0	0	0	0	11.1767	13.136	0	0	12.0884	8.90351	4.79573	0	0	0	0	6.68353	0	0	0	0	0	0	0	0	0	0	0	0	0	0
circ_01230_PRRC2B	chr9:134305476-134308181	+	PRRC2B	.	2	348	2705	0.128651	1	1	hsa_circ_0001895	7.70909	4.23789	6.73778	0	9.5221	5.21241	4.21654	6.16026	0	8.23686	6.96881	9.78458	33.5302	0	0	14.9392	0	8.90351	12.7886	7.31014	2.70564	22.7392	0	4.45568	0	0	0	0	0	0	0	0	0	0	0	0	0	0
circ_01025_ADAL	chr15:43627893-43641243	+	ADAL	.	7	709	13350	0.0531086	1	1	hsa_circ_0103577	17.3454	5.65052	13.4756	0	0	6.94987	10.5413	20.5342	0	0	17.422	14.6769	33.5302	13.136	0	3.73481	8.05895	14.8392	12.7886	7.31014	8.11691	17.0544	3.85005	11.1392	0	0	0	0	0	0	0	0	0	0	0	0	0	0
circ_01827_intergenic	chr15:95799902-95832783	-	.	.	3	1107	32881	0.0336669	1	0	hsa_circ_0104945	3.85454	0	0	0	0	0	0	6.16026	0	16.4737	8.71102	0	22.3534	0	0	0	16.1179	8.90351	4.79573	9.74686	6.76409	19.8968	7.7001	0	0	0	0	0	0	0	0	0	0	0	0	0	0	0
circ_01072_EED	chr11:85961337-85967554	+	EED	.	4	438	6217	0.070452	1	1	hsa_circ_0007455	5.78181	7.06315	6.73778	0	0	17.3747	4.21654	0	0	12.9436	17.422	7.33843	19.5593	13.136	4.93646	11.2044	20.1474	38.5819	0	0	4.05845	0	3.85005	4.45568	0	0	0	0	0	0	0	0	0	0	0	0	0	0
circ_01965_CUL5	chr11:107965117-107966418	+	CUL5	.	3	462	1301	0.355111	1	1	hsa_circ_0005580	0	2.82526	0	5.57998	0	0	0	6.16026	6.19586	3.53008	5.22661	4.89229	13.9709	6.56799	7.4047	0	0	11.8713	0	0	8.11691	0	0	11.1392	0	0	0	0	0	0	0	0	0	0	0	0	0	0
circ_01316_CARF	chr2:203817281-203826149	+	CARF	.	4	526	8868	0.0593144	1	1	hsa_circ_0003747	13.4909	14.1263	4.49185	0	0	3.47494	6.32481	8.21368	9.29379	2.35339	5.22661	7.33843	8.38254	0	0	0	12.0884	0	3.19715	14.6203	10.8225	11.3696	3.85005	6.68353	0	0	0	0	0	0	0	0	0	0	0	0	0	0
circ_02757_BACH1	chr21:30698379-30702014	+	BACH1	.	2	1542	3635	0.424209	1	1	hsa_circ_0061395	0	4.23789	0	3.71999	4.76105	6.94987	0	4.10684	6.19586	3.53008	0	7.33843	0	0	0	0	0	0	0	4.87343	0	0	13.4752	4.45568	0	0	0	0	0	0	0	0	0	0	0	0	0	0
circ_02241_STARD3NL	chr7:38247047-38259261	+	STARD3NL	.	6	707	12214	0.0578844	1	1	hsa_circ_0004698	5.78181	0	0	0	7.14158	0	0	6.16026	0	0	12.1954	12.2307	0	0	0	0	0	0	6.3943	0	5.41127	0	11.5501	0	0	0	0	0	0	0	0	0	0	0	0	0	0	0
circ_00885_RIMS1	chr6:73016960-73023375	+	RIMS1	.	2	280	6415	0.0436477	1	1	hsa_circ_0132249	13.4909	7.06315	6.73778	9.29997	0	6.94987	12.6496	18.4808	0	20.0038	12.1954	4.89229	16.7651	16.42	4.93646	5.60221	0	14.8392	7.99288	0	12.1754	0	3.85005	0	0	0	0	0	0	0	0	0	0	0	1.96721	0	0	0
circ_01386_DLG1	chr3:196831773-196846401	-	DLG1	.	3	381	14628	0.0260459	1	1	hsa_circ_0008500	13.4909	0	4.49185	0	4.76105	5.21241	0	0	0	8.23686	15.6798	9.78458	5.58836	9.85198	0	0	0	0	0	0	12.1754	14.212	5.77507	24.5063	0	0	0	0	0	0	0	0	0	0	0	2.97925	0	0
circ_02631_TMCC2	chr1:205238077-205239012	+	TMCC2	.	1	935	935	1	1	1	hsa_circ_0003344	11.5636	5.65052	0	0	0	0	0	0	0	0	0	0	0	6.56799	0	0	0	0	6.3943	7.31014	2.70564	22.7392	3.85005	4.45568	0	0	0	0	0	0	0	0	0	0	0	0	0	0
circ_01171_HMG20A	chr15:77759436-77764156	+	HMG20A	.	3	378	4720	0.0800847	1	1	hsa_circ_0036429	3.85454	2.82526	8.9837	0	4.76105	10.4248	0	0	12.3917	5.88347	6.96881	9.78458	19.5593	9.85198	12.3412	5.60221	16.1179	5.93567	0	12.1836	16.2338	28.424	9.62512	4.45568	0	0	0	0	0	0	0	0	0	0	0	0	0	0
circ_01584_NEDD4L	chr18:55833019-55919286	+	NEDD4L	.	7	907	86267	0.0105139	1	1	hsa_circ_0108703	0	2.82526	4.49185	3.71999	0	3.47494	0	0	9.29379	9.41355	10.4532	7.33843	36.3243	13.136	7.4047	0	0	8.90351	4.79573	0	0	28.424	0	0	0	0	0	0	0	0	0	0	0	0	0	0	0	0
circ_01200_SLC4A10	chr2:162804075-162821683	+	SLC4A10	.	7	1056	17608	0.0599727	1	1	hsa_circ_0117841	19.2727	0	8.9837	5.57998	11.9026	17.3747	0	4.10684	9.29379	3.53008	13.9376	4.89229	22.3534	13.136	0	0	0	0	9.59145	9.74686	8.11691	19.8968	7.7001	0	0	0	0	0	0	0	0	0	0	0	0	0	0	0
circ_01545_SERGEF	chr11:17981016-18029623	-	SERGEF	.	8	951	48607	0.0195651	1	1	hsa_circ_0095510	0	0	11.2296	0	7.14158	0	0	6.16026	6.19586	0	29.6175	9.78458	22.3534	6.56799	7.4047	13.0718	8.05895	0	4.79573	0	0	0	0	4.45568	0	0	0	0	0	0	0	0	0	0	0	0	0	0
circ_02434_MSH3	chr5:80063751-80109560	+	MSH3	.	7	917	45809	0.0200179	1	1	hsa_circ_0129799	0	0	0	0	7.14158	0	0	0	0	3.53008	10.4532	4.89229	0	0	0	0	0	0	3.19715	12.1836	4.05845	0	5.77507	0	0	0	0	0	0	0	0	0	0	0	0	0	0	0
circ_00845_SPECC1L	chr22:24698162-24765288	+	SPECC1L	.	15	3641	67126	0.0542413	1	1	hsa_circ_0062603	9.63636	18.3642	6.73778	9.29997	4.76105	8.68734	10.5413	0	21.6855	12.9436	17.422	0	0	0	14.8094	13.0718	16.1179	11.8713	9.59145	4.87343	14.881	0	7.7001	0	0	0	0	0	0	0	0	0	0	0	0	0	0	0
circ_02645_MAP3K4	chr6:161443041-161455481	+	MAP3K4	.	1	191	12440	0.0153537	1	0	hsa_circ_0131242	0	4.23789	0	0	4.76105	0	4.21654	6.16026	0	0	0	0	11.1767	6.56799	4.93646	0	12.0884	11.8713	6.3943	7.31014	0	0	0	4.45568	0	0	0	0	0	0	0	0	0	0	0	0	0	0
circ_01018_CSMD3	chr8:113933855-113988377	-	CSMD3	.	4	603	54522	0.0110598	1	1	hsa_circ_0135531	23.1273	4.23789	0	9.29997	4.76105	3.47494	0	8.21368	0	10.5902	12.1954	0	13.9709	9.85198	7.4047	18.674	0	8.90351	9.59145	9.74686	13.5282	0	3.85005	8.91137	0	0	0	0	0	0	0	0	0	0	0	0	0	0
circ_00766_ARHGEF26	chr3:153935657-153958368	+	ARHGEF26	.	3	455	22711	0.0200343	1	1	hsa_circ_0067745	9.63636	16.9515	4.49185	0	0	8.68734	10.5413	10.2671	6.19586	11.7669	5.22661	0	19.5593	32.8399	9.87293	16.8066	0	5.93567	3.19715	4.87343	14.881	34.1088	5.77507	0	0	2.8162	0	0	0	0	0	0	0	0	1.96721	0	0	0
circ_02358_STK39	chr2:168986050-169023917	-	STK39	.	8	768	37867	0.0202815	1	1	hsa_circ_0002249	0	2.82526	0	7.43997	7.14158	5.21241	0	0	9.29379	2.35339	0	0	0	0	0	0	0	5.93567	3.19715	9.74686	13.5282	0	5.77507	11.1392	0	0	0	0	0	0	0	0	0	0	0	0	0	0
circ_01585_USP33	chr1:78183551-78191447	-	USP33	.	7	783	7896	0.0991641	1	1	hsa_circ_0000087	19.2727	2.82526	4.49185	0	0	5.21241	0	8.21368	0	4.70678	6.96881	0	41.9127	16.42	0	0	0	0	3.19715	7.31014	4.05845	0	9.62512	0	0	0	0	0	0	0	0	0	0	0	0	0	0	0
circ_01148_ATP9B	chr18:76856475-76886375	+	ATP9B	.	4	548	29900	0.0183278	1	1	hsa_circ_0002485	0	8.47577	6.73778	11.16	0	8.68734	0	8.21368	0	9.41355	17.422	9.78458	22.3534	13.136	0	3.73481	0	20.7749	4.79573	9.74686	0	0	3.85005	4.45568	3.03146	0	0	0	0	0	0	0	0	0	0	4.46888	0	0
circ_00996_UBR2	chr6:42571325-42574389	+	UBR2	.	3	333	3064	0.108682	1	1	hsa_circ_0003177	9.63636	12.7137	8.9837	11.16	7.14158	0	0	6.16026	9.29379	0	12.1954	9.78458	19.5593	45.9759	0	0	16.1179	26.7105	6.3943	9.74686	14.881	5.68481	7.7001	0	0	0	0	0	0	0	0	0	0	0	0	0	0	0
circ_00576_SIRT5	chr6:13579682-13601181	+	SIRT5	.	8	1051	21499	0.048886	1	1	hsa_circ_0075648	23.1273	7.06315	17.9674	0	4.76105	5.21241	10.5413	41.0684	9.29379	18.8271	17.422	0	25.1476	42.6919	9.87293	5.60221	20.1474	17.807	28.7744	19.4937	14.881	0	19.2502	8.91137	0	0	0	0	0	0	0	0	0	0	0	0	0	0
circ_01259_ACAP2	chr3:195063199-195066046	-	ACAP2	.	2	243	2847	0.085353	1	1	hsa_circ_0005400	0	7.06315	6.73778	11.16	9.5221	8.68734	0	6.16026	0	2.35339	12.1954	0	27.9418	22.988	14.8094	0	0	20.7749	4.79573	0	9.46973	0	0	13.3671	0	0	0	0	0	0	0	0	0	0	0	0	0	0
circ_00977_KDM4C	chr9:6849506-6893232	+	KDM4C	.	4	486	43726	0.0111147	1	1	hsa_circ_0003124	5.78181	0	0	9.29997	19.0442	0	6.32481	14.3739	0	14.1203	15.6798	0	39.1185	32.8399	19.7459	0	16.1179	8.90351	9.59145	0	0	11.3696	9.62512	0	0	0	0	0	0	0	0	0	0	0	0	0	0	0
circ_01450_EYA1	chr8:72211281-72246409	-	EYA1	.	6	702	35128	0.0199841	1	1	hsa_circ_0084764	19.2727	2.82526	0	0	4.76105	0	12.6496	0	6.19586	4.70678	0	0	13.9709	6.56799	0	13.0718	0	0	0	0	16.2338	0	17.3252	4.45568	0	0	0	0	0	0	0	0	0	0	0	0	0	0
circ_01786_MLH3	chr14:75513078-75516421	-	MLH3	.	1	3343	3343	1	1	1	hsa_circ_0032649	7.70909	0	17.9674	3.71999	0	6.94987	0	10.2671	0	0	3.48441	0	5.58836	0	4.93646	0	8.05895	0	6.3943	0	13.5282	0	9.62512	4.45568	0	0	5.04081	0	0	0	0	0	0	0	0	0	0	0
circ_01803_CERS6	chr2:169547543-169574488	+	CERS6	.	4	380	26945	0.0141028	1	1	hsa_circ_0007024	7.70909	4.23789	0	0	0	0	8.43307	0	0	0	5.22661	0	13.9709	0	12.3412	5.60221	0	0	4.79573	0	0	0	15.4002	0	0	0	0	0	0	0	0	0	0	0	0	0	0	0
circ_01977_GRK4	chr4:2986239-3031136	+	GRK4	.	11	1217	44897	0.0271065	1	1	hsa_circ_0126142	0	11.301	6.73778	5.57998	0	3.47494	0	0	0	0	0	7.33843	11.1767	0	4.93646	0	16.1179	8.90351	4.79573	9.74686	9.46973	0	5.77507	6.68353	0	0	0	0	0	0	0	0	0	0	0	0	0	0
circ_03344_DGKH	chr13:42742575-42761284	+	DGKH	.	5	520	18709	0.0277941	1	1	hsa_circ_0100495	0	0	0	0	0	0	4.21654	0	0	2.35339	3.48441	0	22.3534	13.136	4.93646	0	0	0	4.79573	0	0	0	0	4.45568	0	0	0	0	0	0	0	0	0	0	0	0	0	0
circ_02404_FAM13B	chr5:137342678-137354835	-	FAM13B	.	5	883	12157	0.0726331	1	1	hsa_circ_0074082	11.5636	0	4.49185	0	0	6.94987	0	6.16026	12.3917	0	6.96881	0	0	0	0	0	16.1179	0	0	7.31014	8.11691	0	0	0	0	4.2243	0	0	0	0	0	0	0	0	0	0	0	0
circ_01352_PDE8A	chr15:85610244-85626875	+	PDE8A	.	4	392	16631	0.0235704	1	1	hsa_circ_0104785	0	8.47577	13.4756	0	4.76105	13.8997	0	6.16026	12.3917	5.88347	5.22661	0	8.38254	19.704	9.87293	3.73481	0	11.8713	7.99288	7.31014	0	0	0	4.45568	0	0	0	0	0	0	0	0	0	0	0	0	0	0
circ_03313_UBXN7	chr3:196094898-196129890	-	UBXN7	.	6	613	34992	0.0175183	1	1	hsa_circ_0068648	0	0	0	0	7.14158	0	0	0	0	0	0	0	5.58836	6.56799	17.2776	0	0	11.8713	0	0	2.70564	0	0	4.45568	0	0	0	0	0	0	0	0	0	0	0	0	0	0
circ_00824_PRKACB	chr1:84644859-84663507	+	PRKACB	.	7	693	18648	0.0371622	1	1	hsa_circ_0114305	15.4182	7.06315	8.9837	9.29997	7.14158	12.1623	0	22.5876	12.3917	0	10.4532	7.33843	19.5593	13.136	12.3412	7.46961	0	11.8713	17.5843	41.4241	8.11691	0	3.85005	4.45568	0	2.8162	0	0	0	0	0	0	0	0	0	2.97925	0	0
circ_01299_EMC2	chr8:109462051-109468159	+	EMC2	.	4	323	6108	0.0528815	1	1	hsa_circ_0135459	0	4.23789	4.49185	3.71999	0	6.94987	0	0	0	16.4737	12.1954	7.33843	19.5593	29.5559	0	0	12.0884	23.7427	0	7.31014	5.41127	0	5.77507	13.3671	0	0	0	0	0	0	0	0	0	0	3.93441	0	0	0
circ_01658_CCSER2	chr10:86177526-86237420	+	CCSER2	.	8	866	59894	0.0144589	1	1	hsa_circ_0018996	9.63636	8.47577	8.9837	0	0	3.47494	0	0	0	7.06017	5.22661	0	22.3534	0	0	0	8.05895	5.93567	6.3943	0	9.46973	19.8968	0	4.45568	0	0	0	0	0	0	0	0	0	0	0	0	0	0
circ_02102_TBCE	chr1:235582787-235597595	+	TBCE	.	5	519	14808	0.0350486	1	1	hsa_circ_0006021	9.63636	0	6.73778	5.57998	14.2832	0	0	6.16026	0	0	0	0	5.58836	13.136	0	3.73481	20.1474	0	0	7.31014	5.41127	0	5.77507	4.45568	0	0	0	0	0	0	0	0	0	0	0	0	0	0
circ_02055_MAP4K5	chr14:50929382-50952912	-	MAP4K5	.	10	770	23530	0.0327242	1	1	hsa_circ_0102037	9.63636	18.3642	13.4756	11.16	11.9026	5.21241	0	0	0	0	6.96881	0	8.38254	0	0	0	0	5.93567	4.79573	7.31014	2.70564	0	5.77507	0	0	0	0	0	0	0	0	0	0	0	0	0	0	0
circ_00364_C2CD5	chr12:22637630-22659753	-	C2CD5	.	5	578	22123	0.0261267	1	1	hsa_circ_0025612	34.6909	15.5389	38.1807	22.3199	9.5221	15.6372	27.4075	8.21368	12.3917	14.1203	29.6175	17.123	41.9127	39.4079	4.93646	14.9392	60.4421	20.7749	19.1829	19.4937	12.1754	0	15.4002	17.8227	0	2.8162	0	0	0	0	0	0	0	0	2.95081	0	0	0
circ_01498_AEBP2	chr12:19615443-19626289	+	AEBP2	.	2	316	10846	0.0291352	1	1	hsa_circ_0006420	9.63636	12.7137	6.73778	0	0	15.6372	6.32481	0	0	10.5902	0	7.33843	13.9709	9.85198	7.4047	0	0	17.807	6.3943	0	0	0	0	0	0	0	0	0	0	0	0	0	0	0	0	0	0	0
circ_00985_HNRNPM	chr19:8520288-8528570	+	HNRNPM	.	5	333	8282	0.0402077	1	1	hsa_circ_0006382	0	19.7768	0	0	4.76105	6.94987	0	10.2671	0	12.9436	0	7.33843	13.9709	6.56799	0	7.46961	24.1768	29.6784	7.99288	9.74686	2.70564	28.424	7.7001	6.68353	0	0	0	0	0	0	0	0	0	0	0	0	0	0
circ_01182_ATL2	chr2:38536520-38546161	-	ATL2	.	7	708	9641	0.0734364	1	1	hsa_circ_0002918	9.63636	4.23789	0	0	0	6.94987	25.2992	6.16026	0	3.53008	13.9376	7.33843	8.38254	6.56799	4.93646	31.7458	12.0884	5.93567	4.79573	14.6203	6.76409	0	7.7001	11.1392	0	0	0	0	0	0	0	0	0	0	0	0	0	0
circ_01029_NIPBL	chr5:36953719-36976504	+	NIPBL	.	8	1574	22785	0.0690805	1	1	hsa_circ_0001472	7.70909	11.301	0	14.8799	9.5221	10.4248	4.21654	4.10684	6.19586	0	27.8753	7.33843	0	13.136	7.4047	0	0	5.93567	7.99288	7.31014	13.5282	0	7.7001	6.68353	0	0	0	0	0	0	0	0	0	0	0	2.97925	0	0
circ_02298_PRDM2	chr1:14099572-14109326	+	PRDM2	.	2	4525	9754	0.463912	1	1	hsa_circ_0110664	3.85454	4.23789	0	0	0	3.47494	0	4.10684	9.29379	2.35339	3.48441	0	0	0	0	0	0	0	14.3872	7.31014	6.76409	25.5816	0	0	0	0	0	0	0	0	0	0	0	0	0	0	0	0
circ_02953_APLP2	chr11:129979323-129980556	+	APLP2	.	2	298	1233	0.241687	1	1	hsa_circ_0000372	0	0	4.49185	5.57998	0	3.47494	0	0	0	0	0	0	13.9709	0	0	7.46961	16.1179	0	0	0	0	0	0	0	0	0	0	0	0	0	0	0	0	0	0	0	0	0
circ_02556_SETD2	chr3:47079155-47103836	-	SETD2	.	5	1241	24681	0.0502816	1	1	hsa_circ_0065140	9.63636	2.82526	0	0	0	3.47494	0	4.10684	0	0	0	4.89229	8.38254	0	0	0	0	8.90351	0	0	0	17.0544	13.4752	0	0	0	0	0	0	0	0	0	0	0	0	0	0	0
circ_01265_N4BP2L2	chr13:33109905-33111164	-	N4BP2L2	.	1	1259	1259	1	1	1	hsa_circ_0100273	0	7.06315	4.49185	0	0	13.8997	0	8.21368	18.5876	4.70678	6.96881	4.89229	0	0	7.4047	0	0	11.8713	0	12.1836	14.881	22.7392	3.85005	6.68353	0	0	0	0	0	0	0	0	0	0	0	0	0	0
circ_01307_MYCBP2	chr13:77791974-77818086	-	MYCBP2	.	6	676	26112	0.0258885	1	1	hsa_circ_0004217	13.4909	11.301	6.73778	9.29997	11.9026	5.21241	6.32481	0	0	10.5902	5.22661	0	8.38254	9.85198	0	0	8.05895	8.90351	7.99288	0	8.11691	14.212	7.7001	0	0	0	0	0	0	0	0	0	0	0	0	0	0	0
circ_01552_CCNB1	chr5:68470703-68471364	+	CCNB1	.	2	378	661	0.571861	1	1	hsa_circ_0001495	0	7.06315	0	7.43997	0	0	0	4.10684	6.19586	2.35339	6.96881	0	47.5011	0	9.87293	5.60221	0	14.8392	9.59145	14.6203	4.05845	8.52721	0	0	0	0	0	0	0	0	0	0	0	0	0	0	0	0
circ_01128_SFMBT2	chr10:7262372-7327916	-	SFMBT2	.	7	894	65544	0.0136397	1	1	hsa_circ_0017628	7.70909	2.82526	0	7.43997	0	8.68734	8.43307	4.10684	0	11.7669	8.71102	12.2307	41.9127	26.272	0	5.60221	0	20.7749	9.59145	7.31014	8.11691	19.8968	7.7001	0	0	0	0	0	0	0	0	0	0	0	0	0	0	0
circ_01535_BDP1	chr5:70811887-70849147	+	BDP1	.	15	2551	37260	0.0684648	1	1	hsa_circ_0129493	19.2727	9.8884	8.9837	7.43997	0	3.47494	0	10.2671	0	0	0	0	0	6.56799	0	9.33701	0	0	9.59145	12.1836	9.46973	14.212	5.77507	8.91137	4.54719	0	0	0	0	0	0	0	0	0	1.96721	0	0	0
circ_01004_TRPC1	chr3:142496473-142503882	+	TRPC1	.	3	665	7409	0.0897557	1	1	hsa_circ_0067663	9.63636	4.23789	0	14.8799	0	6.94987	0	0	0	4.70678	13.9376	0	47.5011	9.85198	14.8094	0	0	5.93567	19.1829	0	12.1754	0	0	6.68353	0	0	0	0	0	0	0	0	0	0	0	0	0	0
circ_01038_STXBP5L	chr3:121097562-121100379	+	STXBP5L	.	2	411	2817	0.1459	1	1	hsa_circ_0121603	3.85454	7.06315	0	0	9.5221	8.68734	0	0	0	10.5902	10.4532	0	25.1476	29.5559	9.87293	0	0	17.807	23.9786	12.1836	8.11691	0	0	11.1392	3.03146	0	0	0	0	0	0	0	0	0	0	0	0	0
circ_02477_LRP1B	chr2:141027810-141093407	-	LRP1B	.	9	1355	65597	0.0206564	1	1	hsa_circ_0117429	0	0	0	0	0	6.94987	6.32481	10.2671	0	0	12.1954	0	5.58836	0	4.93646	5.60221	0	0	6.3943	0	2.70564	8.52721	3.85005	0	0	0	0	0	0	0	0	0	0	0	0	0	0	0
circ_02924_ATAD2B	chr2:24021007-24046439	-	ATAD2B	.	5	905	25432	0.0355851	1	1	hsa_circ_0052941	0	0	0	0	0	0	0	0	0	0	8.71102	0	13.9709	6.56799	0	3.73481	0	8.90351	6.3943	7.31014	4.05845	17.0544	0	4.45568	0	0	0	0	0	0	0	0	0	0	0	0	0	0
circ_01208_BPTF	chr17:65941524-65944422	+	BPTF	.	3	1226	2898	0.42305	1	1	hsa_circ_0000798	5.78181	0	0	3.71999	9.5221	5.21241	10.5413	6.16026	0	9.41355	0	0	8.38254	6.56799	9.87293	3.73481	16.1179	14.8392	3.19715	0	9.46973	31.2664	13.4752	4.45568	0	0	0	0	0	0	0	0	0	0	0	0	0	0
circ_01146_WDR49	chr3:167272437-167351320	-	WDR49	.	5	832	78883	0.0105473	1	0	hsa_circ_0122617	0	8.47577	4.49185	0	4.76105	13.8997	0	0	9.29379	5.88347	5.22661	0	0	0	0	5.60221	8.05895	0	4.79573	0	0	0	0	0	0	0	0	0	0	0	0	0	0	0	0	0	0	0
circ_01252_FUT8	chr14:66188492-66210193	+	FUT8	.	4	1958	21701	0.0902263	1	0	hsa_circ_0102438	9.63636	0	4.49185	3.71999	4.76105	6.94987	0	4.10684	9.29379	7.06017	5.22661	0	0	32.8399	4.93646	9.33701	0	8.90351	4.79573	7.31014	5.41127	0	5.77507	8.91137	0	0	0	0	0	0	0	0	0	0	0	0	0	0
circ_01643_KMT2E	chr7:104678572-104681470	+	KMT2E	.	2	259	2898	0.089372	1	1	hsa_circ_0007395	0	5.65052	0	3.71999	9.5221	5.21241	8.43307	6.16026	6.19586	0	6.96881	7.33843	11.1767	9.85198	0	0	12.0884	0	3.19715	0	6.76409	8.52721	3.85005	8.91137	0	0	0	0	0	0	0	0	0	0	0	0	0	0
circ_01477_UIMC1	chr5:176370335-176378578	-	UIMC1	.	2	258	8243	0.0312993	1	1	hsa_circ_0004490	9.63636	11.301	4.49185	5.57998	7.14158	10.4248	6.32481	0	0	8.23686	0	4.89229	13.9709	6.56799	0	0	12.0884	0	6.3943	0	4.05845	22.7392	0	0	0	0	0	0	0	0	0	0	0	0	3.93441	0	0	0
circ_01533_JARID2	chr6:15452236-15468949	+	JARID2	.	2	347	16713	0.0207623	1	1	hsa_circ_0075675	11.5636	9.8884	6.73778	3.71999	9.5221	0	0	8.21368	0	3.53008	0	0	16.7651	0	0	7.46961	0	11.8713	4.79573	14.6203	4.05845	0	5.77507	6.68353	0	0	0	0	0	0	0	0	0	0	0	0	0	0
circ_01079_CNTNAP5	chr2:125530375-125555897	+	CNTNAP5	.	3	684	25522	0.0268004	1	1	hsa_circ_0117248	19.2727	5.65052	0	11.16	0	13.8997	0	6.16026	0	5.88347	19.1642	0	8.38254	0	14.8094	0	0	0	7.99288	0	18.9395	0	13.4752	6.68353	0	0	0	0	0	0	0	0	0	0	0	0	0	0
circ_01669_SASH1	chr6:148761319-148808851	+	SASH1	.	6	444	47532	0.0093411	1	1	hsa_circ_0078189	0	5.65052	15.7215	9.29997	9.5221	5.21241	6.32481	14.3739	0	3.53008	8.71102	0	0	0	0	5.60221	0	5.93567	3.19715	17.057	0	17.0544	5.77507	0	0	0	0	0	0	0	0	0	0	0	0	0	0	0
circ_01983_FPGT	chr1:74715142-74737392	+	FPGT	.	3	295	22250	0.0132584	1	1	hsa_circ_0006954	0	2.82526	0	0	4.76105	0	0	0	6.19586	0	15.6798	9.78458	8.38254	0	4.93646	13.0718	8.05895	14.8392	3.19715	4.87343	5.41127	0	0	0	0	0	0	0	0	0	0	0	0	0	0	0	0	0
circ_01577_MLLT4	chr6:168307850-168319780	+	MLLT4	.	8	1237	11930	0.103688	1	0	.	19.2727	4.23789	4.49185	5.57998	4.76105	8.68734	0	0	0	7.06017	5.22661	0	0	13.136	0	0	0	8.90351	4.79573	4.87343	2.70564	14.212	3.85005	4.45568	0	0	0	0	0	0	0	0	0	0	0	0	0	0
circ_01443_SETBP1	chr18:42529845-42533305	+	SETBP1	.	1	3460	3460	1	1	1	hsa_circ_0108457	0	0	11.2296	5.57998	7.14158	0	0	0	6.19586	7.06017	10.4532	0	13.9709	22.988	0	0	12.0884	5.93567	4.79573	4.87343	4.05845	0	5.77507	6.68353	0	0	0	0	0	0	0	0	0	0	0	0	0	0
circ_01531_SLC37A3	chr7:140055467-140058585	-	SLC37A3	.	2	243	3118	0.0779346	1	1	hsa_circ_0004069	0	0	0	9.29997	0	5.21241	0	0	6.19586	0	10.4532	12.2307	13.9709	0	0	11.2044	28.2063	0	4.79573	4.87343	4.05845	0	3.85005	8.91137	0	0	0	0	0	0	0	0	0	0	0	0	0	0
circ_01833_KPNA3	chr13:50279756-50280508	-	KPNA3	.	3	340	752	0.452128	1	1	hsa_circ_0007232	0	2.82526	0	3.71999	4.76105	5.21241	0	6.16026	9.29379	2.35339	10.4532	4.89229	11.1767	19.704	9.87293	5.60221	16.1179	0	0	4.87343	8.11691	0	0	0	0	0	0	0	0	0	0	0	0	0	0	0	0	0
circ_01031_TBCD	chr17:80721840-80739597	+	TBCD	.	5	536	17757	0.0301853	1	1	hsa_circ_0000818	9.63636	7.06315	4.49185	11.16	11.9026	3.47494	12.6496	16.4274	6.19586	3.53008	0	7.33843	22.3534	0	4.93646	0	16.1179	5.93567	0	0	5.41127	65.3753	15.4002	0	0	0	0	0	0	0	0	0	0	0	1.96721	0	0	0
circ_01126_UBE2G1	chr17:4186092-4200109	-	UBE2G1	.	3	401	14017	0.0286081	1	1	hsa_circ_0003239	3.85454	0	0	11.16	4.76105	5.21241	0	8.21368	12.3917	3.53008	8.71102	4.89229	19.5593	9.85198	7.4047	9.33701	12.0884	5.93567	7.99288	7.31014	9.46973	0	13.4752	0	0	0	0	0	0	0	0	0	0	0	0	0	0	0
circ_03306_ATP8A1	chr4:42618049-42629126	-	ATP8A1	.	4	360	11077	0.0324998	1	1	hsa_circ_0126452	3.85454	0	4.49185	3.71999	0	0	0	0	0	0	0	0	8.38254	6.56799	0	0	0	8.90351	0	0	0	0	0	0	0	0	0	0	0	0	0	0	0	0	0	0	0	0
circ_01820_ERC2	chr3:55717821-55768946	-	ERC2	.	3	349	51125	0.0068264	1	1	hsa_circ_0124259	9.63636	18.3642	0	0	0	0	0	4.10684	0	4.70678	0	0	13.9709	29.5559	4.93646	0	12.0884	8.90351	9.59145	0	2.70564	0	0	4.45568	0	0	0	0	0	0	0	0	0	0	0	0	0	0
circ_00943_AUTS2	chr7:70227855-70236630	+	AUTS2	.	5	1088	8775	0.123989	1	1	hsa_circ_0080420	9.63636	8.47577	11.2296	11.16	7.14158	6.94987	4.21654	0	0	10.5902	8.71102	12.2307	13.9709	0	7.4047	9.33701	12.0884	0	7.99288	9.74686	4.05845	34.1088	5.77507	6.68353	0	0	0	0	0	0	0	0	0	0	0	0	0	0
circ_01351_ASIC2	chr17:31415880-31439085	-	ASIC2	.	2	279	23205	0.0120233	1	1	hsa_circ_0106633	0	15.5389	0	3.71999	0	0	21.0827	0	0	4.70678	0	0	16.7651	9.85198	12.3412	0	0	11.8713	19.1829	9.74686	8.11691	25.5816	3.85005	8.91137	0	0	0	0	0	0	0	0	0	0	0	0	0	0
circ_02814_NOL12	chr22:38083916-38084999	+	NOL12	.	3	298	1083	0.275162	1	1	hsa_circ_0004543	3.85454	0	4.49185	0	0	6.94987	0	4.10684	0	3.53008	0	0	11.1767	6.56799	0	0	16.1179	0	4.79573	0	0	11.3696	0	0	0	0	0	0	0	0	0	0	0	0	0	0	0	0
circ_00966_IQGAP1	chr15:90984737-90986710	+	IQGAP1	.	2	264	1973	0.133806	1	1	hsa_circ_0000652	15.4182	0	8.9837	0	11.9026	8.68734	10.5413	22.5876	0	8.23686	15.6798	14.6769	25.1476	19.704	14.8094	0	20.1474	14.8392	0	7.31014	0	0	9.62512	8.91137	0	0	0	0	0	0	3.56899	0	0	0	0	0	0	0
circ_02863_GRK4	chr4:3030927-3039238	+	GRK4	.	3	485	8311	0.0583564	1	1	hsa_circ_0126166	5.78181	0	0	3.71999	0	3.47494	0	0	0	0	0	0	5.58836	0	0	0	12.0884	0	6.3943	9.74686	0	0	0	0	0	0	0	0	0	0	0	0	0	0	0	0	0	0
circ_01741_KIF6	chr6:39507778-39513464	-	KIF6	.	3	515	5686	0.0905733	1	1	hsa_circ_0131718	3.85454	8.47577	6.73778	0	16.6637	10.4248	0	0	0	5.88347	3.48441	0	5.58836	6.56799	0	0	0	0	3.19715	14.6203	0	0	5.77507	0	0	0	0	0	0	0	0	0	0	0	0	0	0	0
circ_00988_UNC80	chr2:210742677-210769689	+	UNC80	.	5	738	27012	0.0273212	1	1	hsa_circ_0118992	7.70909	14.1263	4.49185	9.29997	0	3.47494	0	16.4274	0	8.23686	0	7.33843	25.1476	13.136	19.7459	5.60221	8.05895	0	11.19	9.74686	4.05845	51.1633	9.62512	0	0	0	0	0	0	0	0	0	0	0	0	0	0	0
circ_01897_MBD5	chr2:149240678-149243519	+	MBD5	.	2	536	2841	0.188666	1	1	hsa_circ_0056679	3.85454	5.65052	0	0	0	0	0	6.16026	0	5.88347	5.22661	0	25.1476	9.85198	0	0	0	11.8713	0	12.1836	4.05845	0	11.5501	8.91137	0	0	0	0	0	0	0	0	0	0	0	0	0	0
circ_02504_DNAH5	chr5:13911494-13931353	-	DNAH5	.	11	1587	19859	0.0799134	1	1	hsa_circ_0128115	0	0	0	0	0	0	0	6.16026	0	8.23686	6.96881	0	0	0	0	0	0	5.93567	7.99288	12.1836	5.41127	0	0	0	0	0	0	0	0	0	0	0	0	0	0	0	0	0
circ_00858_RHBDD1	chr2:227771508-227779067	+	RHBDD1	.	3	290	7559	0.0383649	1	1	hsa_circ_0058497	7.70909	0	8.9837	7.43997	19.0442	20.8496	10.5413	0	0	4.70678	15.6798	17.123	0	32.8399	7.4047	13.0718	12.0884	0	9.59145	0	20.2923	19.8968	0	22.2784	0	0	0	0	0	0	0	0	0	0	0	0	0	0
circ_01629_SSX2IP	chr1:85121514-85136991	-	SSX2IP	.	10	1478	15477	0.0954965	1	1	hsa_circ_0114321	0	8.47577	0	9.29997	0	5.21241	6.32481	6.16026	0	2.35339	8.71102	0	13.9709	9.85198	0	3.73481	12.0884	5.93567	12.7886	7.31014	4.05845	8.52721	0	4.45568	0	0	0	0	0	0	0	0	0	0	0	0	0	0
circ_01537_PAPSS1	chr4:108603170-108622441	-	PAPSS1	.	4	609	19271	0.0316019	1	1	hsa_circ_0006935	3.85454	8.47577	6.73778	0	4.76105	8.68734	0	0	0	4.70678	5.22661	0	13.9709	16.42	4.93646	9.33701	0	0	3.19715	9.74686	0	0	11.5501	13.3671	0	0	0	0	0	0	0	0	0	0	0	0	0	0
circ_02640_TRRAP	chr7:98563318-98569568	+	TRRAP	.	5	863	6250	0.13808	1	1	hsa_circ_0081311	5.78181	15.5389	0	0	0	3.47494	0	0	0	0	0	4.89229	0	0	0	0	0	0	3.19715	0	0	14.212	0	4.45568	0	0	0	0	0	0	0	0	0	0	0	0	0	0
circ_01824_intergenic	chr2:207705830-207746615	+	.	.	0	0	40785	0	1	0	hsa_circ_0006005	0	0	0	0	7.14158	0	0	4.10684	0	9.41355	8.71102	0	25.1476	9.85198	0	0	12.0884	0	7.99288	0	2.70564	25.5816	3.85005	4.45568	0	0	0	0	0	0	0	0	0	0	0	0	0	0
circ_01411_FEZ2	chr2:36808432-36818154	-	FEZ2	.	3	368	9722	0.0378523	1	1	hsa_circ_0119887	0	4.23789	6.73778	11.16	9.5221	5.21241	0	0	0	17.6504	0	7.33843	25.1476	9.85198	9.87293	7.46961	0	0	14.3872	0	5.41127	0	7.7001	0	0	0	0	0	0	0	0	0	0	0	0	0	0	5.55561
circ_01417_DENND1B	chr1:197611840-197627499	-	DENND1B	.	5	376	15659	0.0240117	1	1	hsa_circ_0006324	0	0	13.4756	0	9.5221	12.1623	0	0	0	7.06017	3.48441	7.33843	13.9709	16.42	4.93646	3.73481	20.1474	0	3.19715	0	9.46973	17.0544	0	11.1392	0	0	0	0	0	0	0	0	0	0	0	0	0	0
circ_01867_FNBP1	chr9:132740743-132757237	-	FNBP1	.	3	321	16494	0.0194616	1	1	hsa_circ_0138147	0	2.82526	0	0	0	3.47494	12.6496	0	0	3.53008	3.48441	7.33843	8.38254	0	0	9.33701	0	11.8713	6.3943	4.87343	0	0	0	8.91137	0	0	0	0	0	0	0	0	0	0	0	0	0	0
[truncated: 11,598 more rows]
[truncated: 68 more columns]

## Sheet: S2-Primers
Target	Primers	Sequence
mRNA	hSATB2lin_F	CGAGGACAACCCAAAAGGAC
	hSATB2lin_R	ACACCAAGAGCCGAGAAGAC
	hSATB1lin_F	GGACAACCCAAAAGGACTCAC
[truncated: 58 more rows]

## Sheet: S3-NormFinder
	Human samples
[truncated: 183 more rows]

[truncated: 4 more sheets: S4-Antibodies, S5-Patient info_correlations, S6-Correlation hip_Nuc, S7-GO analysis]
